# Supplementary material for: Cold exposure promotes the progression of osteoarthritis through downregulating APOE in cartilage
Source: EMBO Mol Med. 2025 Jul 15;17(8):2137–62. doi: 10.1038/s44321-025-00268-6 (PMC12340072; doi:10.1038/s44321-025-00268-6)
Supplement: Supplementary file 5 — Source data Fig. 1 [file 44321_2025_268_MOESM5_ESM.zip]

Archive with 45 entries (27 files):
- Figure 1/
- Figure 1/1B/
- Figure 1/1B/1B.xlsx
- Figure 1/1C/
- Figure 1/1C/LT.tif
- Figure 1/1C/RT.tif
- Figure 1/1D/
- Figure 1/1D/1D.xlsx
- Figure 1/1E/
- Figure 1/1E/1E.xlsx
- Figure 1/1F/
- Figure 1/1F/1F.xlsx
- Figure 1/1G/
- Figure 1/1G/1G.xlsx
- Figure 1/1H/
- Figure 1/1H/1H.xlsx
- Figure 1/1J/
- Figure 1/1J/DMM LT.tif
- Figure 1/1J/DMM RT.tif
- Figure 1/1J/SHAM LT.tif
- Figure 1/1J/SHAM RT.tif
- Figure 1/1K/
- Figure 1/1K/LT DMM.tif
- Figure 1/1K/LTSHAM.tif
- Figure 1/1K/RT DMM.tif
- Figure 1/1K/RT SHAM.tif
- Figure 1/1L/
- Figure 1/1L/LT DMM.tif
- Figure 1/1L/LTSHAM.tif
- Figure 1/1L/RT DMM.tif
- Figure 1/1L/RT SHAM.tif
- Figure 1/1M/
- Figure 1/1M/1M.xlsx
- Figure 1/1N/
- Figure 1/1N/1N.xlsx
- Figure 1/1O/
- Figure 1/1O/1O.xlsx
- Figure 1/1P/
- Figure 1/1P/1P.xlsx
- Figure 1/1Q/
- Figure 1/1Q/1Q.xlsx
- Figure 1/1R/
- Figure 1/1R/1R.xlsx
- Figure 1/1S/
- Figure 1/1S/1S.xlsx
