# Supplementary material for: Cold exposure promotes the progression of osteoarthritis through downregulating APOE in cartilage
Source: EMBO Mol Med. 2025 Jul 15;17(8):2137–62. doi: 10.1038/s44321-025-00268-6 (PMC12340072; doi:10.1038/s44321-025-00268-6)
Supplement: Supplementary file 5 — Source data Fig. 1 [file 44321_2025_268_MOESM5_ESM.zip › Figure 1/1B/1B.xlsx]

## Sheet: Sheet1
Ambient temperature(℃)	Articular temperature(℃)
25	35	35.2	35
20	34.6	34.7	34.9
15	34.1	33.8	34
10	33.1	32.9	33.2
5	32.7	32.9	32.5
0	32.6	32.8	32.5
