# Supplementary material for: Cold exposure promotes the progression of osteoarthritis through downregulating APOE in cartilage
Source: EMBO Mol Med. 2025 Jul 15;17(8):2137–62. doi: 10.1038/s44321-025-00268-6 (PMC12340072; doi:10.1038/s44321-025-00268-6)
Supplement: Supplementary file 5 — Source data Fig. 1 [file 44321_2025_268_MOESM5_ESM.zip › Figure 1/1D/1D.xlsx]

## Sheet: Sheet1
RT	LT
41.57	42.48
22.67	24.5
35.48	32.72
33.79	32.31
25.67	36.56
19.16	42.49
28.92	49.65
33.41	32.73
42.34	18.1
25.72	32.38
