# Supplementary material for: Cold exposure promotes the progression of osteoarthritis through downregulating APOE in cartilage
Source: EMBO Mol Med. 2025 Jul 15;17(8):2137–62. doi: 10.1038/s44321-025-00268-6 (PMC12340072; doi:10.1038/s44321-025-00268-6)
Supplement: Supplementary file 5 — Source data Fig. 1 [file 44321_2025_268_MOESM5_ESM.zip › Figure 1/1F/1F.xlsx]

## Sheet: Sheet1
RT	LT
2.66	3.58
5.97	4.46
5.48	9.86
9.23	7.52
7.52	5.36
2.58	2.97
2.13	4.78
5.45	5.23
10.44	6.13
8.62	11.24
