# Supplementary material for: Cold exposure promotes the progression of osteoarthritis through downregulating APOE in cartilage
Source: EMBO Mol Med. 2025 Jul 15;17(8):2137–62. doi: 10.1038/s44321-025-00268-6 (PMC12340072; doi:10.1038/s44321-025-00268-6)
Supplement: Supplementary file 5 — Source data Fig. 1 [file 44321_2025_268_MOESM5_ESM.zip › Figure 1/1G/1G.xlsx]

## Sheet: Sheet1
RT	LT
57.21	44.73
40.38	56.53
55.32	58.87
56.48	50.28
45.49	42.32
59.21	59.94
39.41	59.07
42.58	48.91
50.62	35.69
55.52	45.23
