# Supplementary material for: Cold exposure promotes the progression of osteoarthritis through downregulating APOE in cartilage
Source: EMBO Mol Med. 2025 Jul 15;17(8):2137–62. doi: 10.1038/s44321-025-00268-6 (PMC12340072; doi:10.1038/s44321-025-00268-6)
Supplement: Supplementary file 5 — Source data Fig. 1 [file 44321_2025_268_MOESM5_ESM.zip › Figure 1/1H/1H.xlsx]

## Sheet: Sheet1
RT	LT
1555.34	1241.94
1389.46	1095.84
1158.79	1166.18
1723.14	1208.26
1400.97	1469.65
1698.31	1698.22
1455.67	1372.07
1345.62	1267.17
1457.78	1070.67
1523.49	1356.87
