# Supplementary material for: Cold exposure promotes the progression of osteoarthritis through downregulating APOE in cartilage
Source: EMBO Mol Med. 2025 Jul 15;17(8):2137–62. doi: 10.1038/s44321-025-00268-6 (PMC12340072; doi:10.1038/s44321-025-00268-6)
Supplement: Supplementary file 5 — Source data Fig. 1 [file 44321_2025_268_MOESM5_ESM.zip › Figure 1/1M/1M.xlsx]

## Sheet: Sheet1
RTSHAM	RTDMM	LTSHAM	LTDMM
0	2	1	6
0	3	1	5
0.5	3	0	6
0.5	2	0	5
1	1	0.5	6
