# Supplementary material for: Cold exposure promotes the progression of osteoarthritis through downregulating APOE in cartilage
Source: EMBO Mol Med. 2025 Jul 15;17(8):2137–62. doi: 10.1038/s44321-025-00268-6 (PMC12340072; doi:10.1038/s44321-025-00268-6)
Supplement: Supplementary file 5 — Source data Fig. 1 [file 44321_2025_268_MOESM5_ESM.zip › Figure 1/1N/1N.xlsx]

## Sheet: Sheet1
SHAM	RTDMM	LTSHAM	LTDMM
1.0298	0.608674	0.976355	0.304541
0.975813	0.634225	1.12104	0.280754
1.00819	0.667011	0.910284	0.289783
0.987355	0.699285	0.938275	0.330235
0.998839	0.715796	1.02938	0.372285
