# Supplementary material for: Cold exposure promotes the progression of osteoarthritis through downregulating APOE in cartilage
Source: EMBO Mol Med. 2025 Jul 15;17(8):2137–62. doi: 10.1038/s44321-025-00268-6 (PMC12340072; doi:10.1038/s44321-025-00268-6)
Supplement: Supplementary file 5 — Source data Fig. 1 [file 44321_2025_268_MOESM5_ESM.zip › Figure 1/1O/1O.xlsx]

## Sheet: Sheet1
SHAM	RTDMM	LTSHAM	LTDMM
0.880378	2.54254	1.12374	2.64076
0.976535	3.16568	1.20927	4.03316
1.05821	2.3464	0.893746	4.58856
1.19035	2.32251	1.02375	4.10364
0.894527	1.96744	0.938865	3.93106
