# Supplementary material for: Cold exposure promotes the progression of osteoarthritis through downregulating APOE in cartilage
Source: EMBO Mol Med. 2025 Jul 15;17(8):2137–62. doi: 10.1038/s44321-025-00268-6 (PMC12340072; doi:10.1038/s44321-025-00268-6)
Supplement: Supplementary file 5 — Source data Fig. 1 [file 44321_2025_268_MOESM5_ESM.zip › Figure 1/1P/1P.xlsx]

## Sheet: Sheet1
SHAM	RTDMM	LTSHAM	LTDMM
1.02435	0.772128	0.978989	0.649159
0.964879	0.785987	0.904461	0.523758
1.0997	0.822142	1.01509	0.486032
0.896024	0.713151	0.922213	0.618476
1.01505	0.802457	1.03205	0.713139
