# Supplementary material for: Cold exposure promotes the progression of osteoarthritis through downregulating APOE in cartilage
Source: EMBO Mol Med. 2025 Jul 15;17(8):2137–62. doi: 10.1038/s44321-025-00268-6 (PMC12340072; doi:10.1038/s44321-025-00268-6)
Supplement: Supplementary file 5 — Source data Fig. 1 [file 44321_2025_268_MOESM5_ESM.zip › Figure 1/1Q/1Q.xlsx]

## Sheet: Sheet1
SHAM	RTDMM	LTSHAM	LTDMM
1.01371	0.705305	0.838786	0.428
0.961531	0.605051	0.949016	0.47842
0.870107	0.685656	1.06694	0.446819
1.10269	0.607602	0.751543	0.528104
1.05196	0.572343	1.10694	0.385378
