# Supplementary material for: Cold exposure promotes the progression of osteoarthritis through downregulating APOE in cartilage
Source: EMBO Mol Med. 2025 Jul 15;17(8):2137–62. doi: 10.1038/s44321-025-00268-6 (PMC12340072; doi:10.1038/s44321-025-00268-6)
Supplement: Supplementary file 5 — Source data Fig. 1 [file 44321_2025_268_MOESM5_ESM.zip › Figure 1/1R/1R.xlsx]

## Sheet: Sheet1
SHAM	RTDMM	LTSHAM	LTDMM
0.989435	1.42127	1.06472	1.64748
0.945476	1.35077	1.00009	1.54315
1.0785	1.25818	0.883441	1.38007
0.955912	1.53781	1.09299	1.64144
1.03068	1.33197	1.04337	1.53043
