# Supplementary material for: Cold exposure promotes the progression of osteoarthritis through downregulating APOE in cartilage
Source: EMBO Mol Med. 2025 Jul 15;17(8):2137–62. doi: 10.1038/s44321-025-00268-6 (PMC12340072; doi:10.1038/s44321-025-00268-6)
Supplement: Supplementary file 5 — Source data Fig. 1 [file 44321_2025_268_MOESM5_ESM.zip › Figure 1/1S/1S.xlsx]

## Sheet: Sheet1
SHAM	RTDMM	LTSHAM	LTDMM
1.06773	1.99111	1.17521	2.17023
0.953994	1.92631	1.015	1.96226
1.00378	2.05269	0.960241	2.43318
0.872734	1.80351	0.881364	2.30633
1.10176	1.84513	1.033	1.9787
