# Supplementary material for: Cold exposure promotes the progression of osteoarthritis through downregulating APOE in cartilage
Source: EMBO Mol Med. 2025 Jul 15;17(8):2137–62. doi: 10.1038/s44321-025-00268-6 (PMC12340072; doi:10.1038/s44321-025-00268-6)
Supplement: Supplementary file 6 — Source data Fig. 2 [file 44321_2025_268_MOESM6_ESM.zip]

Archive with 48 entries (34 files):
- Figure 2/
- Figure 2/2A-D/
- Figure 2/2A-D/fpkm_anno.xls
- Figure 2/2E/
- Figure 2/2E/LT SHAM.tif
- Figure 2/2E/LTDMM.tif
- Figure 2/2E/RT DMM.tif
- Figure 2/2E/RT SHAM.tif
- Figure 2/2F/
- Figure 2/2F/2F.pdf
- Figure 2/2G/
- Figure 2/2G/2G.xlsx
- Figure 2/2H/
- Figure 2/2H/2H.xlsx
- Figure 2/2I/
- Figure 2/2I/Temp_pred_2019_12_Tmean.zip
- Figure 2/2I/Temp_pred_2020_1_Tmean.zip
- Figure 2/2I/Temp_pred_2020_2_Tmean.zip
- Figure 2/2J/
- Figure 2/2J/APOE North LC.tif
- Figure 2/2J/APOE North MC.tif
- Figure 2/2J/APOE South LC.tif
- Figure 2/2J/APOE South MC.tif
- Figure 2/2J/COLII North LC.tif
- Figure 2/2J/COLII North MC.tif
- Figure 2/2J/COLII South LC.tif
- Figure 2/2J/COLII South MC.tif
- Figure 2/2J/MMP13 North LC.tif
- Figure 2/2J/MMP13 North MC.tif
- Figure 2/2J/MMP13 South LC.tif
- Figure 2/2J/MMP13 South MC.tif
- Figure 2/2J/SO North LC.tif
- Figure 2/2J/SO North MC.tif
- Figure 2/2J/SO South LC.tif
- Figure 2/2J/SO south MC.tif
- Figure 2/2K/
- Figure 2/2K/2K latitude-temperature.xlsx
- Figure 2/2L/
- Figure 2/2L/2L articular temperaturexlsx.xlsx
- Figure 2/2L/~$2L.xlsx
- Figure 2/2M/
- Figure 2/2M/2M.xlsx
- Figure 2/2N/
- Figure 2/2N/2N.xlsx
- Figure 2/2O/
- Figure 2/2O/2O.xlsx
- Figure 2/2P/
- Figure 2/2P/2P.xlsx
