# Supplementary material for: Cold exposure promotes the progression of osteoarthritis through downregulating APOE in cartilage
Source: EMBO Mol Med. 2025 Jul 15;17(8):2137–62. doi: 10.1038/s44321-025-00268-6 (PMC12340072; doi:10.1038/s44321-025-00268-6)
Supplement: Supplementary file 6 — Source data Fig. 2 [file 44321_2025_268_MOESM6_ESM.zip › Figure 2/2A-D/fpkm_anno.xls]

gene_id	Sample_33_CH_1	Sample_33_CH_2	Sample_33_CH_3	Sample_33_OA_1	Sample_33_OA_2	Sample_33_OA_3	Sample_37_CH_1	Sample_37_CH_2	Sample_37_CH_3	Sample_37_OA_1	Sample_37_OA_2	Sample_37_OA_3	Dbxref	product	GO_id	GO_term	pathway	pathway_description
A1BG	0.951253	1.31997	1.0364	2.85449	0.523736	1.19729	1.50348	1.21178	1.20628	1.26102	1.51702	1.06881	GeneID:1,Genbank:NM_130786.3,HGNC:HGNC:5,MIM:138670	alpha-1-B glycoprotein
A1CF	0	0	0	0	0	0	0	0	0	0	0	0	GeneID:29974,Genbank:NM_138933.2,HGNC:HGNC:24086	APOBEC1 complementation factor	GO:0003723,GO:0003727,GO:0005654,GO:0005737,GO:0005783,GO:0006397,GO:0016554,GO:0016556,GO:0030895,GO:0050821	RNA binding|single-stranded RNA binding|nucleoplasm|cytoplasm|endoplasmic reticulum|mRNA processing|cytidine to uridine editing|mRNA modification|apolipoprotein B mRNA editing enzyme complex|protein stabilization
A2M	5.62826	5.04224	5.11265	0.463503	0.679932	0.884221	12.0143	12.7269	12.8889	0.825555	0.839874	1.1731	GeneID:2,Genbank:NM_001347423.1,HGNC:HGNC:7,MIM:103950	alpha-2-macroglobulin			hsa04610	Complement and coagulation cascades
A2ML1	0	0	0	0.0259448	0	0.0444391	0	0	0	0.00705325	0	0.0744878	GeneID:144568,Genbank:NM_144670.5,HGNC:HGNC:23336,MIM:610627	alpha-2-macroglobulin like 1	GO:0004867,GO:0005615,GO:0030414,GO:0052548,GO:0070062	serine-type endopeptidase inhibitor activity|extracellular space|peptidase inhibitor activity|regulation of endopeptidase activity|extracellular exosome
A3GALT2	0	0.0690565	0	0.10768	0	0	0	0	0	0.0637858	0	0	GeneID:127550,Genbank:NM_001080438.1,HGNC:HGNC:30005	alpha 1,3-galactosyltransferase 2	GO:0005794,GO:0005975,GO:0006688,GO:0009247,GO:0016021,GO:0016757,GO:0030259,GO:0031982,GO:0032580,GO:0046872,GO:0047276	Golgi apparatus|carbohydrate metabolic process|glycosphingolipid biosynthetic process|glycolipid biosynthetic process|integral component of membrane|transferase activity, transferring glycosyl groups|lipid glycosylation|vesicle|Golgi cisterna membrane|metal ion binding|N-acetyllactosaminide 3-alpha-galactosyltransferase activity	hsa00603	Glycosphingolipid biosynthesis - globo and isoglobo series
A4GALT	7.98011	7.03494	6.46848	17.1241	8.77822	8.48974	5.3566	5.43814	6.23175	10.731	8.69107	9.77116	GeneID:53947,Genbank:NM_001318038.2,HGNC:HGNC:18149,MIM:607922	alpha 1,4-galactosyltransferase (P blood group)			hsa00601,hsa00603	Glycosphingolipid biosynthesis - lacto and neolacto series|Glycosphingolipid biosynthesis - globo and isoglobo series
A4GNT	0	0	0	0	0	0	0	0	0	0	0	0	GeneID:51146,Genbank:NM_016161.2,HGNC:HGNC:17968,MIM:616709	alpha-1,4-N-acetylglucosaminyltransferase
AAAS	12.8251	11.953	12.0477	18.5067	10.794	12.8193	10.2051	8.88187	11.1261	13.4455	11.9016	11.0627	GeneID:8086,Genbank:NM_001173466.1,HGNC:HGNC:13666,MIM:605378	aladin WD repeat nucleoporin	GO:0005634,GO:0005635,GO:0005643,GO:0005654,GO:0005813,GO:0005829,GO:0006110,GO:0006406,GO:0006409,GO:0006913,GO:0007077,GO:0007612,GO:0009566,GO:0016020,GO:0016032,GO:0016925,GO:0019083,GO:0031965,GO:0043657,GO:0046822,GO:0060964,GO:0075733,GO:1900034	nucleus|nuclear envelope|nuclear pore|nucleoplasm|centrosome|cytosol|regulation of glycolytic process|mRNA export from nucleus|tRNA export from nucleus|nucleocytoplasmic transport|mitotic nuclear envelope disassembly|learning|fertilization|membrane|viral process|protein sumoylation|viral transcription|nuclear membrane|host cell|regulation of nucleocytoplasmic transport|regulation of gene silencin…	hsa03013	RNA transport
AACS	5.04209	5.27443	4.32175	5.25303	4.9988	5.54031	4.48131	4.74262	4.95812	6.30416	5.74711	5.82631	GeneID:65985,Genbank:NM_023928.4,HGNC:HGNC:21298,MIM:614364	acetoacetyl-CoA synthetase	GO:0001889,GO:0005524,GO:0005829,GO:0006631,GO:0007584,GO:0014074,GO:0030729,GO:0032024,GO:0034201,GO:0042594,GO:0045471,GO:0046951,GO:0047760,GO:0050872,GO:0060612,GO:0071333,GO:0071394,GO:0071397	liver development|ATP binding|cytosol|fatty acid metabolic process|response to nutrient|response to purine-containing compound|acetoacetate-CoA ligase activity|positive regulation of insulin secretion|response to oleic acid|response to starvation|response to ethanol|ketone body biosynthetic process|butyrate-CoA ligase activity|white fat cell differentiation|adipose tissue development|cellular res…	hsa00280,hsa00650	Valine, leucine and isoleucine degradation|Butanoate metabolism
AADAC	0	0	0	0	0	0	0	0	0	0	0	0	GeneID:13,Genbank:XM_005247104.4,HGNC:HGNC:17,MIM:600338	arylacetamide deacetylase	GO:0003824,GO:0004806,GO:0005789,GO:0006805,GO:0009056,GO:0010898,GO:0016021,GO:0016298,GO:0017171,GO:0019213,GO:0031090	catalytic activity|triglyceride lipase activity|endoplasmic reticulum membrane|xenobiotic metabolic process|catabolic process|positive regulation of triglyceride catabolic process|integral component of membrane|lipase activity|serine hydrolase activity|deacetylase activity|organelle membrane
AADACL2	0	0	0	0	0	0	0	0	0	0	0	0	GeneID:344752,Genbank:NM_207365.3,HGNC:HGNC:24427	arylacetamide deacetylase like 2	GO:0005576,GO:0009056,GO:0016021,GO:0016787,GO:0052689	extracellular region|catabolic process|integral component of membrane|hydrolase activity|carboxylic ester hydrolase activity
AADACL3	0	0	0	0	0	0	0	0	0	0	0	0	GeneID:126767,Genbank:NM_001103170.2,HGNC:HGNC:32037	arylacetamide deacetylase like 3	GO:0009056,GO:0016787	catabolic process|hydrolase activity
AADACL4	0	0	0	0	0	0	0	0	0	0	0	0	GeneID:343066,Genbank:NM_001013630.1,HGNC:HGNC:32038	arylacetamide deacetylase like 4	GO:0009056,GO:0016021,GO:0016787,GO:0052689	catabolic process|integral component of membrane|hydrolase activity|carboxylic ester hydrolase activity
AADAT	1.11435	1.53851	1.41214	0.894628	1.81427	1.56603	1.70369	1.67761	1.51245	1.76554	1.41809	1.30633	GeneID:51166,Genbank:XM_006714231.2,HGNC:HGNC:17929,MIM:611754	aminoadipate aminotransferase	GO:0005759,GO:0006103,GO:0006536,GO:0006554,GO:0006569,GO:0009058,GO:0016212,GO:0019441,GO:0030170,GO:0033512,GO:0042803,GO:0047536,GO:0070189	mitochondrial matrix|2-oxoglutarate metabolic process|glutamate metabolic process|lysine catabolic process|tryptophan catabolic process|biosynthetic process|kynurenine-oxoglutarate transaminase activity|tryptophan catabolic process to kynurenine|pyridoxal phosphate binding|L-lysine catabolic process to acetyl-CoA via saccharopine|protein homodimerization activity|2-aminoadipate transaminase activ…	hsa00310,hsa00380	Lysine degradation|Tryptophan metabolism
AAED1	9.99881	11.5403	11.0405	6.15201	10.211	8.70806	11.0122	11.5142	10.7787	8.87885	8.27218	8.46946	GeneID:195827,Genbank:XM_005251784.4,HGNC:HGNC:16881	AhpC/TSA antioxidant enzyme domain containing 1	GO:0016209,GO:0055114	antioxidant activity|oxidation-reduction process
AAGAB	7.81892	9.4084	9.50325	7.02116	8.89856	8.96392	8.17972	8.50307	8.03077	7.5399	7.84343	7.00647	GeneID:79719,Genbank:NM_001271885.1,HGNC:HGNC:25662,MIM:614888	alpha and gamma adaptin binding protein	GO:0005737,GO:0005829,GO:0015031,GO:0016607	cytoplasm|cytosol|protein transport|nuclear speck
AAK1	1.64669	1.51719	1.31456	1.45134	2.10394	1.86847	1.02082	1.19471	1.26538	1.41346	1.80373	1.5801	GeneID:22848,Genbank:NM_014911.3,HGNC:HGNC:19679,MIM:616405	AP2 associated kinase 1	GO:0004674,GO:0005112,GO:0005524,GO:0005737,GO:0005829,GO:0005905,GO:0006468,GO:0006897,GO:0019897,GO:0030136,GO:0031252,GO:0032880,GO:0035612,GO:0043195,GO:0045747,GO:0046777,GO:0050821,GO:0061024,GO:2000369	protein serine/threonine kinase activity|Notch binding|ATP binding|cytoplasm|cytosol|clathrin-coated pit|protein phosphorylation|endocytosis|extrinsic component of plasma membrane|clathrin-coated vesicle|cell leading edge|regulation of protein localization|AP-2 adaptor complex binding|terminal bouton|positive regulation of Notch signaling pathway|protein autophosphorylation|protein stabilization|…
AAMDC	5.12624	4.39128	4.47568	5.27993	3.77145	3.65722	4.2533	4.14486	3.77812	3.89312	3.81488	3.33224	GeneID:28971,Genbank:NM_001316958.1,HGNC:HGNC:30205	adipogenesis associated Mth938 domain containing	GO:0005737,GO:0043066,GO:0045600,GO:0045944	cytoplasm|negative regulation of apoptotic process|positive regulation of fat cell differentiation|positive regulation of transcription from RNA polymerase II promoter
AAMP	18.6393	19.3152	21.0595	38.5157	19.7464	21.4192	15.6986	14.1949	16.4066	21.0372	19.9698	21.8875	GeneID:14,Genbank:XM_024452712.1,HGNC:HGNC:18,MIM:603488	angio associated migratory cell protein
AANAT	0	0.0222682	0	0	0.00758471	0.00748819	0	0	0.00749602	0	0	0.0219671	GeneID:15,Genbank:NM_001166579.1,HGNC:HGNC:19,MIM:600950	aralkylamine N-acetyltransferase			hsa00380	Tryptophan metabolism
AAR2	11.7772	11.8429	11.9524	12.0825	10.6863	12.1545	11.1148	10.708	10.7985	14.1072	11.9032	13.2711	GeneID:25980,Genbank:XM_006723770.3,HGNC:HGNC:15886,MIM:617365	AAR2 splicing factor homolog	GO:0000244,GO:0005681	spliceosomal tri-snRNP complex assembly|spliceosomal complex
AARD	0.0250568	0.120482	0.0768287	0.372259	0.156042	0.102442	0.188461	0.0489767	0.099518	0.0560364	0.0835121	0.0748486	GeneID:441376,Genbank:NM_001025357.2,HGNC:HGNC:33842	alanine and arginine rich domain containing protein	GO:0030324	lung development
AARS	33.0975	34.2853	33.2822	34.8679	40.7304	41.0932	48.645	46.2288	50.1944	53.2732	52.7142	50.4939	GeneID:16,Genbank:NM_001605.2,HGNC:HGNC:20,MIM:601065	alanyl-tRNA synthetase	GO:0000049,GO:0002161,GO:0004813,GO:0005524,GO:0005737,GO:0005829,GO:0006400,GO:0006418,GO:0006419,GO:0008033,GO:0016020,GO:0016597,GO:0021680,GO:0043524,GO:0046872,GO:0050885,GO:0070062	tRNA binding|aminoacyl-tRNA editing activity|alanine-tRNA ligase activity|ATP binding|cytoplasm|cytosol|tRNA modification|tRNA aminoacylation for protein translation|alanyl-tRNA aminoacylation|tRNA processing|membrane|amino acid binding|cerebellar Purkinje cell layer development|negative regulation of neuron apoptotic process|metal ion binding|neuromuscular process controlling balance|extracellul…	hsa00970	Aminoacyl-tRNA biosynthesis
AARS2	1.90869	1.67145	2.17368	1.46177	1.63813	1.8055	1.82707	1.79254	1.98589	1.98746	2.09403	2.07589	GeneID:57505,Genbank:XM_011514764.2,HGNC:HGNC:21022,MIM:612035	alanyl-tRNA synthetase 2, mitochondrial	GO:0000049,GO:0004813,GO:0005524,GO:0005739,GO:0006400,GO:0016597,GO:0033108,GO:0046872,GO:0070143	tRNA binding|alanine-tRNA ligase activity|ATP binding|mitochondrion|tRNA modification|amino acid binding|mitochondrial respiratory chain complex assembly|metal ion binding|mitochondrial alanyl-tRNA aminoacylation	hsa00970	Aminoacyl-tRNA biosynthesis
AARSD1	12.8299	13.6628	12.9064	18.4874	11.1821	12.0712	11.4959	10.3078	11.2985	13.7884	13.413	12.4552	GeneID:80755,Genbank:NM_001261434.1,HGNC:HGNC:28417,MIM:613212	alanyl-tRNA synthetase domain containing 1	GO:0002196,GO:0003676,GO:0004813,GO:0005524,GO:0005634,GO:0005737,GO:0006419,GO:0046872	Ser-tRNA(Ala) hydrolase activity|nucleic acid binding|alanine-tRNA ligase activity|ATP binding|nucleus|cytoplasm|alanyl-tRNA aminoacylation|metal ion binding
AASDH	0.797247	0.776851	0.887843	0.514902	0.987599	0.861393	1.05601	1.00449	0.996258	0.552732	0.613413	0.660102	GeneID:132949,Genbank:XM_017007743.2,HGNC:HGNC:23993,MIM:614365	aminoadipate-semialdehyde dehydrogenase	GO:0005524,GO:0006631,GO:0016878,GO:0019482,GO:0043041	ATP binding|fatty acid metabolic process|acid-thiol ligase activity|beta-alanine metabolic process|amino acid activation for nonribosomal peptide biosynthetic process
AASDHPPT	4.93462	6.073	6.4892	3.10148	7.43987	6.49288	6.47859	7.60203	5.9601	3.88516	4.92884	4.65237	GeneID:60496,Genbank:NM_015423.2,HGNC:HGNC:14235,MIM:607756	aminoadipate-semialdehyde dehydrogenase-phosphopantetheinyl transferase	GO:0000287,GO:0005829,GO:0008897,GO:0015939,GO:0019878,GO:0070062	magnesium ion binding|cytosol|holo-[acyl-carrier-protein] synthase activity|pantothenate metabolic process|lysine biosynthetic process via aminoadipic acid|extracellular exosome	hsa00770	Pantothenate and CoA biosynthesis
AASS	0.944156	0.908414	1.04714	0.646192	1.24402	0.816365	1.36855	1.44745	1.16274	0.532845	0.852825	0.67223	GeneID:10157,Genbank:NM_005763.3,HGNC:HGNC:17366,MIM:605113	aminoadipate-semialdehyde synthase	GO:0004753,GO:0005739,GO:0005759,GO:0006091,GO:0006554,GO:0019878,GO:0033512,GO:0043231,GO:0047130,GO:0047131,GO:0051262	saccharopine dehydrogenase activity|mitochondrion|mitochondrial matrix|generation of precursor metabolites and energy|lysine catabolic process|lysine biosynthetic process via aminoadipic acid|L-lysine catabolic process to acetyl-CoA via saccharopine|intracellular membrane-bounded organelle|saccharopine dehydrogenase (NADP+, L-lysine-forming) activity|saccharopine dehydrogenase (NAD+, L-glutamate-…	hsa00310	Lysine degradation
AATF	12.8046	12.8956	12.4683	15.0743	12.7344	12.3072	10.1466	11.3578	10.8102	12.0568	12.7274	11.191	GeneID:26574,Genbank:NM_012138.3,HGNC:HGNC:19235,MIM:608463	apoptosis antagonizing transcription factor
AATK	0.0519581	0.0385198	0.0272495	0.0519848	0.0238142	0.0527576	0.0549749	0	0.03164	0.0475795	0.03013	0.0454118	GeneID:9625,Genbank:NM_001080395.2,HGNC:HGNC:21,MIM:605276	apoptosis associated tyrosine kinase	GO:0004674,GO:0005524,GO:0016021,GO:0048471	protein serine/threonine kinase activity|ATP binding|integral component of membrane|perinuclear region of cytoplasm
ABAT	1.34928	1.22811	1.53501	0.340507	0.654716	0.722379	0.819892	0.72705	0.742082	0.336022	0.536493	0.48663	GeneID:18,Genbank:NM_020686.5,HGNC:HGNC:23,MIM:137150	4-aminobutyrate aminotransferase			hsa00250,hsa00280,hsa00410,hsa00640,hsa00650,hsa04727	Alanine, aspartate and glutamate metabolism|Valine, leucine and isoleucine degradation|beta-Alanine metabolism|Propanoate metabolism|Butanoate metabolism|GABAergic synapse
ABCA1	0.698474	0.797136	0.543918	0.342739	0.794072	0.593609	0.71035	0.951043	0.869095	0.611322	0.686537	0.863551	GeneID:19,Genbank:NM_005502.3,HGNC:HGNC:29,MIM:600046	ATP binding cassette subfamily A member 1			hsa02010,hsa04975,hsa04979	ABC transporters|Fat digestion and absorption|Cholesterol metabolism
ABCA10	0.0248326	0.0411165	0.0124833	0.0454841	0.0361191	0	0.0339819	0	0.00628127	0	0.0162216	0.0207011	GeneID:10349,Genbank:NM_080282.3,HGNC:HGNC:30,MIM:612508	ATP binding cassette subfamily A member 10			hsa02010	ABC transporters
ABCA12	0.0156256	0.0187382	0.00794568	0.0108441	0.0217694	0.00853571	0.00424689	0	0	0.00483096	0.00478386	0.00830836	GeneID:26154,Genbank:XM_011510951.2,HGNC:HGNC:14637,MIM:607800	ATP binding cassette subfamily A member 12			hsa02010	ABC transporters
ABCA13	0.030345	0.0193406	0.0191131	0.0113662	0.0337953	0.0473805	0.00944664	0.00997243	0.0175142	0.00717282	0.0124343	0.0245967	GeneID:154664,Genbank:XM_017011769.1,HGNC:HGNC:14638,MIM:607807	ATP binding cassette subfamily A member 13			hsa02010	ABC transporters
ABCA2	9.51626	8.42865	8.34167	9.26838	8.20927	8.20273	8.46632	7.67437	7.99879	10.235	9.73302	11.6345	GeneID:20,Genbank:NM_212533.2,HGNC:HGNC:32,MIM:600047	ATP binding cassette subfamily A member 2			hsa02010,hsa04142	ABC transporters|Lysosome
ABCA3	0.535037	0.48232	0.567133	0.95273	0.918403	0.998386	0.444276	0.539018	0.425375	0.815209	0.694037	0.903694	GeneID:21,Genbank:NM_001089.2,HGNC:HGNC:33,MIM:601615	ATP binding cassette subfamily A member 3			hsa02010	ABC transporters
ABCA4	0.233634	0.279204	0.229847	0.134331	0.221201	0.157854	0.172312	0.229339	0.184301	0.373862	0.325406	0.336107	GeneID:24,Genbank:NM_000350.2,HGNC:HGNC:34,MIM:601691	ATP binding cassette subfamily A member 4			hsa02010	ABC transporters
ABCA5	0.348024	0.274756	0.257166	0.287353	0.590008	0.361754	0.469395	0.733123	0.456096	0.21313	0.286202	0.433673	GeneID:23461,Genbank:NM_172232.3,HGNC:HGNC:35,MIM:612503	ATP binding cassette subfamily A member 5			hsa02010	ABC transporters
ABCA6	0.00527715	0.00501258	0	0.00849105	0.0060667	0.0238458	0.0230807	0.010376	0.0106848	0.0138305	0.020394	0.0349273	GeneID:23460,Genbank:XM_017024404.2,HGNC:HGNC:36,MIM:612504	ATP binding cassette subfamily A member 6			hsa02010	ABC transporters
ABCA7	0.137227	0.164074	0.220438	0.243561	0.142006	0.132572	0.137923	0.127841	0.162975	0.216646	0.254098	0.294759	GeneID:10347,Genbank:NM_019112.3,HGNC:HGNC:37,MIM:605414	ATP binding cassette subfamily A member 7			hsa02010	ABC transporters
ABCA8	0.511401	0.703503	0.596979	0.122611	0.356345	0.228485	1.00739	1.32734	1.43834	0.260443	0.377025	0.471805	GeneID:10351,Genbank:XM_005256940.4,HGNC:HGNC:38,MIM:612505	ATP binding cassette subfamily A member 8			hsa02010	ABC transporters
ABCA9	0	0	0	0.00469408	0.0232023	0.0113965	0.00561357	0.0151686	0.0310894	0.0195484	0.0448167	0.0110991	GeneID:10350,Genbank:XM_017024011.1,HGNC:HGNC:39,MIM:612507	ATP binding cassette subfamily A member 9			hsa02010	ABC transporters
ABCB1	0	0	0	0.00769815	0	0.0250372	0.00841968	0	0	0	0	0.00811405	GeneID:5243,Genbank:NM_001348944.1,HGNC:HGNC:40,MIM:171050	ATP binding cassette subfamily B member 1			hsa02010,hsa04976,hsa05206,hsa05226	ABC transporters|Bile secretion|MicroRNAs in cancer|Gastric cancer
ABCB10	3.24322	4.10599	4.39181	1.70337	4.57	3.27865	3.68085	4.00678	3.35183	2.11517	2.47505	2.53112	GeneID:23456,Genbank:NM_012089.2,HGNC:HGNC:41,MIM:605454	ATP binding cassette subfamily B member 10			hsa02010	ABC transporters
ABCB11	0	0.00595652	0	0	0	0	0	0	0	0	0	0	GeneID:8647,Genbank:XM_017005165.1,HGNC:HGNC:42,MIM:603201	ATP binding cassette subfamily B member 11			hsa01522,hsa02010,hsa04976,hsa04979	Endocrine resistance|ABC transporters|Bile secretion|Cholesterol metabolism
ABCB4	0.116256	0.120747	0.133699	0.156538	0.34137	0.346361	0.323724	0.277793	0.258966	0.211135	0.214807	0.16556	GeneID:5244,Genbank:XM_011516310.3,HGNC:HGNC:45,MIM:171060	ATP binding cassette subfamily B member 4			hsa02010,hsa04976	ABC transporters|Bile secretion
ABCB5	0	0	0	0	0.00610425	0	0	0	0	0	0	0	GeneID:340273,Genbank:NM_001163941.1,HGNC:HGNC:46,MIM:611785	ATP binding cassette subfamily B member 5			hsa02010	ABC transporters
ABCB6	4.20576	4.50671	4.3159	5.80841	4.13068	4.00114	7.79535	7.63154	8.79283	11.3789	9.18429	10.1571	GeneID:10058,Genbank:NM_001349828.1,HGNC:HGNC:47,MIM:605452	ATP binding cassette subfamily B member 6 (Langereis blood group)			hsa02010	ABC transporters
ABCB7	3.90079	4.1248	4.30168	3.18945	4.49491	4.74279	4.42758	4.81628	4.4565	3.01916	3.271	3.35438	GeneID:22,Genbank:NM_001271698.2,HGNC:HGNC:48,MIM:300135	ATP binding cassette subfamily B member 7			hsa02010	ABC transporters
ABCB8	4.54042	3.90218	4.10006	9.33844	4.31519	4.57719	3.68756	3.53555	4.01916	5.90178	5.10723	5.45743	GeneID:11194,Genbank:NM_001282291.1,HGNC:HGNC:49,MIM:605464	ATP binding cassette subfamily B member 8			hsa02010	ABC transporters
ABCB9	0.660807	0.583557	0.768858	1.08708	0.728705	0.667711	0.539176	0.501804	0.587851	0.540567	0.522598	0.636434	GeneID:23457,Genbank:NM_001243014.1,HGNC:HGNC:50,MIM:605453	ATP binding cassette subfamily B member 9			hsa02010,hsa04142	ABC transporters|Lysosome
ABCC1	26.4664	21.8157	20.9761	19.8422	25.2802	25.2043	21.6318	21.1167	22.4965	34.1551	32.2705	35.8002	GeneID:4363,Genbank:NM_004996.3,HGNC:HGNC:51,MIM:158343	ATP binding cassette subfamily C member 1			hsa01523,hsa02010,hsa04071,hsa04977,hsa05206	Antifolate resistance|ABC transporters|Sphingolipid signaling pathway|Vitamin digestion and absorption|MicroRNAs in cancer
ABCC10	2.09303	1.89958	1.90271	1.96792	2.15544	2.42894	2.12716	1.82772	1.77411	2.96674	2.62034	2.79105	GeneID:89845,Genbank:XM_017011446.2,HGNC:HGNC:52,MIM:612509	ATP binding cassette subfamily C member 10			hsa02010	ABC transporters
ABCC11	0.00419437	0.0040353	0.00857053	0	0	0.00877188	0.00453279	0.0123593	0	0	0	0	GeneID:85320,Genbank:XM_017023801.2,HGNC:HGNC:14639,MIM:607040	ATP binding cassette subfamily C member 11			hsa02010	ABC transporters
ABCC12	0.0139239	0.0336219	0.0213532	0	0.00734941	0.0216621	0.0299171	0.0545874	0.0138536	0.00791078	0.0314859	0.0210463	GeneID:94160,Genbank:NM_033226.2,HGNC:HGNC:14640,MIM:607041	ATP binding cassette subfamily C member 12			hsa02010	ABC transporters
ABCC2	0.0359546	0.0147949	0.0784426	0.0496712	0.0733336	0.088551	0.0890583	0.0555777	0.0517108	0.0683621	0.0184682	0.0539246	GeneID:1244,Genbank:NM_000392.4,HGNC:HGNC:53,MIM:601107	ATP binding cassette subfamily C member 2			hsa01523,hsa01524,hsa02010,hsa04976	Antifolate resistance|Platinum drug resistance|ABC transporters|Bile secretion
ABCC3	2.7524	2.73021	3.06557	2.58396	1.67187	1.88442	4.64096	4.02483	4.75621	2.94186	2.47894	2.85029	GeneID:8714,Genbank:XM_011525423.1,HGNC:HGNC:54,MIM:604323	ATP binding cassette subfamily C member 3			hsa01523,hsa02010,hsa04976	Antifolate resistance|ABC transporters|Bile secretion
ABCC4	1.56226	1.66876	2.08058	0.768529	2.57962	2.11437	1.19445	1.31847	1.15616	1.15934	1.49258	1.10471	GeneID:10257,Genbank:NM_001301829.1,HGNC:HGNC:55,MIM:605250	ATP binding cassette subfamily C member 4			hsa01523,hsa02010,hsa04024,hsa04976	Antifolate resistance|ABC transporters|cAMP signaling pathway|Bile secretion
ABCC5	0.623446	0.782004	0.74519	0.697713	0.803124	0.849197	1.59169	1.19722	1.24188	1.19381	1.48825	1.20583	GeneID:10057,Genbank:NM_005688.3,HGNC:HGNC:56,MIM:605251	ATP binding cassette subfamily C member 5			hsa01523,hsa02010	Antifolate resistance|ABC transporters
ABCC6	0.0858977	0.0644433	0.0752584	0.0333571	0.0131115	0.0193471	0.106021	0.103986	0.183251	0.0480067	0.0688164	0.0376189	GeneID:368,Genbank:XM_024450261.1,HGNC:HGNC:57,MIM:603234	ATP binding cassette subfamily C member 6			hsa02010	ABC transporters
ABCC8	0	0	0	0	0	0	0	0	0	0	0	0	GeneID:6833,Genbank:XM_024448668.1,HGNC:HGNC:59,MIM:600509	ATP binding cassette subfamily C member 8			hsa02010,hsa04911,hsa04930	ABC transporters|Insulin secretion|Type II diabetes mellitus
ABCC9	0.101453	0.0378145	0.0402747	0.0223866	0.0200197	0.0196201	0.129889	0.0911008	0.0668648	0	0.0110849	0	GeneID:10060,Genbank:XM_005253290.4,HGNC:HGNC:60,MIM:601439	ATP binding cassette subfamily C member 9			hsa02010	ABC transporters
ABCD1	7.40925	6.70334	6.41679	13.0254	7.68855	8.23232	5.57918	5.39261	4.83597	9.10668	7.07395	8.20133	GeneID:215,Genbank:NM_000033.3,HGNC:HGNC:61,MIM:300371	ATP binding cassette subfamily D member 1			hsa02010,hsa04146	ABC transporters|Peroxisome
ABCD2	0	0	0	0	0	0	0	0	0	0	0	0.0029679	GeneID:225,Genbank:XM_017018992.2,HGNC:HGNC:66,MIM:601081	ATP binding cassette subfamily D member 2			hsa02010,hsa04146	ABC transporters|Peroxisome
ABCD3	5.59369	6.86285	6.87805	4.15395	7.10139	6.14555	4.642	6.19525	5.32367	2.8689	3.38768	3.08671	GeneID:5825,Genbank:XM_006710802.2,HGNC:HGNC:67,MIM:170995	ATP binding cassette subfamily D member 3			hsa02010,hsa04146	ABC transporters|Peroxisome
ABCD4	2.69253	2.97301	3.13544	3.76516	2.9367	3.19206	3.30656	3.57084	3.70425	3.36997	3.99626	4.0701	GeneID:5826,Genbank:NM_001353607.1,HGNC:HGNC:68,MIM:603214	ATP binding cassette subfamily D member 4			hsa02010,hsa04146	ABC transporters|Peroxisome
ABCE1	14.0742	12.9899	15.2892	7.29708	18.8265	16.2015	12.5626	14.6407	11.6854	9.63862	10.5889	9.95483	GeneID:6059,Genbank:NM_002940.2,HGNC:HGNC:69,MIM:601213	ATP binding cassette subfamily E member 1
ABCF1	12.3637	12.887	12.1016	15.8117	14.2397	13.7585	10.8758	10.93	10.8833	13.0103	12.8795	12.7008	GeneID:23,Genbank:NM_001025091.1,HGNC:HGNC:70,MIM:603429	ATP binding cassette subfamily F member 1	GO:0005524,GO:0005635,GO:0005654,GO:0005737,GO:0005829,GO:0006413,GO:0008494,GO:0016887,GO:0042788,GO:0043022,GO:0045727	ATP binding|nuclear envelope|nucleoplasm|cytoplasm|cytosol|translational initiation|translation activator activity|ATPase activity|polysomal ribosome|ribosome binding|positive regulation of translation
ABCF2	11.1562	10.8706	11.1023	11.7181	10.383	11.2136	9.41124	9.03417	8.96598	12.687	11.9711	12.9494	GeneID:10061,Genbank:NM_005692.4,HGNC:HGNC:71,MIM:612510	ATP binding cassette subfamily F member 2
ABCF3	9.93659	9.44831	9.58241	13.7931	9.71834	10.189	9.78315	9.10955	9.9738	10.4049	10.171	10.9645	GeneID:55324,Genbank:NM_001351300.1,HGNC:HGNC:72	ATP binding cassette subfamily F member 3	GO:0005524,GO:0016020,GO:0016887,GO:0045296,GO:0051607	ATP binding|membrane|ATPase activity|cadherin binding|defense response to virus
ABCG1	0	0	0	0.00404157	0.00390907	0.00767692	0	0.00370252	0	0.00417228	0.0166837	0.0149064	GeneID:9619,Genbank:NM_207627.1,HGNC:HGNC:73,MIM:603076	ATP binding cassette subfamily G member 1			hsa02010	ABC transporters
ABCG2	0.00796916	0.0228447	0.05671	0.0551463	0.0443374	0.0609669	0	0.0078439	0.016045	0.00987059	0.0293167	0.0253402	GeneID:9429,Genbank:NM_001257386.2,HGNC:HGNC:74,MIM:603756	ATP binding cassette subfamily G member 2 (Junior blood group)			hsa01523,hsa02010,hsa04976	Antifolate resistance|ABC transporters|Bile secretion
ABCG4	0.0830994	0.117413	0.0287537	0.0351242	0.0367619	0.0631648	0.0988139	0.118521	0.119259	0.0860229	0.115516	0.149201	GeneID:64137,Genbank:NM_022169.4,HGNC:HGNC:13884,MIM:607784	ATP binding cassette subfamily G member 4			hsa02010	ABC transporters
ABCG5	0	0	0	0	0	0	0	0	0	0	0	0	GeneID:64240,Genbank:XM_006712073.3,HGNC:HGNC:13886,MIM:605459	ATP binding cassette subfamily G member 5			hsa02010,hsa04975,hsa04976,hsa04979	ABC transporters|Fat digestion and absorption|Bile secretion|Cholesterol metabolism
ABCG8	0	0	0	0	0	0	0	0	0	0	0	0	GeneID:64241,Genbank:XM_011533029.2,HGNC:HGNC:13887,MIM:605460	ATP binding cassette subfamily G member 8			hsa02010,hsa04975,hsa04976,hsa04979	ABC transporters|Fat digestion and absorption|Bile secretion|Cholesterol metabolism
ABHD1	0.112482	0.0438386	0.0461249	0.102098	0.0451075	0.066435	0.0724592	0.088162	0.13281	0.0475537	0.143521	0.0215406	GeneID:84696,Genbank:XM_024453180.1,HGNC:HGNC:17553,MIM:612195	abhydrolase domain containing 1	GO:0016021,GO:0016298,GO:0044255,GO:0052689	integral component of membrane|lipase activity|cellular lipid metabolic process|carboxylic ester hydrolase activity
ABHD10	7.04412	8.55092	9.23455	5.00822	8.73234	8.06686	9.14386	8.50519	7.37202	4.86967	6.08765	6.0087	GeneID:55347,Genbank:NM_001272069.1,HGNC:HGNC:25656	abhydrolase domain containing 10	GO:0004553,GO:0005739,GO:0005759,GO:0005829,GO:0019391,GO:0052695,GO:0102390	hydrolase activity, hydrolyzing O-glycosyl compounds|mitochondrion|mitochondrial matrix|cytosol|glucuronoside catabolic process|cellular glucuronidation|mycophenolic acid acyl-glucuronide esterase activity
ABHD11	2.62682	1.74694	1.93596	4.94372	2.22124	2.3553	1.74701	1.56709	1.47259	2.61904	1.63513	2.03042	GeneID:83451,Genbank:NM_148913.3,HGNC:HGNC:16407	abhydrolase domain containing 11	GO:0005739,GO:0016787	mitochondrion|hydrolase activity
ABHD12	12.0217	11.8103	12.1568	14.0913	10.7811	11.5908	9.40319	8.98517	10.3921	10.8782	9.8468	10.5971	GeneID:26090,Genbank:NM_015600.4,HGNC:HGNC:15868,MIM:613599	abhydrolase domain containing 12	GO:0002084,GO:0004622,GO:0005886,GO:0006660,GO:0007628,GO:0008474,GO:0010996,GO:0016021,GO:0032281,GO:0032839,GO:0046464,GO:0046475,GO:0047372,GO:0052651	protein depalmitoylation|lysophospholipase activity|plasma membrane|phosphatidylserine catabolic process|adult walking behavior|palmitoyl-(protein) hydrolase activity|response to auditory stimulus|integral component of membrane|AMPA glutamate receptor complex|dendrite cytoplasm|acylglycerol catabolic process|glycerophospholipid catabolic process|acylglycerol lipase activity|monoacylglycerol catab…
ABHD12B	0	0	0	0	0	0	0	0	0	0	0	0	GeneID:145447,Genbank:XM_011536472.1,HGNC:HGNC:19837	abhydrolase domain containing 12B	GO:0016787	hydrolase activity
ABHD13	1.62752	1.95835	2.15597	0.842288	2.33689	2.08987	2.07573	2.32602	2.09941	1.73498	1.88056	1.63913	GeneID:84945,Genbank:NM_032859.2,HGNC:HGNC:20293	abhydrolase domain containing 13	GO:0002084,GO:0008474,GO:0016020,GO:0016021,GO:0032839	protein depalmitoylation|palmitoyl-(protein) hydrolase activity|membrane|integral component of membrane|dendrite cytoplasm
ABHD14A	9.31277	8.01732	9.58581	16.7988	7.58574	8.70641	9.27559	7.72877	8.40127	11.2638	8.9527	12.6779	GeneID:25864,Genbank:NM_015407.4,HGNC:HGNC:24538	abhydrolase domain containing 14A	GO:0005737,GO:0016021,GO:0016787,GO:0070062	cytoplasm|integral component of membrane|hydrolase activity|extracellular exosome
ABHD14A-ACY1	0.000642743	0.000179851	0.000555011	0.000448622	8.91E-05	0.00412783	0.426716	0.318884	0.00076049	0.00134069	0.000168985	0.673525	GeneID:100526760,Genbank:NM_001316331.1,HGNC:HGNC:38856	ABHD14A-ACY1 readthrough	GO:0004046,GO:0005829,GO:0006520,GO:0006805,GO:0008237,GO:0042802,GO:0046872,GO:0070062	aminoacylase activity|cytosol|cellular amino acid metabolic process|xenobiotic metabolic process|metallopeptidase activity|identical protein binding|metal ion binding|extracellular exosome	hsa00220	Arginine biosynthesis
ABHD14B	13.917	14.9832	15.6531	25.9523	13.2482	13.923	19.3447	18.1583	20.0635	17.9848	19.4555	22.2096	GeneID:84836,Genbank:NM_001254753.1,HGNC:HGNC:28235	abhydrolase domain containing 14B	GO:0005634,GO:0005730,GO:0005829,GO:0016787,GO:0045944,GO:0050427,GO:0070062	nucleus|nucleolus|cytosol|hydrolase activity|positive regulation of transcription from RNA polymerase II promoter|3'-phosphoadenosine 5'-phosphosulfate metabolic process|extracellular exosome
ABHD15	4.22938	3.87066	4.17103	4.22672	4.2878	4.58445	3.28306	3.9084	3.65414	5.10219	5.11096	5.22265	GeneID:116236,Genbank:NM_198147.2,HGNC:HGNC:26971	abhydrolase domain containing 15	GO:0005576,GO:0016020,GO:0016788,GO:0044255	extracellular region|membrane|hydrolase activity, acting on ester bonds|cellular lipid metabolic process
ABHD16A	5.69198	5.27482	6.30241	9.50208	5.43846	6.28375	8.28317	7.89872	8.99987	10.248	8.99125	10.5959	GeneID:7920,Genbank:NM_021160.2,HGNC:HGNC:13921,MIM:142620	abhydrolase domain containing 16A	GO:0016021,GO:0047372,GO:0052651,GO:1905344	integral component of membrane|acylglycerol lipase activity|monoacylglycerol catabolic process|prostaglandin catabolic process
ABHD16B	0	0.081777	0.0437584	0	0	0.107071	0	0	0.0396006	0.13971	0.0716365	0.033926	GeneID:140701,Genbank:NM_080622.3,HGNC:HGNC:16128	abhydrolase domain containing 16B	GO:0016787	hydrolase activity
ABHD17A	12.7653	12.7156	12.8392	25.0856	11.4125	11.1177	11.6161	11.6689	10.9285	14.2212	12.647	13.3072	GeneID:81926,Genbank:NM_001130111.1,HGNC:HGNC:28756	abhydrolase domain containing 17A	GO:0002084,GO:0005576,GO:0005886,GO:0008474,GO:0010008,GO:0014069,GO:0016020,GO:0018345,GO:0055038,GO:0072657,GO:1902817,GO:1905668	protein depalmitoylation|extracellular region|plasma membrane|palmitoyl-(protein) hydrolase activity|endosome membrane|postsynaptic density|membrane|protein palmitoylation|recycling endosome membrane|protein localization to membrane|negative regulation of protein localization to microtubule|positive regulation of protein localization to endosome	hsa00062	Fatty acid elongation
ABHD17B	3.078	3.83708	4.166	2.28822	4.50128	3.64066	3.39688	3.66854	3.56275	2.50336	2.91935	2.48403	GeneID:51104,Genbank:NM_016014.3,HGNC:HGNC:24278	abhydrolase domain containing 17B	GO:0002084,GO:0005576,GO:0005886,GO:0008474,GO:0014069,GO:0016020,GO:0018345,GO:0055038,GO:1902473,GO:1902817,GO:1902950,GO:1905668	protein depalmitoylation|extracellular region|plasma membrane|palmitoyl-(protein) hydrolase activity|postsynaptic density|membrane|protein palmitoylation|recycling endosome membrane|regulation of protein localization to synapse|negative regulation of protein localization to microtubule|regulation of dendritic spine maintenance|positive regulation of protein localization to endosome	hsa00062	Fatty acid elongation
ABHD17C	12.9187	12.3023	12.1117	9.04958	13.0883	13.4937	4.96665	5.82598	6.68799	6.76579	7.43518	6.61316	GeneID:58489,Genbank:NM_021214.1,HGNC:HGNC:26925	abhydrolase domain containing 17C	GO:0002084,GO:0008474,GO:0014069,GO:0018345,GO:1902817,GO:1905668	protein depalmitoylation|palmitoyl-(protein) hydrolase activity|postsynaptic density|protein palmitoylation|negative regulation of protein localization to microtubule|positive regulation of protein localization to endosome	hsa00062	Fatty acid elongation
ABHD18	0.488803	0.437744	0.822766	0.390604	0.740942	0.661122	0.705705	0.755384	0.593409	0.457218	0.664259	0.500647	GeneID:80167,Genbank:NM_001358454.1,HGNC:HGNC:26111	abhydrolase domain containing 18	GO:0005576	extracellular region
ABHD2	12.1902	13.2892	13.2599	6.47841	15.6561	14.6186	8.33517	7.95162	8.77171	7.5556	8.8578	8.28065	GeneID:11057,Genbank:NM_007011.7,HGNC:HGNC:18717,MIM:612196	abhydrolase domain containing 2	GO:0001669,GO:0003707,GO:0007340,GO:0009611,GO:0016021,GO:0030336,GO:0032570,GO:0036126,GO:0042562,GO:0043401,GO:0046464,GO:0047372,GO:0048240,GO:0097524	acrosomal vesicle|steroid hormone receptor activity|acrosome reaction|response to wounding|integral component of membrane|negative regulation of cell migration|response to progesterone|sperm flagellum|hormone binding|steroid hormone mediated signaling pathway|acylglycerol catabolic process|acylglycerol lipase activity|sperm capacitation|sperm plasma membrane
ABHD3	0.895718	0.885739	0.8675	0.600381	0.655897	0.52434	0.690535	0.701745	0.596264	0.442132	0.572651	0.362673	GeneID:171586,Genbank:NM_001308256.1,HGNC:HGNC:18718,MIM:612197	abhydrolase domain containing 3	GO:0004623,GO:0005886,GO:0006656,GO:0008970,GO:0016021,GO:0046470,GO:0052739,GO:0052740,GO:0102567,GO:0102568	phospholipase A2 activity|plasma membrane|phosphatidylcholine biosynthetic process|phosphatidylcholine 1-acylhydrolase activity|integral component of membrane|phosphatidylcholine metabolic process|phosphatidylserine 1-acylhydrolase activity|1-acyl-2-lysophosphatidylserine acylhydrolase activity|phospholipase A2 activity (consuming 1,2-dipalmitoylphosphatidylcholine)|phospholipase A2 activity cons…
ABHD4	13.4989	12.5629	12.9189	18.214	14.7904	16.5077	23.0799	21.6553	22.2798	27.025	27.735	31.6476	GeneID:63874,Genbank:NM_022060.2,HGNC:HGNC:20154	abhydrolase domain containing 4	GO:0005789,GO:0016042,GO:0016787,GO:0036152	endoplasmic reticulum membrane|lipid catabolic process|hydrolase activity|phosphatidylethanolamine acyl-chain remodeling
ABHD5	2.70121	3.44354	3.00648	1.91369	4.31721	3.0926	2.85274	3.2539	2.80162	2.30816	2.46671	2.50027	GeneID:51099,Genbank:NM_001355186.1,HGNC:HGNC:21396,MIM:604780	abhydrolase domain containing 5	GO:0003841,GO:0005811,GO:0005829,GO:0006631,GO:0006654,GO:0010891,GO:0010898,GO:0030154,GO:0042171,GO:0051006	1-acylglycerol-3-phosphate O-acyltransferase activity|lipid droplet|cytosol|fatty acid metabolic process|phosphatidic acid biosynthetic process|negative regulation of sequestering of triglyceride|positive regulation of triglyceride catabolic process|cell differentiation|lysophosphatidic acid acyltransferase activity|positive regulation of lipoprotein lipase activity	hsa04923	Regulation of lipolysis in adipocytes
ABHD6	1.23302	1.02659	1.14533	1.14108	1.71086	1.48317	1.47616	1.65671	1.90445	2.4049	1.75838	2.14138	GeneID:57406,Genbank:NM_001320126.1,HGNC:HGNC:21398,MIM:616966	abhydrolase domain containing 6	GO:0004620,GO:0005739,GO:0005886,GO:0009395,GO:0016021,GO:0030336,GO:0032281,GO:0046464,GO:0046889,GO:0047372,GO:0060292,GO:0070062,GO:2000124	phospholipase activity|mitochondrion|plasma membrane|phospholipid catabolic process|integral component of membrane|negative regulation of cell migration|AMPA glutamate receptor complex|acylglycerol catabolic process|positive regulation of lipid biosynthetic process|acylglycerol lipase activity|long term synaptic depression|extracellular exosome|regulation of endocannabinoid signaling pathway	hsa04723	Retrograde endocannabinoid signaling
ABHD8	6.541	6.82274	6.65857	21.6191	9.59793	9.04373	7.15291	6.9972	7.06194	12.1317	9.41815	11.3936	GeneID:79575,Genbank:NM_024527.4,HGNC:HGNC:23759	abhydrolase domain containing 8	GO:0016787,GO:0070062	hydrolase activity|extracellular exosome
ABI1	5.98142	7.12129	6.88169	5.01544	9.08203	8.05711	6.83725	6.64256	6.03541	4.81124	6.65691	5.59653	GeneID:10006,Genbank:NM_001178125.1,HGNC:HGNC:11320,MIM:603050	abl interactor 1	GO:0001756,GO:0005622,GO:0005634,GO:0005856,GO:0008154,GO:0014069,GO:0017124,GO:0018108,GO:0030027,GO:0030054,GO:0030175,GO:0030296,GO:0030426,GO:0031209,GO:0031252,GO:0032403,GO:0035855,GO:0043005,GO:0045211,GO:0045296,GO:0048813,GO:0072673	somitogenesis|intracellular|nucleus|cytoskeleton|actin polymerization or depolymerization|postsynaptic density|SH3 domain binding|peptidyl-tyrosine phosphorylation|lamellipodium|cell junction|filopodium|protein tyrosine kinase activator activity|growth cone|SCAR complex|cell leading edge|protein complex binding|megakaryocyte development|neuron projection|postsynaptic membrane|cadherin binding|den…
ABI2	5.64389	6.5259	5.64349	3.68425	7.6113	7.01874	5.26572	5.6067	5.84972	4.4297	5.06351	5.11803	GeneID:10152,Genbank:XM_024452511.1,HGNC:HGNC:24011,MIM:606442	abl interactor 2	GO:0003677,GO:0005737,GO:0005829,GO:0005856,GO:0006928,GO:0007010,GO:0008093,GO:0008154,GO:0016032,GO:0016477,GO:0016601,GO:0017124,GO:0018108,GO:0019900,GO:0030027,GO:0030175,GO:0031209,GO:0031625,GO:0032403,GO:0070064,GO:2000601	DNA binding|cytoplasm|cytosol|cytoskeleton|movement of cell or subcellular component|cytoskeleton organization|cytoskeletal adaptor activity|actin polymerization or depolymerization|viral process|cell migration|Rac protein signal transduction|SH3 domain binding|peptidyl-tyrosine phosphorylation|kinase binding|lamellipodium|filopodium|SCAR complex|ubiquitin protein ligase binding|protein complex b…	hsa04810	Regulation of actin cytoskeleton
ABI3	0.159755	0.0587955	0.0410911	0.196299	0.0380675	0.112314	0.0212019	0.0195324	0.0388898	0.0195482	0	0.0912853	GeneID:51225,Genbank:NM_016428.2,HGNC:HGNC:29859,MIM:606363	ABI family member 3	GO:0005622,GO:0005737,GO:0006928,GO:0016020,GO:0030027,GO:0030334,GO:0042802	intracellular|cytoplasm|movement of cell or subcellular component|membrane|lamellipodium|regulation of cell migration|identical protein binding
ABI3BP	103.121	67.7731	60.7477	33.1681	57.4408	48.2897	46.6044	51.259	50.8991	47.3859	39.2287	43.8269	GeneID:25890,Genbank:XM_024453445.1,HGNC:HGNC:17265,MIM:606279	ABI family member 3 binding protein	GO:0005518,GO:0005576,GO:0005614,GO:0005615,GO:0008201,GO:0010811,GO:0030198,GO:0031012	collagen binding|extracellular region|interstitial matrix|extracellular space|heparin binding|positive regulation of cell-substrate adhesion|extracellular matrix organization|extracellular matrix
ABL1	24.1621	23.3735	22.9297	19.7991	23.8445	24.2639	26.4273	24.658	27.527	35.6755	31.8162	33.973	GeneID:25,Genbank:NM_007313.2,HGNC:HGNC:76,MIM:189980	ABL proto-oncogene 1, non-receptor tyrosine kinase			hsa04012,hsa04014,hsa04110,hsa04360,hsa04722,hsa05130,hsa05131,hsa05200,hsa05206,hsa05220,hsa05416	ErbB signaling pathway|Ras signaling pathway|Cell cycle|Axon guidance|Neurotrophin signaling pathway|Pathogenic Escherichia coli infection|Shigellosis|Pathways in cancer|MicroRNAs in cancer|Chronic myeloid leukemia|Viral myocarditis
ABL2	4.86563	6.81029	6.30992	2.32347	6.51064	5.61868	3.57686	3.57097	3.24514	1.72543	1.8173	1.81881	GeneID:27,Genbank:NM_001168238.1,HGNC:HGNC:77,MIM:164690	ABL proto-oncogene 2, non-receptor tyrosine kinase			hsa04012,hsa04014,hsa05416	ErbB signaling pathway|Ras signaling pathway|Viral myocarditis
ABLIM1	1.29303	1.54491	1.61573	1.95723	3.28725	3.70029	0.835219	0.916679	1.01688	1.60925	1.70935	1.67731	GeneID:3983,Genbank:NM_001322885.2,HGNC:HGNC:78,MIM:602330	actin binding LIM protein 1	GO:0001725,GO:0003779,GO:0005737,GO:0007010,GO:0007601,GO:0009887,GO:0015629,GO:0030027,GO:0030032,GO:0046872,GO:0060271	stress fiber|actin binding|cytoplasm|cytoskeleton organization|visual perception|animal organ morphogenesis|actin cytoskeleton|lamellipodium|lamellipodium assembly|metal ion binding|cilium assembly	hsa04360	Axon guidance
ABLIM2	0.0390315	0.0229065	0.0242736	0.0612535	0.0154624	0.0076003	0.00832537	0.0382589	0	0.0160114	0.0321586	0.0367841	GeneID:84448,Genbank:NM_001130086.1,HGNC:HGNC:19195,MIM:612544	actin binding LIM protein family member 2	GO:0003779,GO:0005737,GO:0006351,GO:0015629,GO:0030036,GO:0046872	actin binding|cytoplasm|transcription, DNA-templated|actin cytoskeleton|actin cytoskeleton organization|metal ion binding	hsa04360	Axon guidance
ABLIM3	0.57685	0.536927	0.457382	1.54657	1.68999	1.67316	0.428111	0.447222	0.532369	1.35005	1.49283	1.41483	GeneID:22885,Genbank:NM_001301027.2,HGNC:HGNC:29132,MIM:611305	actin binding LIM protein family member 3	GO:0001725,GO:0003779,GO:0005737,GO:0006351,GO:0030027,GO:0030032,GO:0030036,GO:0045944,GO:0046872,GO:0060271,GO:1903955	stress fiber|actin binding|cytoplasm|transcription, DNA-templated|lamellipodium|lamellipodium assembly|actin cytoskeleton organization|positive regulation of transcription from RNA polymerase II promoter|metal ion binding|cilium assembly|positive regulation of protein targeting to mitochondrion	hsa04360	Axon guidance
ABO	0	0	0.0268911	0	0.050498	0	0.0274144	0.0253903	0	0	0	0	GeneID:28,Genbank:NM_020469.2,HGNC:HGNC:79,MIM:110300	ABO, alpha 1-3-N-acetylgalactosaminyltransferase and alpha 1-3-galactosyltransferase			hsa00601	Glycosphingolipid biosynthesis - lacto and neolacto series
ABR	8.63934	8.17955	8.19476	11.7231	10.5978	11.4694	5.65462	5.15538	5.58994	8.47436	7.84145	7.81273	GeneID:29,Genbank:NM_001322841.1,HGNC:HGNC:81,MIM:600365	ABR, RhoGEF and GTPase activating protein	GO:0002692,GO:0005085,GO:0005089,GO:0005096,GO:0005829,GO:0005886,GO:0007186,GO:0007264,GO:0007420,GO:0016020,GO:0030036,GO:0032496,GO:0035023,GO:0042472,GO:0043065,GO:0043114,GO:0043314,GO:0043547,GO:0050728,GO:0050766,GO:0050885,GO:0051056,GO:0060313	negative regulation of cellular extravasation|guanyl-nucleotide exchange factor activity|Rho guanyl-nucleotide exchange factor activity|GTPase activator activity|cytosol|plasma membrane|G-protein coupled receptor signaling pathway|small GTPase mediated signal transduction|brain development|membrane|actin cytoskeleton organization|response to lipopolysaccharide|regulation of Rho protein signal tra…
ABRA	0	0	0	0	0	0	0.0276353	0.0125279	0	0	0	0	GeneID:137735,Genbank:XM_024447063.1,HGNC:HGNC:30655,MIM:609747	actin binding Rho activating protein	GO:0000060,GO:0003779,GO:0005886,GO:0006351,GO:0015629,GO:0030017,GO:0035025,GO:0045944,GO:0051091	protein import into nucleus, translocation|actin binding|plasma membrane|transcription, DNA-templated|actin cytoskeleton|sarcomere|positive regulation of Rho protein signal transduction|positive regulation of transcription from RNA polymerase II promoter|positive regulation of DNA binding transcription factor activity
ABRACL	11.5274	12.2863	13.7709	10.8111	10.894	9.27685	9.65914	10.128	10.1839	7.81924	7.72556	6.45322	GeneID:58527,Genbank:NM_021243.2,HGNC:HGNC:21230	ABRA C-terminal like
ABRAXAS1	2.15801	2.24148	2.56241	2.02508	3.18421	2.86433	2.44755	2.83392	2.16174	1.90563	2.43512	2.54759	GeneID:84142,Genbank:NM_001345962.1,HGNC:HGNC:25829,MIM:611143	abraxas 1, BRCA1 A complex subunit	GO:0005634,GO:0005654,GO:0006302,GO:0006303,GO:0010212,GO:0016569,GO:0016579,GO:0016604,GO:0031593,GO:0045739,GO:0070531,GO:0072425	nucleus|nucleoplasm|double-strand break repair|double-strand break repair via nonhomologous end joining|response to ionizing radiation|covalent chromatin modification|protein deubiquitination|nuclear body|polyubiquitin modification-dependent protein binding|positive regulation of DNA repair|BRCA1-A complex|signal transduction involved in G2 DNA damage checkpoint	hsa03440	Homologous recombination
ABRAXAS2	6.08139	5.96143	6.60755	3.83458	7.27856	6.11664	6.04996	6.04932	5.22692	4.37672	4.48855	4.05014	GeneID:23172,Genbank:NM_032182.3,HGNC:HGNC:28975,MIM:611144	abraxas 2, BRISC complex subunit	GO:0000278,GO:0000922,GO:0002931,GO:0005737,GO:0005829,GO:0005874,GO:0007059,GO:0008017,GO:0008608,GO:0016579,GO:0031593,GO:0051301,GO:0070536,GO:0070552,GO:0090307	mitotic cell cycle|spindle pole|response to ischemia|cytoplasm|cytosol|microtubule|chromosome segregation|microtubule binding|attachment of spindle microtubules to kinetochore|protein deubiquitination|polyubiquitin modification-dependent protein binding|cell division|protein K63-linked deubiquitination|BRISC complex|mitotic spindle assembly
ABT1	8.05884	8.47696	8.33472	9.04468	6.88071	7.50627	8.30015	7.95001	7.95761	9.06503	8.02274	8.44524	GeneID:29777,Genbank:NM_013375.3,HGNC:HGNC:17369	activator of basal transcription 1	GO:0000447,GO:0000472,GO:0000480,GO:0003677,GO:0003713,GO:0003723,GO:0005634,GO:0005667,GO:0005730,GO:0006357,GO:0006366,GO:0021522,GO:0034462	endonucleolytic cleavage in ITS1 to separate SSU-rRNA from 5.8S rRNA and LSU-rRNA from tricistronic rRNA transcript (SSU-rRNA, 5.8S rRNA, LSU-rRNA)|endonucleolytic cleavage to generate mature 5'-end of SSU-rRNA from (SSU-rRNA, 5.8S rRNA, LSU-rRNA)|endonucleolytic cleavage in 5'-ETS of tricistronic rRNA transcript (SSU-rRNA, 5.8S rRNA, LSU-rRNA)|DNA binding|transcription coactivator activity|RNA b…
ABTB1	7.12319	7.48787	7.94809	14.913	6.34347	6.46049	11.9999	12.6052	12.2313	11.3357	11.4036	11.4762	GeneID:80325,Genbank:XM_017007288.1,HGNC:HGNC:18275,MIM:608308	ankyrin repeat and BTB domain containing 1	GO:0003746,GO:0005730,GO:0005737,GO:0005829,GO:0005886,GO:0019005,GO:0030162,GO:0031625,GO:0042787,GO:0043161	translation elongation factor activity|nucleolus|cytoplasm|cytosol|plasma membrane|SCF ubiquitin ligase complex|regulation of proteolysis|ubiquitin protein ligase binding|protein ubiquitination involved in ubiquitin-dependent protein catabolic process|proteasome-mediated ubiquitin-dependent protein catabolic process
ABTB2	0.618943	0.546091	0.464872	0.227913	0.228666	0.405349	0.842445	0.769615	0.752846	0.75984	0.740799	0.575981	GeneID:25841,Genbank:NM_145804.2,HGNC:HGNC:23842	ankyrin repeat and BTB domain containing 2	GO:0005634,GO:0005654,GO:0005737,GO:0019005,GO:0030162,GO:0031625,GO:0042787,GO:0043161,GO:0046982,GO:0097237	nucleus|nucleoplasm|cytoplasm|SCF ubiquitin ligase complex|regulation of proteolysis|ubiquitin protein ligase binding|protein ubiquitination involved in ubiquitin-dependent protein catabolic process|proteasome-mediated ubiquitin-dependent protein catabolic process|protein heterodimerization activity|cellular response to toxic substance
ACAA1	19.2615	19.6699	19.6988	25.878	16.758	18.109	16.6428	15.3014	17.0433	18.1263	16.9771	18.0613	GeneID:30,Genbank:NM_001130410.1,HGNC:HGNC:82,MIM:604054	acetyl-CoA acyltransferase 1	GO:0000038,GO:0003988,GO:0005576,GO:0005777,GO:0005782,GO:0006635,GO:0008206,GO:0008775,GO:0016020,GO:0016401,GO:0033540,GO:0035580,GO:0036109,GO:0043231,GO:0043312	very long-chain fatty acid metabolic process|acetyl-CoA C-acyltransferase activity|extracellular region|peroxisome|peroxisomal matrix|fatty acid beta-oxidation|bile acid metabolic process|acetate CoA-transferase activity|membrane|palmitoyl-CoA oxidase activity|fatty acid beta-oxidation using acyl-CoA oxidase|specific granule lumen|alpha-linolenic acid metabolic process|intracellular membrane-boun…	hsa00071,hsa00280,hsa00592,hsa01040,hsa03320,hsa04146	Fatty acid degradation|Valine, leucine and isoleucine degradation|alpha-Linolenic acid metabolism|Biosynthesis of unsaturated fatty acids|PPAR signaling pathway|Peroxisome
ACAA2	26.0123	26.3253	27.7074	27.6605	26.1232	29.123	26.6207	26.5273	28.1366	28.1358	30.8447	27.8463	GeneID:10449,Genbank:NM_006111.2,HGNC:HGNC:83,MIM:604770	acetyl-CoA acyltransferase 2	GO:0003723,GO:0003988,GO:0005739,GO:0005743,GO:0005759,GO:0006635,GO:0006695,GO:0070062,GO:0071456,GO:1901029,GO:1902109	RNA binding|acetyl-CoA C-acyltransferase activity|mitochondrion|mitochondrial inner membrane|mitochondrial matrix|fatty acid beta-oxidation|cholesterol biosynthetic process|extracellular exosome|cellular response to hypoxia|negative regulation of mitochondrial outer membrane permeabilization involved in apoptotic signaling pathway|negative regulation of mitochondrial membrane permeability involve…	hsa00062,hsa00071,hsa00280	Fatty acid elongation|Fatty acid degradation|Valine, leucine and isoleucine degradation
ACACA	2.66399	3.00046	2.92781	2.13854	3.95811	4.10817	2.53763	2.70817	2.5708	2.93871	3.30033	2.73851	GeneID:31,Genbank:XM_011524701.1,HGNC:HGNC:84,MIM:200350	acetyl-CoA carboxylase alpha			hsa00061,hsa00620,hsa00640,hsa04152,hsa04910,hsa04922	Fatty acid biosynthesis|Pyruvate metabolism|Propanoate metabolism|AMPK signaling pathway|Insulin signaling pathway|Glucagon signaling pathway
ACACB	0.296212	0.231495	0.251703	0.228639	0.341994	0.315286	0.539673	0.598969	0.568269	0.515323	0.48946	0.571464	GeneID:32,Genbank:XM_011538265.2,HGNC:HGNC:85,MIM:601557	acetyl-CoA carboxylase beta	GO:0003989,GO:0004075,GO:0005524,GO:0005634,GO:0005739,GO:0005741,GO:0005829,GO:0006084,GO:0006633,GO:0006768,GO:0006853,GO:0009374,GO:0010629,GO:0010884,GO:0010906,GO:0012505,GO:0014070,GO:0031325,GO:0031667,GO:0031999,GO:0042493,GO:0042802,GO:0043086,GO:0045540,GO:0046872,GO:0051289,GO:0060421,GO:0097009,GO:2001295	acetyl-CoA carboxylase activity|biotin carboxylase activity|ATP binding|nucleus|mitochondrion|mitochondrial outer membrane|cytosol|acetyl-CoA metabolic process|fatty acid biosynthetic process|biotin metabolic process|carnitine shuttle|biotin binding|negative regulation of gene expression|positive regulation of lipid storage|regulation of glucose metabolic process|endomembrane system|response to o…	hsa00061,hsa00620,hsa00640,hsa04152,hsa04910,hsa04920,hsa04922,hsa04931	Fatty acid biosynthesis|Pyruvate metabolism|Propanoate metabolism|AMPK signaling pathway|Insulin signaling pathway|Adipocytokine signaling pathway|Glucagon signaling pathway|Insulin resistance
ACAD10	3.58619	3.062	3.31845	3.29558	3.19299	3.4084	3.04228	2.69771	2.94527	3.0929	3.25451	3.32135	GeneID:80724,Genbank:NM_001136538.1,HGNC:HGNC:21597,MIM:611181	acyl-CoA dehydrogenase family member 10	GO:0003995,GO:0005739,GO:0005759,GO:0006635,GO:0016787,GO:0033539,GO:0050660	acyl-CoA dehydrogenase activity|mitochondrion|mitochondrial matrix|fatty acid beta-oxidation|hydrolase activity|fatty acid beta-oxidation using acyl-CoA dehydrogenase|flavin adenine dinucleotide binding
ACAD11	8.53949	12.0759	13.0069	6.99277	9.44498	9.0011	8.67293	8.21428	7.96244	4.0175	4.53128	4.27665	GeneID:84129,Genbank:NM_032169.4,HGNC:HGNC:30211,MIM:614288	acyl-CoA dehydrogenase family member 11	GO:0003995,GO:0004466,GO:0005634,GO:0005743,GO:0005777,GO:0006635,GO:0017099,GO:0031966,GO:0033539,GO:0050660,GO:0070991	acyl-CoA dehydrogenase activity|long-chain-acyl-CoA dehydrogenase activity|nucleus|mitochondrial inner membrane|peroxisome|fatty acid beta-oxidation|very-long-chain-acyl-CoA dehydrogenase activity|mitochondrial membrane|fatty acid beta-oxidation using acyl-CoA dehydrogenase|flavin adenine dinucleotide binding|medium-chain-acyl-CoA dehydrogenase activity
ACAD8	2.35399	2.94221	2.88488	2.60529	2.70783	2.39495	1.97862	2.24886	2.3662	2.40767	2.45242	2.42184	GeneID:27034,Genbank:XM_017017546.2,HGNC:HGNC:87,MIM:604773	acyl-CoA dehydrogenase family member 8	GO:0003995,GO:0005759,GO:0006351,GO:0006355,GO:0006574,GO:0006629,GO:0009083,GO:0050660	acyl-CoA dehydrogenase activity|mitochondrial matrix|transcription, DNA-templated|regulation of transcription, DNA-templated|valine catabolic process|lipid metabolic process|branched-chain amino acid catabolic process|flavin adenine dinucleotide binding	hsa00280	Valine, leucine and isoleucine degradation
ACAD9	9.23085	10.5098	9.50759	13.3446	9.13916	10.3024	9.15194	8.09896	8.97804	9.15404	8.93102	8.50066	GeneID:28976,Genbank:NM_014049.4,HGNC:HGNC:21497,MIM:611103	acyl-CoA dehydrogenase family member 9	GO:0001676,GO:0004466,GO:0005634,GO:0005739,GO:0005743,GO:0030425,GO:0031966,GO:0032981,GO:0050660,GO:0051791,GO:0070991	long-chain fatty acid metabolic process|long-chain-acyl-CoA dehydrogenase activity|nucleus|mitochondrion|mitochondrial inner membrane|dendrite|mitochondrial membrane|mitochondrial respiratory chain complex I assembly|flavin adenine dinucleotide binding|medium-chain fatty acid metabolic process|medium-chain-acyl-CoA dehydrogenase activity
ACADL	0.176411	0.181032	0.110369	0.0635265	0.044498	0.0583984	0.0588744	0.10626	0.10866	0.0490949	0.0161962	0.113239	GeneID:33,Genbank:NM_001608.3,HGNC:HGNC:88,MIM:609576	acyl-CoA dehydrogenase long chain	GO:0000062,GO:0001659,GO:0003995,GO:0004466,GO:0005759,GO:0006635,GO:0016401,GO:0019254,GO:0031966,GO:0033539,GO:0042413,GO:0042758,GO:0044242,GO:0045717,GO:0046322,GO:0050660,GO:0051289,GO:0055114,GO:0090181	fatty-acyl-CoA binding|temperature homeostasis|acyl-CoA dehydrogenase activity|long-chain-acyl-CoA dehydrogenase activity|mitochondrial matrix|fatty acid beta-oxidation|palmitoyl-CoA oxidase activity|carnitine metabolic process, CoA-linked|mitochondrial membrane|fatty acid beta-oxidation using acyl-CoA dehydrogenase|carnitine catabolic process|long-chain fatty acid catabolic process|cellular lipi…	hsa00071,hsa03320	Fatty acid degradation|PPAR signaling pathway
ACADM	5.95944	4.93787	6.32034	5.25256	7.51353	6.04498	5.25735	5.45443	4.93782	3.4153	3.56928	3.65333	GeneID:34,Genbank:NM_001127328.2,HGNC:HGNC:89,MIM:607008	acyl-CoA dehydrogenase medium chain	GO:0003995,GO:0005634,GO:0005739,GO:0005759,GO:0006635,GO:0016607,GO:0019216,GO:0019254,GO:0030424,GO:0031966,GO:0033539,GO:0042802,GO:0045329,GO:0050660,GO:0051791,GO:0051793,GO:0055114,GO:0070062,GO:0070991	acyl-CoA dehydrogenase activity|nucleus|mitochondrion|mitochondrial matrix|fatty acid beta-oxidation|nuclear speck|regulation of lipid metabolic process|carnitine metabolic process, CoA-linked|axon|mitochondrial membrane|fatty acid beta-oxidation using acyl-CoA dehydrogenase|identical protein binding|carnitine biosynthetic process|flavin adenine dinucleotide binding|medium-chain fatty acid metabo…	hsa00071,hsa00280,hsa00410,hsa00640,hsa03320	Fatty acid degradation|Valine, leucine and isoleucine degradation|beta-Alanine metabolism|Propanoate metabolism|PPAR signaling pathway
ACADS	10.5914	11.2745	10.6839	20.6155	9.66998	11.1293	9.17316	9.26529	8.43951	9.43028	7.79918	9.63158	GeneID:35,Genbank:NM_000017.3,HGNC:HGNC:90,MIM:606885	acyl-CoA dehydrogenase short chain			hsa00071,hsa00280,hsa00650	Fatty acid degradation|Valine, leucine and isoleucine degradation|Butanoate metabolism
ACADSB	3.32242	3.74608	4.17603	1.79748	4.51268	3.56631	2.06626	2.05963	1.67546	1.11354	1.27564	1.22507	GeneID:36,Genbank:NM_001609.3,HGNC:HGNC:91,MIM:600301	acyl-CoA dehydrogenase short/branched chain	GO:0003995,GO:0005739,GO:0005759,GO:0006631,GO:0009083,GO:0050660,GO:0070062	acyl-CoA dehydrogenase activity|mitochondrion|mitochondrial matrix|fatty acid metabolic process|branched-chain amino acid catabolic process|flavin adenine dinucleotide binding|extracellular exosome	hsa00071,hsa00280	Fatty acid degradation|Valine, leucine and isoleucine degradation
ACADVL	73.9121	71.1315	73.3923	91.291	58.4811	64.6932	61.3515	57.0244	62.8322	58.1451	54.7862	59.8945	GeneID:37,Genbank:NM_001270447.1,HGNC:HGNC:92,MIM:609575	acyl-CoA dehydrogenase very long chain	GO:0001659,GO:0003995,GO:0004466,GO:0005634,GO:0005730,GO:0005739,GO:0005743,GO:0005759,GO:0005829,GO:0006635,GO:0009409,GO:0015980,GO:0030855,GO:0031966,GO:0033539,GO:0036498,GO:0042645,GO:0045717,GO:0046322,GO:0050660,GO:0090181	temperature homeostasis|acyl-CoA dehydrogenase activity|long-chain-acyl-CoA dehydrogenase activity|nucleus|nucleolus|mitochondrion|mitochondrial inner membrane|mitochondrial matrix|cytosol|fatty acid beta-oxidation|response to cold|energy derivation by oxidation of organic compounds|epithelial cell differentiation|mitochondrial membrane|fatty acid beta-oxidation using acyl-CoA dehydrogenase|IRE1-…	hsa00071	Fatty acid degradation
ACAN	284.251	199.843	175.198	197.209	209.645	214.796	160.004	179.738	242.481	255.925	258.541	310.162	GeneID:176,Genbank:XM_006720419.1,HGNC:HGNC:319,MIM:155760	aggrecan
ACAP1	0.143285	0.27923	0.295827	0.609941	0.185448	0.182568	0.185873	0.357188	0.310553	0.160117	0.127783	0.191825	GeneID:9744,Genbank:XM_024451047.1,HGNC:HGNC:16467,MIM:607763	ArfGAP with coiled-coil, ankyrin repeat and PH domains 1	GO:0005096,GO:0015031,GO:0016020,GO:0046872,GO:0055038	GTPase activator activity|protein transport|membrane|metal ion binding|recycling endosome membrane	hsa04144	Endocytosis
ACAP2	3.03222	3.46403	3.24938	2.35702	6.07949	4.33916	3.60225	4.69362	4.15005	2.50918	2.68267	2.85938	GeneID:23527,Genbank:NM_012287.5,HGNC:HGNC:16469,MIM:607766	ArfGAP with coiled-coil, ankyrin repeat and PH domains 2	GO:0005096,GO:0010008,GO:0016020,GO:0017137,GO:0036010,GO:0046872,GO:0080025,GO:1990090	GTPase activator activity|endosome membrane|membrane|Rab GTPase binding|protein localization to endosome|metal ion binding|phosphatidylinositol-3,5-bisphosphate binding|cellular response to nerve growth factor stimulus	hsa04144	Endocytosis
ACAP3	2.91419	2.6094	2.53019	6.3164	2.83285	2.68396	2.05815	2.22584	2.37635	2.92039	2.77744	3.27685	GeneID:116983,Genbank:XM_005244715.2,HGNC:HGNC:16754	ArfGAP with coiled-coil, ankyrin repeat and PH domains 3	GO:0005096,GO:0046872	GTPase activator activity|metal ion binding	hsa04144	Endocytosis
ACAT1	11.1405	12.0464	12.2606	9.37068	10.9875	10.8713	10.4973	10.4536	9.23982	7.39128	8.82056	7.23326	GeneID:38,Genbank:XM_024448512.1,HGNC:HGNC:93,MIM:607809	acetyl-CoA acetyltransferase 1	GO:0001889,GO:0003985,GO:0005739,GO:0005743,GO:0005759,GO:0006085,GO:0006550,GO:0006635,GO:0007420,GO:0009083,GO:0009725,GO:0014070,GO:0015936,GO:0015937,GO:0016830,GO:0016885,GO:0019899,GO:0042594,GO:0042803,GO:0046356,GO:0046872,GO:0046951,GO:0046952,GO:0050662,GO:0051260,GO:0060612,GO:0070062,GO:0072229,GO:1902224,GO:1902860	liver development|acetyl-CoA C-acetyltransferase activity|mitochondrion|mitochondrial inner membrane|mitochondrial matrix|acetyl-CoA biosynthetic process|isoleucine catabolic process|fatty acid beta-oxidation|brain development|branched-chain amino acid catabolic process|response to hormone|response to organic cyclic compound|coenzyme A metabolic process|coenzyme A biosynthetic process|carbon-carb…	hsa00071,hsa00072,hsa00280,hsa00310,hsa00380,hsa00620,hsa00630,hsa00640,hsa00650,hsa00900	Fatty acid degradation|Synthesis and degradation of ketone bodies|Valine, leucine and isoleucine degradation|Lysine degradation|Tryptophan metabolism|Pyruvate metabolism|Glyoxylate and dicarboxylate metabolism|Propanoate metabolism|Butanoate metabolism|Terpenoid backbone biosynthesis
ACAT2	12.6402	11.8065	12.6233	10.8471	10.0136	10.7344	3.59633	4.30605	4.35106	4.72717	3.97191	5.42471	GeneID:39,Genbank:NM_005891.2,HGNC:HGNC:94,MIM:100678	acetyl-CoA acetyltransferase 2	GO:0003985,GO:0005634,GO:0005730,GO:0005737,GO:0005739,GO:0005829,GO:0006629,GO:0006635,GO:0006695,GO:0070062	acetyl-CoA C-acetyltransferase activity|nucleus|nucleolus|cytoplasm|mitochondrion|cytosol|lipid metabolic process|fatty acid beta-oxidation|cholesterol biosynthetic process|extracellular exosome	hsa00071,hsa00072,hsa00280,hsa00310,hsa00380,hsa00620,hsa00630,hsa00640,hsa00650,hsa00900,hsa04975	Fatty acid degradation|Synthesis and degradation of ketone bodies|Valine, leucine and isoleucine degradation|Lysine degradation|Tryptophan metabolism|Pyruvate metabolism|Glyoxylate and dicarboxylate metabolism|Propanoate metabolism|Butanoate metabolism|Terpenoid backbone biosynthesis|Fat digestion and absorption
ACBD3	13.489	18.8791	19.3452	7.33289	20.2816	16.6499	14.3209	17.3906	13.0186	7.59803	8.62294	7.91745	GeneID:64746,Genbank:NM_022735.3,HGNC:HGNC:15453,MIM:606809	acyl-CoA binding domain containing 3	GO:0000062,GO:0000139,GO:0005739,GO:0005794,GO:0006694,GO:0016020,GO:0034237	fatty-acyl-CoA binding|Golgi membrane|mitochondrion|Golgi apparatus|steroid biosynthetic process|membrane|protein kinase A regulatory subunit binding
ACBD4	0.934533	0.904127	0.991361	2.50084	0.955656	1.00228	1.147	1.06904	1.13719	1.14036	1.12552	1.31783	GeneID:79777,Genbank:XM_017025088.1,HGNC:HGNC:23337	acyl-CoA binding domain containing 4	GO:0000062,GO:0008289	fatty-acyl-CoA binding|lipid binding
ACBD5	1.94002	2.6799	2.79515	1.23794	3.32775	2.54664	2.15374	2.34087	1.9359	1.16595	1.30829	1.4068	GeneID:91452,Genbank:NM_001352570.1,HGNC:HGNC:23338,MIM:616618	acyl-CoA binding domain containing 5	GO:0000062,GO:0005778,GO:0008289,GO:0016021,GO:0030242	fatty-acyl-CoA binding|peroxisomal membrane|lipid binding|integral component of membrane|autophagy of peroxisome
ACBD6	36.1293	35.8343	35.4949	43.0321	32.6926	35.4018	24.2932	24.5882	24.0388	24.4954	27.9312	25.5041	GeneID:84320,Genbank:NM_032360.3,HGNC:HGNC:23339,MIM:616352	acyl-CoA binding domain containing 6	GO:0000062,GO:0005829,GO:0006637,GO:0008289	fatty-acyl-CoA binding|cytosol|acyl-CoA metabolic process|lipid binding
ACBD7	0.6228	0.830314	0.576594	0.213172	0.445825	0.564904	0.381968	0.434111	0.222091	0.257567	0.223676	0.179935	GeneID:414149,Genbank:NM_001039844.2,HGNC:HGNC:17715	acyl-CoA binding domain containing 7	GO:0000062,GO:0008289	fatty-acyl-CoA binding|lipid binding
ACCS	1.57475	1.57147	1.99868	3.08155	1.87658	1.97771	2.29942	1.85204	2.07578	1.89408	1.88222	1.91406	GeneID:84680,Genbank:XM_024448723.1,HGNC:HGNC:23989,MIM:608405	1-aminocyclopropane-1-carboxylate synthase homolog (inactive)	GO:0003824,GO:0009058,GO:0030170,GO:0042802,GO:0042803	catalytic activity|biosynthetic process|pyridoxal phosphate binding|identical protein binding|protein homodimerization activity
ACCSL	0	0	0	0	0	0.01685	0	0	0	0	0	0	GeneID:390110,Genbank:NM_001031854.2,HGNC:HGNC:34391	1-aminocyclopropane-1-carboxylate synthase homolog (inactive) like	GO:0003824,GO:0009058,GO:0030170	catalytic activity|biosynthetic process|pyridoxal phosphate binding
ACD	7.18769	6.51247	6.19086	13.7124	5.70207	5.94606	4.3043	4.38321	3.87031	5.85197	4.7258	6.63192	GeneID:65057,Genbank:NM_001082487.1,HGNC:HGNC:25070,MIM:609377	ACD, shelterin complex subunit and telomerase recruitment factor	GO:0000723,GO:0000783,GO:0000784,GO:0005654,GO:0006886,GO:0016233,GO:0016604,GO:0031848,GO:0032202,GO:0032211,GO:0032212,GO:0042162,GO:0044877,GO:0051973,GO:0060381,GO:0070182,GO:0070187,GO:0070198,GO:0070200	telomere maintenance|nuclear telomere cap complex|nuclear chromosome, telomeric region|nucleoplasm|intracellular protein transport|telomere capping|nuclear body|protection from non-homologous end joining at telomere|telomere assembly|negative regulation of telomere maintenance via telomerase|positive regulation of telomere maintenance via telomerase|telomeric DNA binding|macromolecular complex bi…
ACE	0.115826	0.142778	0.135715	0.415064	0.274032	0.310228	0.0307877	0.0641611	0.100535	0.236696	0.253787	0.228199	GeneID:1636,Genbank:NM_000789.3,HGNC:HGNC:2707,MIM:106180	angiotensin I converting enzyme			hsa04614,hsa04924,hsa05142,hsa05410	Renin-angiotensin system|Renin secretion|Chagas disease (American trypanosomiasis)|Hypertrophic cardiomyopathy (HCM)
ACE2	0	0.00699179	0	0.00674357	0.0082691	0.00810952	0	0	0.0369021	0	0	0	GeneID:59272,Genbank:XM_011545551.3,HGNC:HGNC:13557,MIM:300335	angiotensin I converting enzyme 2			hsa04614,hsa04974	Renin-angiotensin system|Protein digestion and absorption
ACER1	0.0859294	0.0279653	0	0.0342629	0.0290654	0.0567391	0	0.0566624	0	0	0.0305031	0	GeneID:125981,Genbank:XM_011527673.3,HGNC:HGNC:18356,MIM:613491	alkaline ceramidase 1	GO:0005783,GO:0005789,GO:0006665,GO:0008544,GO:0010446,GO:0016021,GO:0017040,GO:0019216,GO:0030148,GO:0030154,GO:0030216,GO:0046512,GO:0046514,GO:0071277,GO:0071633	endoplasmic reticulum|endoplasmic reticulum membrane|sphingolipid metabolic process|epidermis development|response to alkaline pH|integral component of membrane|ceramidase activity|regulation of lipid metabolic process|sphingolipid biosynthetic process|cell differentiation|keratinocyte differentiation|sphingosine biosynthetic process|ceramide catabolic process|cellular response to calcium ion|dih…	hsa00600,hsa04071	Sphingolipid metabolism|Sphingolipid signaling pathway
ACER2	0.237468	0.325095	0.331927	0.126621	0.221368	0.329415	0.354592	0.234854	0.280473	0.10828	0.136851	0.160252	GeneID:340485,Genbank:NM_001010887.2,HGNC:HGNC:23675,MIM:613492	alkaline ceramidase 2	GO:0000139,GO:0001953,GO:0005794,GO:0006672,GO:0006919,GO:0008284,GO:0010942,GO:0017040,GO:0030148,GO:0030173,GO:0032526,GO:0033629,GO:0035690,GO:0046512,GO:0071633,GO:0090285	Golgi membrane|negative regulation of cell-matrix adhesion|Golgi apparatus|ceramide metabolic process|activation of cysteine-type endopeptidase activity involved in apoptotic process|positive regulation of cell proliferation|positive regulation of cell death|ceramidase activity|sphingolipid biosynthetic process|integral component of Golgi membrane|response to retinoic acid|negative regulation of …	hsa00600,hsa04071	Sphingolipid metabolism|Sphingolipid signaling pathway
ACER3	1.84298	2.22511	1.93564	1.10008	2.33646	2.15099	1.70624	1.91541	1.42151	1.11544	0.892177	0.705277	GeneID:55331,Genbank:NM_018367.6,HGNC:HGNC:16066,MIM:617036	alkaline ceramidase 3	GO:0005789,GO:0006672,GO:0008284,GO:0030148,GO:0030173,GO:0030176,GO:0046512,GO:0070774,GO:0071602	endoplasmic reticulum membrane|ceramide metabolic process|positive regulation of cell proliferation|sphingolipid biosynthetic process|integral component of Golgi membrane|integral component of endoplasmic reticulum membrane|sphingosine biosynthetic process|phytoceramidase activity|phytosphingosine biosynthetic process	hsa00600	Sphingolipid metabolism
ACHE	0	0.0156556	0	0.0678939	0.0298633	0	0	0	0.015598	0.0149233	0	0.0141654	GeneID:43,Genbank:NM_001302622.1,HGNC:HGNC:108,MIM:100740	acetylcholinesterase (Cartwright blood group)			hsa00564,hsa04725	Glycerophospholipid metabolism|Cholinergic synapse
ACIN1	8.07225	8.13979	8.18219	11.0797	9.17629	9.36904	10.1973	8.48038	9.27549	10.0747	10.2175	9.71314	GeneID:22985,Genbank:NM_001164815.1,HGNC:HGNC:17066,MIM:604562	apoptotic chromatin condensation inducer 1	GO:0003676,GO:0003723,GO:0005634,GO:0005654,GO:0005730,GO:0005829,GO:0005886,GO:0006397,GO:0008380,GO:0016607,GO:0016887,GO:0019899,GO:0030218,GO:0030263,GO:0043065,GO:0045657,GO:0048025,GO:0061574,GO:0097194	nucleic acid binding|RNA binding|nucleus|nucleoplasm|nucleolus|cytosol|plasma membrane|mRNA processing|RNA splicing|nuclear speck|ATPase activity|enzyme binding|erythrocyte differentiation|apoptotic chromosome condensation|positive regulation of apoptotic process|positive regulation of monocyte differentiation|negative regulation of mRNA splicing, via spliceosome|ASAP complex|execution phase of a…	hsa03013,hsa03015,hsa03040	RNA transport|mRNA surveillance pathway|Spliceosome
ACKR1	0	0.0230617	0	0.0241749	0	0.0233327	0	0	0	0	0	0.045899	GeneID:2532,Genbank:NM_002036.3,HGNC:HGNC:4035,MIM:613665	atypical chemokine receptor 1 (Duffy blood group)			hsa05144	Malaria
ACKR2	0	0.0344236	0.018304	0.0537162	0.0555777	0.0543878	0.0191843	0	0	0.0198379	0.019966	0.0352306	GeneID:1238,Genbank:NM_001296.4,HGNC:HGNC:1565,MIM:602648	atypical chemokine receptor 2	GO:0004950,GO:0005044,GO:0005654,GO:0005769,GO:0005829,GO:0005884,GO:0005886,GO:0005887,GO:0006935,GO:0006954,GO:0006955,GO:0007186,GO:0007275,GO:0016493,GO:0019957,GO:0031965,GO:0043231,GO:0055037	chemokine receptor activity|scavenger receptor activity|nucleoplasm|early endosome|cytosol|actin filament|plasma membrane|integral component of plasma membrane|chemotaxis|inflammatory response|immune response|G-protein coupled receptor signaling pathway|multicellular organism development|C-C chemokine receptor activity|C-C chemokine binding|nuclear membrane|intracellular membrane-bounded organell…
ACKR3	10.778	12.1563	9.93201	4.31302	4.11145	4.99396	26.0179	26.3106	26.0372	14.3122	14.3784	12.7084	GeneID:57007,Genbank:XM_005246098.3,HGNC:HGNC:23692,MIM:610376	atypical chemokine receptor 3			hsa04060	Cytokine-cytokine receptor interaction
ACKR4	5.65332	6.15738	6.60796	1.99175	4.03562	3.21976	1.09689	1.64504	1.51933	0.673783	1.12405	0.955738	GeneID:51554,Genbank:NM_016557.3,HGNC:HGNC:1611,MIM:606065	atypical chemokine receptor 4	GO:0004950,GO:0005044,GO:0005769,GO:0005886,GO:0005887,GO:0006935,GO:0006955,GO:0007186,GO:0019956,GO:0055037	chemokine receptor activity|scavenger receptor activity|early endosome|plasma membrane|integral component of plasma membrane|chemotaxis|immune response|G-protein coupled receptor signaling pathway|chemokine binding|recycling endosome	hsa04060	Cytokine-cytokine receptor interaction
ACLY	25.1296	22.1373	22.7612	15.9286	24.5568	25.8758	18.0739	18.1888	18.9128	27.3816	27.3377	27.249	GeneID:47,Genbank:XM_017024688.1,HGNC:HGNC:115,MIM:108728	ATP citrate lyase			hsa00020	Citrate cycle (TCA cycle)
ACMSD	0	0	0	0	0	0	0	0	0	0	0	0	GeneID:130013,Genbank:XM_005263586.4,HGNC:HGNC:19288,MIM:608889	aminocarboxymuconate semialdehyde decarboxylase	GO:0001760,GO:0005829,GO:0006569,GO:0008270,GO:0016787,GO:0051259,GO:0070062,GO:1904985,GO:1905004,GO:1905012	aminocarboxymuconate-semialdehyde decarboxylase activity|cytosol|tryptophan catabolic process|zinc ion binding|hydrolase activity|protein oligomerization|extracellular exosome|negative regulation of quinolinate biosynthetic process|picolinic acid biosynthetic process|regulation of 'de novo' NAD biosynthetic process from tryptophan	hsa00380	Tryptophan metabolism
ACO1	29.1592	31.5638	30.506	19.9389	31.4714	32.6203	23.6793	22.6715	24.1964	27.9391	26.1741	24.0964	GeneID:48,Genbank:NM_001278352.1,HGNC:HGNC:117,MIM:100880	aconitase 1			hsa00020,hsa00630	Citrate cycle (TCA cycle)|Glyoxylate and dicarboxylate metabolism
ACO2	18.9459	17.8702	18.7053	24.3836	16.1793	16.6418	16.7154	16.0862	18.9201	21.1022	19.0683	20.0378	GeneID:50,Genbank:XM_024452250.1,HGNC:HGNC:118,MIM:100850	aconitase 2			hsa00020,hsa00630	Citrate cycle (TCA cycle)|Glyoxylate and dicarboxylate metabolism
ACOD1	0	0	0	0	0	0	0	0	0	0	0	0	GeneID:730249,Genbank:NM_001258406.1,HGNC:HGNC:33904,MIM:615275	aconitate decarboxylase 1	GO:0002760,GO:0005739,GO:0006952,GO:0006954,GO:0007566,GO:0019679,GO:0032088,GO:0032480,GO:0034136,GO:0034144,GO:0035458,GO:0045824,GO:0047547,GO:0047613,GO:0050728,GO:0071219,GO:0071222,GO:0071346,GO:0071347,GO:0071356,GO:0071393,GO:0072573,GO:2000379	positive regulation of antimicrobial humoral response|mitochondrion|defense response|inflammatory response|embryo implantation|propionate metabolic process, methylcitrate cycle|negative regulation of NF-kappaB transcription factor activity|negative regulation of type I interferon production|negative regulation of toll-like receptor 2 signaling pathway|negative regulation of toll-like receptor 4 s…
ACOT1	3.39599	3.56223	2.45132	3.93865	2.55261	3.05845	2.8553	2.60899	2.52989	3.35817	2.75389	3.85795	GeneID:641371,Genbank:XM_017021591.1,HGNC:HGNC:33128,MIM:614313	acyl-CoA thioesterase 1	GO:0000038,GO:0001676,GO:0005102,GO:0005739,GO:0005759,GO:0006637,GO:0016290,GO:0047617,GO:0052689,GO:0070062,GO:0102991	very long-chain fatty acid metabolic process|long-chain fatty acid metabolic process|receptor binding|mitochondrion|mitochondrial matrix|acyl-CoA metabolic process|palmitoyl-CoA hydrolase activity|acyl-CoA hydrolase activity|carboxylic ester hydrolase activity|extracellular exosome|myristoyl-CoA hydrolase activity	hsa00062,hsa01040	Fatty acid elongation|Biosynthesis of unsaturated fatty acids
ACOT11	0.370187	0.234089	0.496934	0.283146	0.163319	0.217487	0.356253	0.351501	0.40071	0.155971	0.20504	0.289637	GeneID:26027,Genbank:NM_015547.3,HGNC:HGNC:18156,MIM:606803	acyl-CoA thioesterase 11	GO:0005829,GO:0006631,GO:0006637,GO:0008289,GO:0009266,GO:0009409,GO:0035556,GO:0047617,GO:0052689,GO:0070062	cytosol|fatty acid metabolic process|acyl-CoA metabolic process|lipid binding|response to temperature stimulus|response to cold|intracellular signal transduction|acyl-CoA hydrolase activity|carboxylic ester hydrolase activity|extracellular exosome
ACOT12	0.00915026	0	0	0.00777595	0	0.0200256	0	0	0.0185802	0	0	0	GeneID:134526,Genbank:XM_017009047.1,HGNC:HGNC:24436,MIM:614315	acyl-CoA thioesterase 12	GO:0003986,GO:0005524,GO:0005829,GO:0006084,GO:0006090,GO:0006631,GO:0006637,GO:0008289,GO:0047617,GO:0052689	acetyl-CoA hydrolase activity|ATP binding|cytosol|acetyl-CoA metabolic process|pyruvate metabolic process|fatty acid metabolic process|acyl-CoA metabolic process|lipid binding|acyl-CoA hydrolase activity|carboxylic ester hydrolase activity	hsa00620	Pyruvate metabolism
ACOT13	3.38944	2.96413	3.02134	2.73161	2.6221	3.15998	4.15536	4.25602	3.93959	3.96747	4.71043	3.41012	GeneID:55856,Genbank:NM_001160094.1,HGNC:HGNC:20999,MIM:615652	acyl-CoA thioesterase 13	GO:0005634,GO:0005737,GO:0005739,GO:0005819,GO:0005829,GO:0006637,GO:0047617,GO:0051289,GO:0070062	nucleus|cytoplasm|mitochondrion|spindle|cytosol|acyl-CoA metabolic process|acyl-CoA hydrolase activity|protein homotetramerization|extracellular exosome
ACOT2	9.83115	10.6173	10.8417	12.0552	9.58551	10.3298	9.63564	7.68895	9.50934	12.7247	11.8235	12.1296	GeneID:10965,Genbank:NM_006821.5,HGNC:HGNC:18431,MIM:609972	acyl-CoA thioesterase 2	GO:0000038,GO:0001676,GO:0005102,GO:0005739,GO:0005759,GO:0006637,GO:0016290,GO:0047617,GO:0052689,GO:0070062,GO:0102991	very long-chain fatty acid metabolic process|long-chain fatty acid metabolic process|receptor binding|mitochondrion|mitochondrial matrix|acyl-CoA metabolic process|palmitoyl-CoA hydrolase activity|acyl-CoA hydrolase activity|carboxylic ester hydrolase activity|extracellular exosome|myristoyl-CoA hydrolase activity	hsa00062,hsa01040,hsa04913	Fatty acid elongation|Biosynthesis of unsaturated fatty acids|Ovarian steroidogenesis
ACOT4	1.48084	1.15316	1.46712	1.834	0.892523	0.984215	0.979465	1.21996	0.880481	1.19494	0.920631	1.35522	GeneID:122970,Genbank:NM_152331.3,HGNC:HGNC:19748,MIM:614314	acyl-CoA thioesterase 4	GO:0000038,GO:0001676,GO:0004778,GO:0005102,GO:0005777,GO:0005782,GO:0006104,GO:0006637,GO:0016290,GO:0032788,GO:0032789,GO:0043648,GO:0043649,GO:0046459,GO:0047617,GO:0052689,GO:0102991	very long-chain fatty acid metabolic process|long-chain fatty acid metabolic process|succinyl-CoA hydrolase activity|receptor binding|peroxisome|peroxisomal matrix|succinyl-CoA metabolic process|acyl-CoA metabolic process|palmitoyl-CoA hydrolase activity|saturated monocarboxylic acid metabolic process|unsaturated monocarboxylic acid metabolic process|dicarboxylic acid metabolic process|dicarboxyl…	hsa00062,hsa01040	Fatty acid elongation|Biosynthesis of unsaturated fatty acids
ACOT6	0	0	0	0	0	0	0	0	0	0	0	0	GeneID:641372,Genbank:XM_011537076.2,HGNC:HGNC:33159,MIM:614267	acyl-CoA thioesterase 6	GO:0005782,GO:0005829,GO:0006631,GO:0006637,GO:0047617,GO:0052689	peroxisomal matrix|cytosol|fatty acid metabolic process|acyl-CoA metabolic process|acyl-CoA hydrolase activity|carboxylic ester hydrolase activity
ACOT7	20.4715	19.429	19.1938	42.2375	18.6387	18.7083	11.675	14.8109	13.8527	21.2122	18.7887	20.192	GeneID:11332,Genbank:NM_007274.3,HGNC:HGNC:24157,MIM:602587	acyl-CoA thioesterase 7	GO:0000062,GO:0005654,GO:0005739,GO:0005829,GO:0006637,GO:0015937,GO:0016290,GO:0036042,GO:0036114,GO:0036116,GO:0042803,GO:0047617,GO:0051792,GO:0052689,GO:0070062,GO:0102991,GO:1900535	fatty-acyl-CoA binding|nucleoplasm|mitochondrion|cytosol|acyl-CoA metabolic process|coenzyme A biosynthetic process|palmitoyl-CoA hydrolase activity|long-chain fatty acyl-CoA binding|medium-chain fatty-acyl-CoA catabolic process|long-chain fatty-acyl-CoA catabolic process|protein homodimerization activity|acyl-CoA hydrolase activity|medium-chain fatty acid biosynthetic process|carboxylic ester hy…	hsa00062,hsa01040	Fatty acid elongation|Biosynthesis of unsaturated fatty acids
ACOT8	6.04965	4.93249	6.70702	8.8054	4.85433	5.6208	6.94018	7.79069	7.74303	9.08524	8.41857	8.90559	GeneID:10005,Genbank:NM_005469.3,HGNC:HGNC:15919,MIM:608123	acyl-CoA thioesterase 8	GO:0003986,GO:0005102,GO:0005739,GO:0005782,GO:0006637,GO:0006699,GO:0009062,GO:0016032,GO:0016289,GO:0016290,GO:0016559,GO:0033540,GO:0033882,GO:0036109,GO:0043649,GO:0045225,GO:0047617,GO:0052689,GO:0052815	acetyl-CoA hydrolase activity|receptor binding|mitochondrion|peroxisomal matrix|acyl-CoA metabolic process|bile acid biosynthetic process|fatty acid catabolic process|viral process|CoA hydrolase activity|palmitoyl-CoA hydrolase activity|peroxisome fission|fatty acid beta-oxidation using acyl-CoA oxidase|choloyl-CoA hydrolase activity|alpha-linolenic acid metabolic process|dicarboxylic acid catabo…	hsa00120,hsa04146	Primary bile acid biosynthesis|Peroxisome
ACOT9	10.4107	10.6734	10.3555	8.80918	11.842	10.9758	7.91716	7.438	6.70701	9.41331	9.39386	9.6219	GeneID:23597,Genbank:NM_001330259.1,HGNC:HGNC:17152,MIM:300862	acyl-CoA thioesterase 9	GO:0003986,GO:0005739,GO:0005759,GO:0006637,GO:0047617,GO:0052689	acetyl-CoA hydrolase activity|mitochondrion|mitochondrial matrix|acyl-CoA metabolic process|acyl-CoA hydrolase activity|carboxylic ester hydrolase activity
ACOX1	2.86786	3.11818	3.02957	1.98619	3.42798	3.15249	3.05134	3.00618	2.7207	2.80739	3.12973	2.85809	GeneID:51,Genbank:NM_004035.6,HGNC:HGNC:119,MIM:609751	acyl-CoA oxidase 1	GO:0000038,GO:0003995,GO:0003997,GO:0005102,GO:0005634,GO:0005654,GO:0005730,GO:0005739,GO:0005777,GO:0005778,GO:0005782,GO:0005886,GO:0006091,GO:0006629,GO:0006693,GO:0007283,GO:0016020,GO:0016401,GO:0016559,GO:0019216,GO:0019395,GO:0030165,GO:0033539,GO:0033540,GO:0036109,GO:0043231,GO:0047485,GO:0050660,GO:0055088,GO:0071949,GO:2000189	very long-chain fatty acid metabolic process|acyl-CoA dehydrogenase activity|acyl-CoA oxidase activity|receptor binding|nucleus|nucleoplasm|nucleolus|mitochondrion|peroxisome|peroxisomal membrane|peroxisomal matrix|plasma membrane|generation of precursor metabolites and energy|lipid metabolic process|prostaglandin metabolic process|spermatogenesis|membrane|palmitoyl-CoA oxidase activity|peroxisom…	hsa00071,hsa00592,hsa01040,hsa03320,hsa04024,hsa04146	Fatty acid degradation|alpha-Linolenic acid metabolism|Biosynthesis of unsaturated fatty acids|PPAR signaling pathway|cAMP signaling pathway|Peroxisome
ACOX2	0.497804	1.004	0.399816	1.15242	0.611636	0.520318	0.67046	0.805976	1.07001	0.672922	0.81131	0.814503	GeneID:8309,Genbank:NM_003500.3,HGNC:HGNC:120,MIM:601641	acyl-CoA oxidase 2	GO:0003995,GO:0003997,GO:0005102,GO:0005777,GO:0005782,GO:0005829,GO:0006699,GO:0010942,GO:0016402,GO:0033539,GO:0033540,GO:0033791,GO:0042803,GO:0043231,GO:0050660,GO:0071949,GO:1902884	acyl-CoA dehydrogenase activity|acyl-CoA oxidase activity|receptor binding|peroxisome|peroxisomal matrix|cytosol|bile acid biosynthetic process|positive regulation of cell death|pristanoyl-CoA oxidase activity|fatty acid beta-oxidation using acyl-CoA dehydrogenase|fatty acid beta-oxidation using acyl-CoA oxidase|3alpha,7alpha,12alpha-trihydroxy-5beta-cholestanoyl-CoA 24-hydroxylase activity|prote…	hsa00120,hsa03320,hsa04146	Primary bile acid biosynthesis|PPAR signaling pathway|Peroxisome
ACOX3	3.3412	3.44417	3.14704	3.74239	3.31517	3.70136	3.04357	2.90374	2.95741	4.01686	3.82086	3.68971	GeneID:8310,Genbank:XM_011513566.1,HGNC:HGNC:121,MIM:603402	acyl-CoA oxidase 3, pristanoyl	GO:0003995,GO:0005102,GO:0005739,GO:0005777,GO:0005782,GO:0016020,GO:0016402,GO:0033539,GO:0033540,GO:0050660,GO:0071949	acyl-CoA dehydrogenase activity|receptor binding|mitochondrion|peroxisome|peroxisomal matrix|membrane|pristanoyl-CoA oxidase activity|fatty acid beta-oxidation using acyl-CoA dehydrogenase|fatty acid beta-oxidation using acyl-CoA oxidase|flavin adenine dinucleotide binding|FAD binding	hsa00071,hsa00592,hsa01040,hsa03320,hsa04024,hsa04146	Fatty acid degradation|alpha-Linolenic acid metabolism|Biosynthesis of unsaturated fatty acids|PPAR signaling pathway|cAMP signaling pathway|Peroxisome
ACOXL	0	0.00254912	0	0	0	0	0	0	0	0	0	0.00274617	GeneID:55289,Genbank:XM_011511404.3,HGNC:HGNC:25621	acyl-CoA oxidase like	GO:0003995,GO:0005782,GO:0016402,GO:0033539,GO:0033540,GO:0050660	acyl-CoA dehydrogenase activity|peroxisomal matrix|pristanoyl-CoA oxidase activity|fatty acid beta-oxidation using acyl-CoA dehydrogenase|fatty acid beta-oxidation using acyl-CoA oxidase|flavin adenine dinucleotide binding
ACP1	33.9282	39.0383	41.1126	28.2636	34.0221	32.8616	28.8916	30.4915	26.9966	17.753	23.5747	19.1936	GeneID:52,Genbank:NM_004300.3,HGNC:HGNC:122,MIM:171500	acid phosphatase 1	GO:0003993,GO:0004726,GO:0005737,GO:0005829,GO:0009898,GO:0042383,GO:0070062	acid phosphatase activity|non-membrane spanning protein tyrosine phosphatase activity|cytoplasm|cytosol|cytoplasmic side of plasma membrane|sarcolemma|extracellular exosome	hsa00730,hsa00740,hsa04520	Thiamine metabolism|Riboflavin metabolism|Adherens junction
ACP2	9.71771	8.45324	8.15492	13.088	6.81425	9.12049	7.12545	7.528	8.46929	9.5689	8.96243	9.87674	GeneID:53,Genbank:NM_001302490.1,HGNC:HGNC:123,MIM:171650	acid phosphatase 2, lysosomal	GO:0001501,GO:0003993,GO:0005764,GO:0005765,GO:0007040,GO:0016020,GO:0016021,GO:0043202,GO:0070062	skeletal system development|acid phosphatase activity|lysosome|lysosomal membrane|lysosome organization|membrane|integral component of membrane|lysosomal lumen|extracellular exosome	hsa00740,hsa04142	Riboflavin metabolism|Lysosome
ACP4	0	0	0	0	0	0	0	0	0	0	0	0	GeneID:93650,Genbank:NM_033068.2,HGNC:HGNC:14376,MIM:606362	acid phosphatase 4	GO:0003993,GO:0016021,GO:0042476	acid phosphatase activity|integral component of membrane|odontogenesis
ACP5	0.29403	0.330381	0.328237	0.259973	0.101275	0.178642	0.178862	0.0619233	0.124287	0.0206871	0.041645	0	GeneID:54,Genbank:NM_001111036.2,HGNC:HGNC:124,MIM:171640	acid phosphatase 5, tartrate resistant			hsa00740,hsa04142,hsa04380,hsa05323	Riboflavin metabolism|Lysosome|Osteoclast differentiation|Rheumatoid arthritis
ACP6	0.247447	0.224059	0.258412	0.196411	0.217516	0.229625	0.267943	0.179173	0.259118	0.249318	0.27192	0.234695	GeneID:51205,Genbank:XM_011509601.3,HGNC:HGNC:29609,MIM:611471	acid phosphatase 6, lysophosphatidic	GO:0003993,GO:0005737,GO:0005739,GO:0005759,GO:0006644,GO:0006654,GO:0052642,GO:2001311	acid phosphatase activity|cytoplasm|mitochondrion|mitochondrial matrix|phospholipid metabolic process|phosphatidic acid biosynthetic process|lysophosphatidic acid phosphatase activity|lysobisphosphatidic acid metabolic process
ACP7	0	0	0	0	0	0	0	0	0	0	0	0	GeneID:390928,Genbank:XM_017026807.2,HGNC:HGNC:33781,MIM:610490	acid phosphatase 7, tartrate resistant (putative)	GO:0003993,GO:0005576,GO:0046872	acid phosphatase activity|extracellular region|metal ion binding
ACPP	0	0.0171228	0.00907426	0	0	0.0194883	0	0	0	0	0	0	GeneID:55,Genbank:NM_001134194.1,HGNC:HGNC:125,MIM:171790	acid phosphatase, prostate	GO:0003993,GO:0005615,GO:0005622,GO:0005634,GO:0005765,GO:0005886,GO:0006144,GO:0006772,GO:0008253,GO:0009117,GO:0012506,GO:0016021,GO:0016311,GO:0016791,GO:0030175,GO:0035577,GO:0042131,GO:0042802,GO:0042803,GO:0043312,GO:0046085,GO:0051289,GO:0051930,GO:0052642,GO:0060168,GO:0070062	acid phosphatase activity|extracellular space|intracellular|nucleus|lysosomal membrane|plasma membrane|purine nucleobase metabolic process|thiamine metabolic process|5'-nucleotidase activity|nucleotide metabolic process|vesicle membrane|integral component of membrane|dephosphorylation|phosphatase activity|filopodium|azurophil granule membrane|thiamine phosphate phosphatase activity|identical prot…
ACR	0.0306908	0	0	0.0374874	0.0308325	0.0602804	0	0	0	0.0631089	0	0.0294374	GeneID:49,Genbank:NM_001097.2,HGNC:HGNC:126,MIM:102480	acrosin	GO:0002020,GO:0002077,GO:0003677,GO:0004040,GO:0004252,GO:0005507,GO:0005537,GO:0005576,GO:0005634,GO:0005798,GO:0007190,GO:0007338,GO:0007339,GO:0007340,GO:0007341,GO:0008144,GO:0008270,GO:0042806,GO:0043159,GO:0043234,GO:0048545	protease binding|acrosome matrix dispersal|DNA binding|amidase activity|serine-type endopeptidase activity|copper ion binding|mannose binding|extracellular region|nucleus|Golgi-associated vesicle|activation of adenylate cyclase activity|single fertilization|binding of sperm to zona pellucida|acrosome reaction|penetration of zona pellucida|drug binding|zinc ion binding|fucose binding|acrosomal mat…
ACRBP	0.135111	0.151	0.0593297	0.125177	0.0585822	0.134618	0.103364	0.0756887	0.0767268	0.0822992	0.0821575	0.0937844	GeneID:84519,Genbank:NM_032489.2,HGNC:HGNC:17195,MIM:608352	acrosin binding protein	GO:0001669,GO:0002080,GO:0005576,GO:0005634,GO:0048240	acrosomal vesicle|acrosomal membrane|extracellular region|nucleus|sperm capacitation
ACRV1	0.0374268	0	0	0.0809413	0	0.0389142	0	0.0738848	0	0	0	0	GeneID:56,Genbank:NM_020108.4,HGNC:HGNC:127,MIM:102525	acrosomal vesicle protein 1	GO:0001669,GO:0007275	acrosomal vesicle|multicellular organism development
ACSBG1	0	0	0.00893858	0	0	0	0	0	0	0.00484697	0	0	GeneID:23205,Genbank:XM_017022025.2,HGNC:HGNC:29567,MIM:614362	acyl-CoA synthetase bubblegum family member 1	GO:0000038,GO:0001676,GO:0004467,GO:0005524,GO:0005737,GO:0005783,GO:0005829,GO:0031410,GO:0031957,GO:0035338,GO:0042552,GO:0051384,GO:0102391	very long-chain fatty acid metabolic process|long-chain fatty acid metabolic process|long-chain fatty acid-CoA ligase activity|ATP binding|cytoplasm|endoplasmic reticulum|cytosol|cytoplasmic vesicle|very long-chain fatty acid-CoA ligase activity|long-chain fatty-acyl-CoA biosynthetic process|myelination|response to glucocorticoid|decanoate--CoA ligase activity	hsa00061,hsa00071,hsa03320,hsa04920	Fatty acid biosynthesis|Fatty acid degradation|PPAR signaling pathway|Adipocytokine signaling pathway
ACSBG2	0	0.0102207	0.0108185	0.0117975	0.022735	0	0.011425	0	0.0211299	0.0246246	0.0121725	0	GeneID:81616,Genbank:NM_001289177.1,HGNC:HGNC:24174,MIM:614363	acyl-CoA synthetase bubblegum family member 2	GO:0004467,GO:0005524,GO:0005737,GO:0005739,GO:0005829,GO:0006631,GO:0007275,GO:0007283,GO:0016020,GO:0030154,GO:0031957,GO:0035338,GO:0047617,GO:0102391	long-chain fatty acid-CoA ligase activity|ATP binding|cytoplasm|mitochondrion|cytosol|fatty acid metabolic process|multicellular organism development|spermatogenesis|membrane|cell differentiation|very long-chain fatty acid-CoA ligase activity|long-chain fatty-acyl-CoA biosynthetic process|acyl-CoA hydrolase activity|decanoate--CoA ligase activity	hsa00061,hsa00071,hsa03320,hsa04920	Fatty acid biosynthesis|Fatty acid degradation|PPAR signaling pathway|Adipocytokine signaling pathway
ACSF2	1.86017	1.23748	1.86667	3.13288	1.68417	1.96662	1.76569	1.91339	1.75943	2.99682	2.74867	2.99201	GeneID:80221,Genbank:NM_001288968.1,HGNC:HGNC:26101,MIM:610465	acyl-CoA synthetase family member 2	GO:0003996,GO:0005524,GO:0005759,GO:0006631,GO:0006637	acyl-CoA ligase activity|ATP binding|mitochondrial matrix|fatty acid metabolic process|acyl-CoA metabolic process
ACSF3	0.565884	0.537688	0.489241	0.743431	0.566629	0.54955	0.60615	0.62646	0.588229	0.862427	0.685996	0.787036	GeneID:197322,Genbank:NM_001243279.2,HGNC:HGNC:27288,MIM:614245	acyl-CoA synthetase family member 3	GO:0005524,GO:0005739,GO:0005759,GO:0006631,GO:0006633,GO:0016878,GO:0031957,GO:0035338,GO:0090409,GO:0090410	ATP binding|mitochondrion|mitochondrial matrix|fatty acid metabolic process|fatty acid biosynthetic process|acid-thiol ligase activity|very long-chain fatty acid-CoA ligase activity|long-chain fatty-acyl-CoA biosynthetic process|malonyl-CoA synthetase activity|malonate catabolic process	hsa00280	Valine, leucine and isoleucine degradation
ACSL1	4.71083	4.75314	5.12779	3.1718	5.1571	4.83254	2.97875	4.08285	3.35188	2.84687	3.27058	3.21513	GeneID:2180,Genbank:XM_017007887.1,HGNC:HGNC:3569,MIM:152425	acyl-CoA synthetase long chain family member 1	GO:0001676,GO:0004467,GO:0005524,GO:0005739,GO:0005741,GO:0005778,GO:0005789,GO:0005886,GO:0006641,GO:0007584,GO:0008610,GO:0014070,GO:0016020,GO:0016021,GO:0019216,GO:0033211,GO:0034201,GO:0035338,GO:0036109,GO:0042178,GO:0042493,GO:0043651,GO:0044539,GO:0071902,GO:0102391	long-chain fatty acid metabolic process|long-chain fatty acid-CoA ligase activity|ATP binding|mitochondrion|mitochondrial outer membrane|peroxisomal membrane|endoplasmic reticulum membrane|plasma membrane|triglyceride metabolic process|response to nutrient|lipid biosynthetic process|response to organic cyclic compound|membrane|integral component of membrane|regulation of lipid metabolic process|a…	hsa00061,hsa00071,hsa03320,hsa04146,hsa04216,hsa04714,hsa04920	Fatty acid biosynthesis|Fatty acid degradation|PPAR signaling pathway|Peroxisome|Ferroptosis|Thermogenesis|Adipocytokine signaling pathway
ACSL3	9.86358	11.1907	10.7948	5.31034	12.7825	9.79637	8.44355	10.1824	7.96152	6.09509	6.91622	6.52859	GeneID:2181,Genbank:NM_004457.4,HGNC:HGNC:3570,MIM:602371	acyl-CoA synthetase long chain family member 3	GO:0004467,GO:0005524,GO:0005741,GO:0005778,GO:0005783,GO:0005789,GO:0005794,GO:0005811,GO:0006633,GO:0007420,GO:0007584,GO:0014070,GO:0016020,GO:0016021,GO:0019901,GO:0019904,GO:0034379,GO:0035338,GO:0042998,GO:0044539,GO:0048471,GO:0051047,GO:0102391,GO:2001247	long-chain fatty acid-CoA ligase activity|ATP binding|mitochondrial outer membrane|peroxisomal membrane|endoplasmic reticulum|endoplasmic reticulum membrane|Golgi apparatus|lipid droplet|fatty acid biosynthetic process|brain development|response to nutrient|response to organic cyclic compound|membrane|integral component of membrane|protein kinase binding|protein domain specific binding|very-low-d…	hsa00061,hsa00071,hsa03320,hsa04146,hsa04216,hsa04714,hsa04920	Fatty acid biosynthesis|Fatty acid degradation|PPAR signaling pathway|Peroxisome|Ferroptosis|Thermogenesis|Adipocytokine signaling pathway
ACSL4	10.3037	8.15288	9.71155	6.00025	17.4496	11.9955	6.4854	9.13859	8.04596	5.98856	5.7798	5.8823	GeneID:2182,Genbank:NM_001318510.1,HGNC:HGNC:3571,MIM:300157	acyl-CoA synthetase long chain family member 4	GO:0004467,GO:0005524,GO:0005737,GO:0005741,GO:0005778,GO:0005789,GO:0005811,GO:0006629,GO:0006641,GO:0007584,GO:0008610,GO:0015908,GO:0016020,GO:0016021,GO:0030182,GO:0030307,GO:0031957,GO:0032307,GO:0035338,GO:0043025,GO:0044233,GO:0047676,GO:0060136,GO:0060996,GO:0070062,GO:0070672,GO:0102391	long-chain fatty acid-CoA ligase activity|ATP binding|cytoplasm|mitochondrial outer membrane|peroxisomal membrane|endoplasmic reticulum membrane|lipid droplet|lipid metabolic process|triglyceride metabolic process|response to nutrient|lipid biosynthetic process|fatty acid transport|membrane|integral component of membrane|neuron differentiation|positive regulation of cell growth|very long-chain fa…	hsa00061,hsa00071,hsa03320,hsa04146,hsa04216,hsa04714,hsa04920	Fatty acid biosynthesis|Fatty acid degradation|PPAR signaling pathway|Peroxisome|Ferroptosis|Thermogenesis|Adipocytokine signaling pathway
ACSL5	2.0501	2.10523	2.39261	1.17972	1.41998	1.58685	1.18758	1.00915	0.888574	1.25806	1.33843	1.18207	GeneID:51703,Genbank:NM_203379.1,HGNC:HGNC:16526,MIM:605677	acyl-CoA synthetase long chain family member 5	GO:0001676,GO:0004467,GO:0005524,GO:0005634,GO:0005730,GO:0005739,GO:0005741,GO:0005743,GO:0005783,GO:0005789,GO:0016020,GO:0016021,GO:0035338,GO:0102391,GO:2001236	long-chain fatty acid metabolic process|long-chain fatty acid-CoA ligase activity|ATP binding|nucleus|nucleolus|mitochondrion|mitochondrial outer membrane|mitochondrial inner membrane|endoplasmic reticulum|endoplasmic reticulum membrane|membrane|integral component of membrane|long-chain fatty-acyl-CoA biosynthetic process|decanoate--CoA ligase activity|regulation of extrinsic apoptotic signaling …	hsa00061,hsa00071,hsa03320,hsa04146,hsa04216,hsa04714,hsa04920	Fatty acid biosynthesis|Fatty acid degradation|PPAR signaling pathway|Peroxisome|Ferroptosis|Thermogenesis|Adipocytokine signaling pathway
ACSL6	0	0	0.00663576	0	0	0	0	0	0	0	0	0	GeneID:23305,Genbank:NM_001205250.1,HGNC:HGNC:16496,MIM:604443	acyl-CoA synthetase long chain family member 6	GO:0001676,GO:0004467,GO:0005524,GO:0005741,GO:0005778,GO:0005789,GO:0005886,GO:0006637,GO:0016020,GO:0016021,GO:0019899,GO:0035338,GO:0042803,GO:0102391	long-chain fatty acid metabolic process|long-chain fatty acid-CoA ligase activity|ATP binding|mitochondrial outer membrane|peroxisomal membrane|endoplasmic reticulum membrane|plasma membrane|acyl-CoA metabolic process|membrane|integral component of membrane|enzyme binding|long-chain fatty-acyl-CoA biosynthetic process|protein homodimerization activity|decanoate--CoA ligase activity	hsa00061,hsa00071,hsa03320,hsa04146,hsa04216,hsa04714,hsa04920	Fatty acid biosynthesis|Fatty acid degradation|PPAR signaling pathway|Peroxisome|Ferroptosis|Thermogenesis|Adipocytokine signaling pathway
ACSM1	0	0	0	0	0	0	0	0	0	0	0	0	GeneID:116285,Genbank:XM_011545730.3,HGNC:HGNC:18049,MIM:614357	acyl-CoA synthetase medium chain family member 1	GO:0003996,GO:0004321,GO:0005524,GO:0005525,GO:0005759,GO:0006633,GO:0006637,GO:0006805,GO:0015645,GO:0015980,GO:0016405,GO:0018874,GO:0019395,GO:0019605,GO:0042632,GO:0046872,GO:0047760,GO:0070062,GO:0072562	acyl-CoA ligase activity|fatty-acyl-CoA synthase activity|ATP binding|GTP binding|mitochondrial matrix|fatty acid biosynthetic process|acyl-CoA metabolic process|xenobiotic metabolic process|fatty acid ligase activity|energy derivation by oxidation of organic compounds|CoA-ligase activity|benzoate metabolic process|fatty acid oxidation|butyrate metabolic process|cholesterol homeostasis|metal ion …	hsa00650	Butanoate metabolism
ACSM2A	0	0	0	0	0	0	0	0	0	0	0	0	GeneID:123876,Genbank:NM_001308954.1,HGNC:HGNC:32017,MIM:614358	acyl-CoA synthetase medium chain family member 2A	GO:0003996,GO:0004321,GO:0005524,GO:0005739,GO:0005759,GO:0006633,GO:0015645,GO:0036112,GO:0042593,GO:0046872,GO:0047760,GO:0070328	acyl-CoA ligase activity|fatty-acyl-CoA synthase activity|ATP binding|mitochondrion|mitochondrial matrix|fatty acid biosynthetic process|fatty acid ligase activity|medium-chain fatty-acyl-CoA metabolic process|glucose homeostasis|metal ion binding|butyrate-CoA ligase activity|triglyceride homeostasis	hsa00650	Butanoate metabolism
ACSM2B	0	0	0	0	0	0	0	0	0	0	0	0	GeneID:348158,Genbank:NM_001105069.1,HGNC:HGNC:30931,MIM:614359	acyl-CoA synthetase medium chain family member 2B	GO:0003996,GO:0004321,GO:0005524,GO:0005739,GO:0005759,GO:0006633,GO:0006637,GO:0006805,GO:0015645,GO:0016405,GO:0046872,GO:0047760	acyl-CoA ligase activity|fatty-acyl-CoA synthase activity|ATP binding|mitochondrion|mitochondrial matrix|fatty acid biosynthetic process|acyl-CoA metabolic process|xenobiotic metabolic process|fatty acid ligase activity|CoA-ligase activity|metal ion binding|butyrate-CoA ligase activity	hsa00650	Butanoate metabolism
ACSM3	0.0300061	0.0477274	0.0505989	0.0356745	0.0112	0.0549583	0.184812	0.0392981	0.030271	0.0376108	0.0247394	0.0537046	GeneID:6296,Genbank:XM_024450369.1,HGNC:HGNC:10522,MIM:145505	acyl-CoA synthetase medium chain family member 3	GO:0003996,GO:0004321,GO:0005524,GO:0005759,GO:0006633,GO:0006637,GO:0008217,GO:0015645,GO:0042632,GO:0046872,GO:0047760	acyl-CoA ligase activity|fatty-acyl-CoA synthase activity|ATP binding|mitochondrial matrix|fatty acid biosynthetic process|acyl-CoA metabolic process|regulation of blood pressure|fatty acid ligase activity|cholesterol homeostasis|metal ion binding|butyrate-CoA ligase activity	hsa00650	Butanoate metabolism
ACSM4	0	0	0	0	0	0	0	0	0	0	0	0	GeneID:341392,Genbank:NM_001080454.1,HGNC:HGNC:32016,MIM:614360	acyl-CoA synthetase medium chain family member 4	GO:0003996,GO:0004321,GO:0005524,GO:0005759,GO:0006633,GO:0006637,GO:0015645,GO:0046872,GO:0047760	acyl-CoA ligase activity|fatty-acyl-CoA synthase activity|ATP binding|mitochondrial matrix|fatty acid biosynthetic process|acyl-CoA metabolic process|fatty acid ligase activity|metal ion binding|butyrate-CoA ligase activity	hsa00650	Butanoate metabolism
ACSM5	0.0120878	0	0.0370966	0.0551127	0.100744	0.123841	0	0	0	0.0543287	0.0404019	0.036175	GeneID:54988,Genbank:NM_001324372.1,HGNC:HGNC:26060,MIM:614361	acyl-CoA synthetase medium chain family member 5	GO:0003996,GO:0004321,GO:0005524,GO:0005525,GO:0005759,GO:0006633,GO:0006637,GO:0015645,GO:0046872,GO:0047760	acyl-CoA ligase activity|fatty-acyl-CoA synthase activity|ATP binding|GTP binding|mitochondrial matrix|fatty acid biosynthetic process|acyl-CoA metabolic process|fatty acid ligase activity|metal ion binding|butyrate-CoA ligase activity	hsa00650	Butanoate metabolism
ACSM6	0	0	0	0	0	0	0	0	0	0	0	0	GeneID:142827,Genbank:NM_207321.2,HGNC:HGNC:31665	acyl-CoA synthetase medium chain family member 6	GO:0003996,GO:0004321,GO:0005524,GO:0005525,GO:0005759,GO:0006633,GO:0006637,GO:0015645,GO:0031647,GO:0046872,GO:0047760,GO:1903955	acyl-CoA ligase activity|fatty-acyl-CoA synthase activity|ATP binding|GTP binding|mitochondrial matrix|fatty acid biosynthetic process|acyl-CoA metabolic process|fatty acid ligase activity|regulation of protein stability|metal ion binding|butyrate-CoA ligase activity|positive regulation of protein targeting to mitochondrion	hsa00650	Butanoate metabolism
ACSS1	2.30896	1.989	2.3673	1.80151	1.35029	1.48005	3.41014	2.53021	3.07804	2.63636	2.43766	2.82574	GeneID:84532,Genbank:NM_001252675.1,HGNC:HGNC:16091,MIM:614355	acyl-CoA synthetase short chain family member 1	GO:0003987,GO:0005524,GO:0005759,GO:0006069,GO:0006085,GO:0016208,GO:0019413,GO:0019427,GO:0019542	acetate-CoA ligase activity|ATP binding|mitochondrial matrix|ethanol oxidation|acetyl-CoA biosynthetic process|AMP binding|acetate biosynthetic process|acetyl-CoA biosynthetic process from acetate|propionate biosynthetic process	hsa00010,hsa00620,hsa00630,hsa00640	Glycolysis / Gluconeogenesis|Pyruvate metabolism|Glyoxylate and dicarboxylate metabolism|Propanoate metabolism
ACSS2	7.95537	8.07403	7.32305	7.41568	7.23032	7.50131	7.79258	6.78772	7.37366	8.21433	8.16256	7.49117	GeneID:55902,Genbank:XM_011528911.1,HGNC:HGNC:15814,MIM:605832	acyl-CoA synthetase short chain family member 2	GO:0003987,GO:0005524,GO:0005654,GO:0005737,GO:0005759,GO:0005829,GO:0006069,GO:0007005,GO:0008610,GO:0016208,GO:0019413,GO:0019427,GO:0019542,GO:0043231	acetate-CoA ligase activity|ATP binding|nucleoplasm|cytoplasm|mitochondrial matrix|cytosol|ethanol oxidation|mitochondrion organization|lipid biosynthetic process|AMP binding|acetate biosynthetic process|acetyl-CoA biosynthetic process from acetate|propionate biosynthetic process|intracellular membrane-bounded organelle	hsa00010,hsa00620,hsa00630,hsa00640	Glycolysis / Gluconeogenesis|Pyruvate metabolism|Glyoxylate and dicarboxylate metabolism|Propanoate metabolism
ACSS3	1.55335	1.88783	1.79484	0.703774	1.5569	0.95935	1.56046	1.86378	1.42157	0.598401	0.926931	0.482868	GeneID:79611,Genbank:NM_001330243.1,HGNC:HGNC:24723,MIM:614356	acyl-CoA synthetase short chain family member 3	GO:0003987,GO:0005524,GO:0005759,GO:0046951	acetate-CoA ligase activity|ATP binding|mitochondrial matrix|ketone body biosynthetic process	hsa00640	Propanoate metabolism
ACTA1	0.0515977	0.0257008	0.0270018	0.0416532	0.024897	0	0	0.0251758	0.0254241	0	0	0	GeneID:58,Genbank:NM_001100.3,HGNC:HGNC:129,MIM:102610	actin, alpha 1, skeletal muscle	GO:0001725,GO:0005524,GO:0005865,GO:0005884,GO:0030240,GO:0048741	stress fiber|ATP binding|striated muscle thin filament|actin filament|skeletal muscle thin filament assembly|skeletal muscle fiber development
ACTA2	82.2895	80.5118	81.3486	153.573	113.181	117.307	153.989	142.781	159.37	287.828	255.014	276.792	GeneID:59,Genbank:NM_001320855.1,HGNC:HGNC:130,MIM:102620	actin, alpha 2, smooth muscle, aorta	GO:0001725,GO:0005524,GO:0005615,GO:0005737,GO:0005856,GO:0006936,GO:0008217,GO:0009615,GO:0010628,GO:0014829,GO:0015629,GO:0019901,GO:0030027,GO:0030175,GO:0030485,GO:0043234,GO:0044297,GO:0061041,GO:0061870,GO:0061874,GO:0070062,GO:0070374,GO:0072144,GO:0090131,GO:2000491	stress fiber|ATP binding|extracellular space|cytoplasm|cytoskeleton|muscle contraction|regulation of blood pressure|response to virus|positive regulation of gene expression|vascular smooth muscle contraction|actin cytoskeleton|protein kinase binding|lamellipodium|filopodium|smooth muscle contractile fiber|protein complex|cell body|regulation of wound healing|positive regulation of hepatic stellat…	hsa04270,hsa04371,hsa04926	Vascular smooth muscle contraction|Apelin signaling pathway|Relaxin signaling pathway
ACTB	3105.51	2751.98	2698.58	4887.31	2661.92	2885.35	1726.67	1727.21	1782.35	2697.34	2344.69	2560.57	GeneID:60,Genbank:NM_001101.4,HGNC:HGNC:132,MIM:102630	actin beta	GO:0000790,GO:0001725,GO:0001895,GO:0002102,GO:0005524,GO:0005615,GO:0005634,GO:0005829,GO:0005856,GO:0005886,GO:0005925,GO:0007409,GO:0007623,GO:0009612,GO:0014069,GO:0015629,GO:0016020,GO:0019894,GO:0019901,GO:0021762,GO:0030424,GO:0030529,GO:0030863,GO:0030957,GO:0031982,GO:0032091,GO:0035267,GO:0035902,GO:0036464,GO:0042802,GO:0043044,GO:0043209,GO:0043234,GO:0045121,GO:0050998,GO:0060041,GO:…	nuclear chromatin|stress fiber|retina homeostasis|podosome|ATP binding|extracellular space|nucleus|cytosol|cytoskeleton|plasma membrane|focal adhesion|axonogenesis|circadian rhythm|response to mechanical stimulus|postsynaptic density|actin cytoskeleton|membrane|kinesin binding|protein kinase binding|substantia nigra development|axon|intracellular ribonucleoprotein complex|cortical cytoskeleton|Ta…	hsa04015,hsa04145,hsa04210,hsa04390,hsa04510,hsa04520,hsa04530,hsa04611,hsa04670,hsa04714,hsa04810,hsa04919,hsa04921,hsa04971,hsa05100,hsa05110,hsa05130,hsa05131,hsa05132,hsa05164,hsa05205,hsa05225,hsa05410,hsa05412,hsa05414,hsa05416,hsa05418	Rap1 signaling pathway|Phagosome|Apoptosis|Hippo signaling pathway|Focal adhesion|Adherens junction|Tight junction|Platelet activation|Leukocyte transendothelial migration|Thermogenesis|Regulation of actin cytoskeleton|Thyroid hormone signaling pathway|Oxytocin signaling pathway|Gastric acid secretion|Bacterial invasion of epithelial cells|Vibrio cholerae infection|Pathogenic Escherichia coli inf…
ACTBL2	0	0.0152791	0.0162998	0	0	0.0170959	0	0	0	0	0	0	GeneID:345651,Genbank:NM_001017992.3,HGNC:HGNC:17780,MIM:614835	actin, beta like 2	GO:0005524,GO:0005615,GO:0005737,GO:0005856,GO:0070062	ATP binding|extracellular space|cytoplasm|cytoskeleton|extracellular exosome
ACTC1	0.439413	0.356062	0.343966	0.0221804	0.0374437	0.0122254	0.187984	0.182301	0.40679	0.0135363	0.0808215	0.0830803	GeneID:70,Genbank:NM_005159.4,HGNC:HGNC:143,MIM:102540	actin, alpha, cardiac muscle 1	GO:0005524,GO:0005615,GO:0005737,GO:0005884,GO:0005925,GO:0010628,GO:0016020,GO:0016887,GO:0017022,GO:0030017,GO:0030027,GO:0030048,GO:0030175,GO:0030240,GO:0031032,GO:0031674,GO:0033275,GO:0042493,GO:0042643,GO:0043066,GO:0044297,GO:0045471,GO:0055003,GO:0055008,GO:0060047,GO:0060048,GO:0070062,GO:0070252,GO:0072562,GO:0090131	ATP binding|extracellular space|cytoplasm|actin filament|focal adhesion|positive regulation of gene expression|membrane|ATPase activity|myosin binding|sarcomere|lamellipodium|actin filament-based movement|filopodium|skeletal muscle thin filament assembly|actomyosin structure organization|I band|actin-myosin filament sliding|response to drug|actomyosin, actin portion|negative regulation of apoptot…	hsa04260,hsa04261,hsa05410,hsa05414	Cardiac muscle contraction|Adrenergic signaling in cardiomyocytes|Hypertrophic cardiomyopathy (HCM)|Dilated cardiomyopathy (DCM)
ACTG1	2049.13	2031.05	1916.09	2741.56	1920.04	2080.12	1616.33	1521.01	1571.77	2019.28	1887.11	1995.03	GeneID:71,Genbank:NM_001614.3,HGNC:HGNC:144,MIM:102560	actin gamma 1	GO:0001895,GO:0005200,GO:0005522,GO:0005524,GO:0005615,GO:0005634,GO:0005829,GO:0005856,GO:0005884,GO:0005886,GO:0005925,GO:0009612,GO:0015629,GO:0016020,GO:0030016,GO:0031012,GO:0031625,GO:0031941,GO:0042802,GO:0043209,GO:0045214,GO:0045335,GO:0051592,GO:0070062,GO:0070527,GO:0071346,GO:0072562,GO:0097433	retina homeostasis|structural constituent of cytoskeleton|profilin binding|ATP binding|extracellular space|nucleus|cytosol|cytoskeleton|actin filament|plasma membrane|focal adhesion|response to mechanical stimulus|actin cytoskeleton|membrane|myofibril|extracellular matrix|ubiquitin protein ligase binding|filamentous actin|identical protein binding|myelin sheath|sarcomere organization|phagocytic v…	hsa04015,hsa04145,hsa04210,hsa04390,hsa04510,hsa04520,hsa04530,hsa04611,hsa04670,hsa04714,hsa04810,hsa04919,hsa04921,hsa05100,hsa05110,hsa05130,hsa05131,hsa05132,hsa05164,hsa05205,hsa05225,hsa05410,hsa05412,hsa05414,hsa05416,hsa05418	Rap1 signaling pathway|Phagosome|Apoptosis|Hippo signaling pathway|Focal adhesion|Adherens junction|Tight junction|Platelet activation|Leukocyte transendothelial migration|Thermogenesis|Regulation of actin cytoskeleton|Thyroid hormone signaling pathway|Oxytocin signaling pathway|Bacterial invasion of epithelial cells|Vibrio cholerae infection|Pathogenic Escherichia coli infection|Shigellosis|Salm…
ACTG2	2.72431	2.86094	2.96923	5.34855	3.07698	3.22876	3.96676	4.75377	4.9197	6.29181	5.7658	7.87987	GeneID:72,Genbank:NM_001615.3,HGNC:HGNC:145,MIM:102545	actin, gamma 2, smooth muscle, enteric	GO:0005524,GO:0005615,GO:0005737,GO:0010628,GO:0030027,GO:0030175,GO:0032982,GO:0044297,GO:0070062,GO:0071944,GO:0072562,GO:0090131	ATP binding|extracellular space|cytoplasm|positive regulation of gene expression|lamellipodium|filopodium|myosin filament|cell body|extracellular exosome|cell periphery|blood microparticle|mesenchyme migration	hsa04270	Vascular smooth muscle contraction
ACTL10	0.954544	0.969073	0.676522	2.3069	0.668065	0.930527	1.1017	0.954853	0.792757	1.45313	0.80059	1.40856	GeneID:170487,Genbank:NM_001024675.1,HGNC:HGNC:16127	actin like 10
ACTL6A	17.823	19.414	21.0169	13.2465	19.5723	18.7294	14.7525	15.4675	13.4647	14.1412	14.3168	12.579	GeneID:86,Genbank:NM_178042.3,HGNC:HGNC:24124,MIM:604958	actin like 6A	GO:0000790,GO:0003407,GO:0003682,GO:0003713,GO:0005634,GO:0005654,GO:0005886,GO:0006281,GO:0006310,GO:0006338,GO:0006351,GO:0006357,GO:0007165,GO:0016514,GO:0016579,GO:0021510,GO:0031011,GO:0035267,GO:0040008,GO:0043044,GO:0043234,GO:0043967,GO:0043968,GO:0071564,GO:1903146,GO:1903955	nuclear chromatin|neural retina development|chromatin binding|transcription coactivator activity|nucleus|nucleoplasm|plasma membrane|DNA repair|DNA recombination|chromatin remodeling|transcription, DNA-templated|regulation of transcription from RNA polymerase II promoter|signal transduction|SWI/SNF complex|protein deubiquitination|spinal cord development|Ino80 complex|NuA4 histone acetyltransfera…	hsa04714,hsa05225	Thermogenesis|Hepatocellular carcinoma
ACTL6B	0	0	0	0	0	0	0	0	0	0	0	0	GeneID:51412,Genbank:NM_016188.4,HGNC:HGNC:160,MIM:612458	actin like 6B	GO:0003713,GO:0005200,GO:0005634,GO:0005730,GO:0006325,GO:0006338,GO:0006351,GO:0006357,GO:0016514,GO:0016569,GO:0021510,GO:0071565	transcription coactivator activity|structural constituent of cytoskeleton|nucleus|nucleolus|chromatin organization|chromatin remodeling|transcription, DNA-templated|regulation of transcription from RNA polymerase II promoter|SWI/SNF complex|covalent chromatin modification|spinal cord development|nBAF complex	hsa04714,hsa05225	Thermogenesis|Hepatocellular carcinoma
ACTL7A	0	0	0	0	0	0	0	0	0	0	0	0	GeneID:10881,Genbank:NM_006687.3,HGNC:HGNC:161,MIM:604303	actin like 7A	GO:0001673,GO:0005200,GO:0005634,GO:0005737,GO:0005794,GO:0005856,GO:0031514,GO:0043234	male germ cell nucleus|structural constituent of cytoskeleton|nucleus|cytoplasm|Golgi apparatus|cytoskeleton|motile cilium|protein complex
ACTL7B	0	0	0	0	0	0	0	0	0	0	0	0	GeneID:10880,Genbank:NM_006686.3,HGNC:HGNC:162,MIM:604304	actin like 7B	GO:0005200,GO:0005737,GO:0015629	structural constituent of cytoskeleton|cytoplasm|actin cytoskeleton
ACTL8	0	0	0	0	0	0	0	0	0	0	0	0	GeneID:81569,Genbank:NM_030812.2,HGNC:HGNC:24018	actin like 8	GO:0005737,GO:0005856,GO:0030855	cytoplasm|cytoskeleton|epithelial cell differentiation
ACTL9	0	0	0	0	0	0	0	0	0	0	0	0	GeneID:284382,Genbank:NM_178525.4,HGNC:HGNC:28494	actin like 9	GO:0005737,GO:0005856	cytoplasm|cytoskeleton
ACTN1	76.2354	66.7452	66.914	65.1867	64.3802	67.6498	61.9347	61.8257	66.638	88.9806	83.6756	86.5959	GeneID:87,Genbank:NM_001130005.1,HGNC:HGNC:163,MIM:102575	actinin alpha 1	GO:0001725,GO:0001726,GO:0002576,GO:0003725,GO:0005178,GO:0005509,GO:0005576,GO:0005615,GO:0005622,GO:0005737,GO:0005829,GO:0005886,GO:0005903,GO:0005911,GO:0005916,GO:0005925,GO:0007015,GO:0017166,GO:0030018,GO:0030220,GO:0030374,GO:0031093,GO:0031143,GO:0036344,GO:0042803,GO:0042981,GO:0042995,GO:0044325,GO:0048041,GO:0051015,GO:0051017,GO:0051271,GO:0051639,GO:0051764,GO:0070062	stress fiber|ruffle|platelet degranulation|double-stranded RNA binding|integrin binding|calcium ion binding|extracellular region|extracellular space|intracellular|cytoplasm|cytosol|plasma membrane|brush border|cell-cell junction|fascia adherens|focal adhesion|actin filament organization|vinculin binding|Z disc|platelet formation|ligand-dependent nuclear receptor transcription coactivator activity…	hsa04510,hsa04520,hsa04530,hsa04670,hsa04810,hsa05146,hsa05203,hsa05322	Focal adhesion|Adherens junction|Tight junction|Leukocyte transendothelial migration|Regulation of actin cytoskeleton|Amoebiasis|Viral carcinogenesis|Systemic lupus erythematosus
ACTN2	0	0.0140055	0	0.00818663	0	0.00750284	0	0	0	0	0.0080886	0	GeneID:88,Genbank:NM_001278344.1,HGNC:HGNC:164,MIM:102573	actinin alpha 2	GO:0000165,GO:0002576,GO:0005088,GO:0005178,GO:0005509,GO:0005546,GO:0005576,GO:0005829,GO:0005856,GO:0005884,GO:0005925,GO:0007155,GO:0008092,GO:0008307,GO:0019904,GO:0030018,GO:0030035,GO:0030049,GO:0030175,GO:0030274,GO:0030375,GO:0030864,GO:0031093,GO:0031143,GO:0031432,GO:0042391,GO:0042802,GO:0042803,GO:0042981,GO:0043197,GO:0043267,GO:0043268,GO:0044325,GO:0045214,GO:0046983,GO:0048041,GO:…	MAPK cascade|platelet degranulation|Ras guanyl-nucleotide exchange factor activity|integrin binding|calcium ion binding|phosphatidylinositol-4,5-bisphosphate binding|extracellular region|cytosol|cytoskeleton|actin filament|focal adhesion|cell adhesion|cytoskeletal protein binding|structural constituent of muscle|protein domain specific binding|Z disc|microspike assembly|muscle filament sliding|fi…	hsa05412	Arrhythmogenic right ventricular cardiomyopathy (ARVC)
ACTN3	0.0219771	0.0107688	0.0113952	0	0.0106589	0	0.0116286	0.0748758	0.0107481	0.0217083	0.0217383	0.0101002	GeneID:89,Genbank:NM_001258371.2,HGNC:HGNC:165,MIM:102574	actinin alpha 3 (gene/pseudogene)	GO:0003779,GO:0005178,GO:0005509,GO:0005622,GO:0005829,GO:0005884,GO:0005925,GO:0008307,GO:0014728,GO:0014732,GO:0014883,GO:0014894,GO:0030049,GO:0031143,GO:0042803,GO:0042981,GO:0044325,GO:0045820,GO:0048041,GO:0048633,GO:0070062,GO:0070885,GO:0090324,GO:1903715,GO:1904025	actin binding|integrin binding|calcium ion binding|intracellular|cytosol|actin filament|focal adhesion|structural constituent of muscle|regulation of the force of skeletal muscle contraction|skeletal muscle atrophy|transition between fast and slow fiber|response to denervation involved in regulation of muscle adaptation|muscle filament sliding|pseudopodium|protein homodimerization activity|regula…	hsa05412	Arrhythmogenic right ventricular cardiomyopathy (ARVC)
ACTN4	194.646	179.501	180.187	186.419	168.772	174.148	102.791	99.4649	103.541	143.981	131.067	139.742	GeneID:81,Genbank:NM_004924.5,HGNC:HGNC:166,MIM:604638	actinin alpha 4	GO:0000977,GO:0001666,GO:0001725,GO:0001882,GO:0002576,GO:0003723,GO:0003779,GO:0005178,GO:0005509,GO:0005576,GO:0005615,GO:0005622,GO:0005634,GO:0005737,GO:0005829,GO:0005903,GO:0005911,GO:0005925,GO:0015031,GO:0016604,GO:0030018,GO:0030050,GO:0030335,GO:0030374,GO:0030529,GO:0030863,GO:0031093,GO:0031143,GO:0031490,GO:0032417,GO:0035257,GO:0035357,GO:0042803,GO:0042974,GO:0042981,GO:0043005,GO:…	RNA polymerase II regulatory region sequence-specific DNA binding|response to hypoxia|stress fiber|nucleoside binding|platelet degranulation|RNA binding|actin binding|integrin binding|calcium ion binding|extracellular region|extracellular space|intracellular|nucleus|cytoplasm|cytosol|brush border|cell-cell junction|focal adhesion|protein transport|nuclear body|Z disc|vesicle transport along actin…	hsa04510,hsa04520,hsa04530,hsa04670,hsa04810,hsa05146,hsa05203,hsa05322	Focal adhesion|Adherens junction|Tight junction|Leukocyte transendothelial migration|Regulation of actin cytoskeleton|Amoebiasis|Viral carcinogenesis|Systemic lupus erythematosus
ACTR10	21.5526	24.3091	23.5538	18.034	26.575	25.9102	26.4233	28.8532	24.2129	23.0334	25.2197	23.234	GeneID:55860,Genbank:NM_018477.2,HGNC:HGNC:17372	actin related protein 10 homolog	GO:0005576,GO:0005829,GO:0005869,GO:0006888,GO:0007018,GO:0019886,GO:0035578,GO:0043312,GO:1904813	extracellular region|cytosol|dynactin complex|ER to Golgi vesicle-mediated transport|microtubule-based movement|antigen processing and presentation of exogenous peptide antigen via MHC class II|azurophil granule lumen|neutrophil degranulation|ficolin-1-rich granule lumen
ACTR1A	58.0958	53.8892	56.0205	67.1137	53.8133	58.4315	44.1894	39.5662	42.207	57.7738	52.354	56.0981	GeneID:10121,Genbank:NM_005736.3,HGNC:HGNC:167,MIM:605143	ARP1 actin related protein 1 homolog A	GO:0005524,GO:0005737,GO:0005813,GO:0005869,GO:0043209,GO:0099738	ATP binding|cytoplasm|centrosome|dynactin complex|myelin sheath|cell cortex region
ACTR1B	13.7107	14.3484	14.4307	20.978	12.6527	14.2574	18.1618	17.0828	18.7215	20.8971	18.6692	21.4739	GeneID:10120,Genbank:NM_005735.3,HGNC:HGNC:168,MIM:605144	ARP1 actin related protein 1 homolog B	GO:0005524,GO:0005576,GO:0005737,GO:0005813,GO:0005829,GO:0005869,GO:0015630,GO:0016020,GO:0019886,GO:0034774,GO:0043312,GO:0070062,GO:1904813	ATP binding|extracellular region|cytoplasm|centrosome|cytosol|dynactin complex|microtubule cytoskeleton|membrane|antigen processing and presentation of exogenous peptide antigen via MHC class II|secretory granule lumen|neutrophil degranulation|extracellular exosome|ficolin-1-rich granule lumen
ACTR2	74.1641	89.0546	91.9848	25.5197	110.526	93.1352	59.3706	72.0344	56.4252	43.481	49.3292	49.5582	GeneID:10097,Genbank:NM_001005386.2,HGNC:HGNC:169,MIM:604221	ARP2 actin related protein 2 homolog	GO:0003779,GO:0005200,GO:0005524,GO:0005576,GO:0005737,GO:0005829,GO:0005885,GO:0005925,GO:0006928,GO:0007163,GO:0008306,GO:0008356,GO:0014069,GO:0015629,GO:0016020,GO:0016344,GO:0016482,GO:0030027,GO:0030478,GO:0033206,GO:0034314,GO:0035578,GO:0035902,GO:0035984,GO:0038096,GO:0043312,GO:0045471,GO:0048013,GO:0051653,GO:0060271,GO:0061003,GO:0061024,GO:0061825,GO:0070062,GO:0071346,GO:0071437,GO:…	actin binding|structural constituent of cytoskeleton|ATP binding|extracellular region|cytoplasm|cytosol|Arp2/3 protein complex|focal adhesion|movement of cell or subcellular component|establishment or maintenance of cell polarity|associative learning|asymmetric cell division|postsynaptic density|actin cytoskeleton|membrane|meiotic chromosome movement towards spindle pole|cytosolic transport|lamel…	hsa04530	Tight junction
ACTR3	39.3237	49.5012	51.0927	22.4096	63.3185	56.7682	38.0837	39.2927	32.9155	31.2562	34.1556	31.3366	GeneID:10096,Genbank:NM_005721.4,HGNC:HGNC:170,MIM:604222	ARP3 actin related protein 3 homolog	GO:0003779,GO:0005524,GO:0005829,GO:0005885,GO:0034314,GO:0042995,GO:0060271	actin binding|ATP binding|cytosol|Arp2/3 protein complex|Arp2/3 complex-mediated actin nucleation|cell projection|cilium assembly	hsa04530	Tight junction
ACTR3B	0.769081	0.781331	0.826112	0.705513	0.592128	0.664881	1.08096	0.933526	0.991877	0.57657	0.617287	0.572591	GeneID:57180,Genbank:NM_001350942.1,HGNC:HGNC:17256	ARP3 actin related protein 3 homolog B	GO:0003779,GO:0005524,GO:0005737,GO:0005885,GO:0034314,GO:0042995,GO:0070062	actin binding|ATP binding|cytoplasm|Arp2/3 protein complex|Arp2/3 complex-mediated actin nucleation|cell projection|extracellular exosome	hsa04530	Tight junction
ACTR3C	0	0.00149749	0	0.00274503	0	0.00169956	0.0119184	0.00770277	0.0047323	0	0.00190592	0	GeneID:653857,Genbank:NM_001351028.1,HGNC:HGNC:37282	ARP3 actin related protein 3 homolog C	GO:0003779,GO:0005524,GO:0005885,GO:0034314,GO:0070062	actin binding|ATP binding|Arp2/3 protein complex|Arp2/3 complex-mediated actin nucleation|extracellular exosome	hsa04530	Tight junction
ACTR5	2.1118	1.92651	2.22311	2.75194	2.45681	2.1948	2.02045	1.90908	1.4317	2.16314	2.28194	1.93591	GeneID:79913,Genbank:NM_024855.3,HGNC:HGNC:14671	ARP5 actin related protein 5 homolog	GO:0005634,GO:0005654,GO:0005737,GO:0006302,GO:0006310,GO:0006351,GO:0006355,GO:0016579,GO:0031011,GO:0070914	nucleus|nucleoplasm|cytoplasm|double-strand break repair|DNA recombination|transcription, DNA-templated|regulation of transcription, DNA-templated|protein deubiquitination|Ino80 complex|UV-damage excision repair
ACTR6	5.00557	6.47456	5.94862	3.80709	5.92512	4.92364	5.61428	6.44619	5.39051	3.64544	4.31747	4.56073	GeneID:64431,Genbank:NM_022496.4,HGNC:HGNC:24025	ARP6 actin related protein 6 homolog	GO:0005634,GO:0005737,GO:0005856,GO:0006338	nucleus|cytoplasm|cytoskeleton|chromatin remodeling
ACTR8	2.8767	3.0599	3.05863	1.93161	3.65021	3.19406	2.8562	3.16247	2.78997	2.15405	2.5058	2.40007	GeneID:93973,Genbank:XM_011534249.3,HGNC:HGNC:14672	ARP8 actin related protein 8 homolog	GO:0005524,GO:0005634,GO:0005654,GO:0005813,GO:0006281,GO:0006310,GO:0006338,GO:0006351,GO:0006355,GO:0007049,GO:0016579,GO:0031011,GO:0051301	ATP binding|nucleus|nucleoplasm|centrosome|DNA repair|DNA recombination|chromatin remodeling|transcription, DNA-templated|regulation of transcription, DNA-templated|cell cycle|protein deubiquitination|Ino80 complex|cell division
ACTRT1	0	0	0	0	0	0	0	0	0	0	0	0	GeneID:139741,Genbank:NM_138289.3,HGNC:HGNC:24027,MIM:300487	actin related protein T1	GO:0005737,GO:0005856	cytoplasm|cytoskeleton
ACTRT2	0	0	0	0	0	0	0	0	0	0	0	0	GeneID:140625,Genbank:NM_080431.4,HGNC:HGNC:24026,MIM:608535	actin related protein T2	GO:0005737,GO:0005856	cytoplasm|cytoskeleton
ACTRT3	1.40894	0.997453	1.20973	0.9128	1.32048	1.41373	1.59391	1.35825	1.69668	0.761055	1.56699	1.36671	GeneID:84517,Genbank:NM_032487.4,HGNC:HGNC:24022,MIM:608534	actin related protein T3	GO:0001673,GO:0005737,GO:0005856	male germ cell nucleus|cytoplasm|cytoskeleton
ACVR1	8.11397	7.52568	7.86982	6.22103	7.93174	7.62881	8.72287	8.33853	8.89638	8.57133	8.97218	8.59208	GeneID:90,Genbank:XM_006712825.4,HGNC:HGNC:171,MIM:102576	activin A receptor type 1	GO:0000082,GO:0001569,GO:0001701,GO:0001702,GO:0001707,GO:0001755,GO:0002526,GO:0003143,GO:0003181,GO:0003183,GO:0003203,GO:0003274,GO:0003289,GO:0004672,GO:0004674,GO:0004675,GO:0004702,GO:0005025,GO:0005524,GO:0005887,GO:0006468,GO:0007179,GO:0007281,GO:0007368,GO:0009968,GO:0010862,GO:0016361,GO:0017046,GO:0018107,GO:0030278,GO:0030335,GO:0030501,GO:0030509,GO:0032924,GO:0032926,GO:0042803,GO:…	G1/S transition of mitotic cell cycle|branching involved in blood vessel morphogenesis|in utero embryonic development|gastrulation with mouth forming second|mesoderm formation|neural crest cell migration|acute inflammatory response|embryonic heart tube morphogenesis|atrioventricular valve morphogenesis|mitral valve morphogenesis|endocardial cushion morphogenesis|endocardial cushion fusion|atrial …	hsa04060,hsa04350,hsa04550,hsa05418	Cytokine-cytokine receptor interaction|TGF-beta signaling pathway|Signaling pathways regulating pluripotency of stem cells|Fluid shear stress and atherosclerosis
ACVR1B	2.55723	2.77565	2.56772	2.29371	2.79985	2.63479	2.02131	2.06471	1.94459	2.88402	2.56787	2.55879	GeneID:91,Genbank:NM_020328.3,HGNC:HGNC:172,MIM:601300	activin A receptor type 1B	GO:0000082,GO:0001701,GO:0001942,GO:0004674,GO:0004675,GO:0004702,GO:0005524,GO:0005829,GO:0005886,GO:0005887,GO:0006355,GO:0006468,GO:0007165,GO:0007178,GO:0007417,GO:0009986,GO:0010629,GO:0010862,GO:0016361,GO:0018107,GO:0030308,GO:0031625,GO:0032924,GO:0032927,GO:0034711,GO:0038092,GO:0043235,GO:0045648,GO:0045944,GO:0046332,GO:0046545,GO:0046777,GO:0046872,GO:0048179,GO:0048185,GO:0070062,GO:…	G1/S transition of mitotic cell cycle|in utero embryonic development|hair follicle development|protein serine/threonine kinase activity|transmembrane receptor protein serine/threonine kinase activity|signal transducer, downstream of receptor, with serine/threonine kinase activity|ATP binding|cytosol|plasma membrane|integral component of plasma membrane|regulation of transcription, DNA-templated|p…	hsa04060,hsa04350,hsa04550	Cytokine-cytokine receptor interaction|TGF-beta signaling pathway|Signaling pathways regulating pluripotency of stem cells
ACVR1C	0.0338252	0.0266657	0.01711	0.0159927	0.0985562	0.0516018	0	0.0166953	0.0229532	0.00753097	0.00742694	0.0188306	GeneID:130399,Genbank:NM_001111033.1,HGNC:HGNC:18123,MIM:608981	activin A receptor type 1C	GO:0002021,GO:0004674,GO:0004702,GO:0005524,GO:0005886,GO:0006468,GO:0009749,GO:0016361,GO:0019838,GO:0019915,GO:0030154,GO:0030262,GO:0032868,GO:0038092,GO:0038100,GO:0043280,GO:0046676,GO:0046872,GO:0048179,GO:1901164,GO:1901383	response to dietary excess|protein serine/threonine kinase activity|signal transducer, downstream of receptor, with serine/threonine kinase activity|ATP binding|plasma membrane|protein phosphorylation|response to glucose|activin receptor activity, type I|growth factor binding|lipid storage|cell differentiation|apoptotic nuclear changes|response to insulin|nodal signaling pathway|nodal binding|pos…	hsa04060,hsa04350,hsa04550	Cytokine-cytokine receptor interaction|TGF-beta signaling pathway|Signaling pathways regulating pluripotency of stem cells
ACVR2A	0.469399	0.323473	0.362821	0.356794	0.592369	0.416529	0.39275	0.478905	0.408132	0.281552	0.622199	0.273768	GeneID:92,Genbank:NM_001278579.1,HGNC:HGNC:173,MIM:102581	activin A receptor type 2A			hsa04060,hsa04350,hsa04550,hsa05418	Cytokine-cytokine receptor interaction|TGF-beta signaling pathway|Signaling pathways regulating pluripotency of stem cells|Fluid shear stress and atherosclerosis
ACVR2B	0.172216	0.189879	0.192375	0.0771788	0.144477	0.155316	0.197979	0.217112	0.151037	0.0894277	0.120808	0.146136	GeneID:93,Genbank:NM_001106.3,HGNC:HGNC:174,MIM:602730	activin A receptor type 2B	GO:0000122,GO:0001702,GO:0001822,GO:0001946,GO:0001974,GO:0004674,GO:0004675,GO:0004702,GO:0004712,GO:0005524,GO:0005737,GO:0005886,GO:0005887,GO:0006355,GO:0007165,GO:0007178,GO:0007368,GO:0007498,GO:0007507,GO:0009749,GO:0009791,GO:0009952,GO:0019838,GO:0030073,GO:0030324,GO:0030501,GO:0030509,GO:0031016,GO:0032147,GO:0032924,GO:0032927,GO:0035265,GO:0042475,GO:0043234,GO:0043235,GO:0045669,GO:…	negative regulation of transcription from RNA polymerase II promoter|gastrulation with mouth forming second|kidney development|lymphangiogenesis|blood vessel remodeling|protein serine/threonine kinase activity|transmembrane receptor protein serine/threonine kinase activity|signal transducer, downstream of receptor, with serine/threonine kinase activity|protein serine/threonine/tyrosine kinase act…	hsa04060,hsa04350,hsa04550,hsa05418	Cytokine-cytokine receptor interaction|TGF-beta signaling pathway|Signaling pathways regulating pluripotency of stem cells|Fluid shear stress and atherosclerosis
ACVRL1	0.868492	0.923648	0.981514	0.759611	1.00602	0.839866	1.42235	1.48879	1.36159	1.27369	1.17955	1.22507	GeneID:94,Genbank:XM_005269235.2,HGNC:HGNC:175,MIM:601284	activin A receptor like type 1			hsa04060	Cytokine-cytokine receptor interaction
ACY1	12.7392	12.4928	11.0238	22.3993	10.5711	13.1447	9.52704	9.51683	9.57597	11.7306	9.75563	11.3966	GeneID:95,Genbank:NM_000666.2,HGNC:HGNC:177,MIM:104620	aminoacylase 1	GO:0004046,GO:0005829,GO:0006520,GO:0006805,GO:0008237,GO:0042802,GO:0046872,GO:0070062	aminoacylase activity|cytosol|cellular amino acid metabolic process|xenobiotic metabolic process|metallopeptidase activity|identical protein binding|metal ion binding|extracellular exosome	hsa00220	Arginine biosynthesis
ACY3	0	0	0	0	0	0.0303826	0	0	0	0	0.0318459	0	GeneID:91703,Genbank:XM_017018549.1,HGNC:HGNC:24104,MIM:614413	aminoacylase 3	GO:0004046,GO:0005829,GO:0006805,GO:0016032,GO:0016324,GO:0016788,GO:0042802,GO:0046872,GO:0070062	aminoacylase activity|cytosol|xenobiotic metabolic process|viral process|apical plasma membrane|hydrolase activity, acting on ester bonds|identical protein binding|metal ion binding|extracellular exosome
ACYP1	2.36044	2.85597	2.35357	4.45257	2.255	2.71297	2.39453	2.12598	2.38845	2.13646	1.52274	1.66088	GeneID:97,Genbank:NM_001302617.1,HGNC:HGNC:179,MIM:600875	acylphosphatase 1	GO:0003998,GO:0006796,GO:0070062	acylphosphatase activity|phosphate-containing compound metabolic process|extracellular exosome	hsa00620	Pyruvate metabolism
ACYP2	0.78449	1.04826	1.03127	0.723829	0.858498	0.942668	1.09602	1.22222	0.920286	0.856332	0.930344	0.825533	GeneID:98,Genbank:XM_017005413.1,HGNC:HGNC:180,MIM:102595	acylphosphatase 2	GO:0003998,GO:0006796,GO:0042802	acylphosphatase activity|phosphate-containing compound metabolic process|identical protein binding	hsa00620	Pyruvate metabolism
ADA	2.14622	1.59809	1.91858	4.86057	3.47308	2.83689	2.83208	2.20074	3.06265	5.94637	5.93401	5.30566	GeneID:100,Genbank:NM_001322050.1,HGNC:HGNC:186,MIM:608958	adenosine deaminase			hsa00230,hsa05340	Purine metabolism|Primary immunodeficiency
ADA2	2.05392	1.6757	1.63319	2.41941	1.70925	1.90153	1.59639	1.36522	1.43371	2.23592	2.34346	2.63014	GeneID:51816,Genbank:NM_001282227.1,HGNC:HGNC:1839,MIM:607575	adenosine deaminase 2	GO:0004000,GO:0005576,GO:0005615,GO:0006154,GO:0007275,GO:0008083,GO:0008201,GO:0008270,GO:0031685,GO:0035578,GO:0042803,GO:0043103,GO:0043312,GO:0043394,GO:0044267,GO:0046103	adenosine deaminase activity|extracellular region|extracellular space|adenosine catabolic process|multicellular organism development|growth factor activity|heparin binding|zinc ion binding|adenosine receptor binding|azurophil granule lumen|protein homodimerization activity|hypoxanthine salvage|neutrophil degranulation|proteoglycan binding|cellular protein metabolic process|inosine biosynthetic pr…	hsa00230	Purine metabolism
ADAD1	0	0	0	0	0	0	0	0	0	0	0	0	GeneID:132612,Genbank:NM_139243.3,HGNC:HGNC:30713,MIM:614130	adenosine deaminase domain containing 1	GO:0003723,GO:0004000,GO:0005634,GO:0006396,GO:0007275,GO:0007286	RNA binding|adenosine deaminase activity|nucleus|RNA processing|multicellular organism development|spermatid development
ADAD2	0	0	0	0	0	0	0	0	0	0	0	0	GeneID:161931,Genbank:NM_139174.3,HGNC:HGNC:30714	adenosine deaminase domain containing 2	GO:0003723,GO:0004000,GO:0006396	RNA binding|adenosine deaminase activity|RNA processing
ADAL	1.02182	0.989898	1.12045	0.707906	0.937217	0.914379	0.940393	0.793616	1.11939	0.651496	0.83459	0.759914	GeneID:161823,Genbank:XM_024449859.1,HGNC:HGNC:31853	adenosine deaminase like	GO:0004000,GO:0005829,GO:0006154,GO:0009117,GO:0017144,GO:0043101,GO:0046103,GO:0046872	adenosine deaminase activity|cytosol|adenosine catabolic process|nucleotide metabolic process|drug metabolic process|purine-containing compound salvage|inosine biosynthetic process|metal ion binding
ADAM10	12.1449	12.0444	13.309	7.16756	16.8588	12.7673	10.525	12.6393	11.0047	7.20172	6.88915	7.3883	GeneID:102,Genbank:NM_001320570.1,HGNC:HGNC:188,MIM:602192	ADAM metallopeptidase domain 10			hsa05010,hsa05120	Alzheimer disease|Epithelial cell signaling in Helicobacter pylori infection
ADAM11	0.113873	0.0688261	0.0455719	0.0720493	0.0841424	0.0993427	0.0559292	0.103276	0.0430429	0.0952032	0.104685	0.0967967	GeneID:4185,Genbank:XM_005257373.4,HGNC:HGNC:189,MIM:155120	ADAM metallopeptidase domain 11	GO:0004222,GO:0005178,GO:0005886,GO:0007229,GO:0008237,GO:0016021	metalloendopeptidase activity|integrin binding|plasma membrane|integrin-mediated signaling pathway|metallopeptidase activity|integral component of membrane
ADAM12	13.5589	12.722	12.6671	6.60351	14.4941	12.5694	7.5543	8.09516	7.25491	11.3838	10.7418	9.87606	GeneID:8038,Genbank:NM_001288973.1,HGNC:HGNC:190,MIM:602714	ADAM metallopeptidase domain 12
ADAM15	31.6455	31.6801	30.0496	40.3991	27.304	28.1753	25.9495	24.1059	24.5768	32.4849	26.9598	31.236	GeneID:8751,Genbank:NM_001261464.1,HGNC:HGNC:193,MIM:605548	ADAM metallopeptidase domain 15	GO:0001525,GO:0001669,GO:0001953,GO:0002418,GO:0004222,GO:0005178,GO:0005886,GO:0005912,GO:0007160,GO:0007229,GO:0008237,GO:0008584,GO:0009986,GO:0016021,GO:0017124,GO:0022617,GO:0030198,GO:0030308,GO:0030336,GO:0030574,GO:0042246,GO:0042995,GO:0045087,GO:0046872,GO:0060317,GO:0070062,GO:0070528,GO:1900121	angiogenesis|acrosomal vesicle|negative regulation of cell-matrix adhesion|immune response to tumor cell|metalloendopeptidase activity|integrin binding|plasma membrane|adherens junction|cell-matrix adhesion|integrin-mediated signaling pathway|metallopeptidase activity|male gonad development|cell surface|integral component of membrane|SH3 domain binding|extracellular matrix disassembly|extracellul…
ADAM17	3.56819	4.04143	4.5805	1.99238	4.63427	4.23441	4.64941	4.35415	4.14543	3.25715	3.67836	2.84872	GeneID:6868,Genbank:NM_003183.5,HGNC:HGNC:195,MIM:603639	ADAM metallopeptidase domain 17			hsa04330,hsa05010,hsa05120	Notch signaling pathway|Alzheimer disease|Epithelial cell signaling in Helicobacter pylori infection
ADAM18	0	0	0	0	0	0	0	0	0	0	0	0	GeneID:8749,Genbank:NM_014237.2,HGNC:HGNC:196	ADAM metallopeptidase domain 18	GO:0004222,GO:0007275,GO:0007283,GO:0008237,GO:0016020,GO:0016021,GO:0030154	metalloendopeptidase activity|multicellular organism development|spermatogenesis|metallopeptidase activity|membrane|integral component of membrane|cell differentiation
ADAM19	0.558207	0.604981	0.62722	0.373296	0.694446	0.51977	0.778663	0.974925	1.00787	1.72678	1.41689	1.29698	GeneID:8728,Genbank:NM_033274.4,HGNC:HGNC:197,MIM:603640	ADAM metallopeptidase domain 19	GO:0004222,GO:0005794,GO:0005886,GO:0006509,GO:0007507,GO:0016021,GO:0017124,GO:0030198,GO:0046872	metalloendopeptidase activity|Golgi apparatus|plasma membrane|membrane protein ectodomain proteolysis|heart development|integral component of membrane|SH3 domain binding|extracellular matrix organization|metal ion binding
ADAM2	0	0	0	0	0	0	0	0	0	0	0	0	GeneID:2515,Genbank:NM_001278113.1,HGNC:HGNC:198,MIM:601533	ADAM metallopeptidase domain 2	GO:0004222,GO:0005178,GO:0005886,GO:0005887,GO:0007155,GO:0007339,GO:0007342,GO:0008237,GO:0008542,GO:0009986,GO:0010628,GO:0030534,GO:0043234	metalloendopeptidase activity|integrin binding|plasma membrane|integral component of plasma membrane|cell adhesion|binding of sperm to zona pellucida|fusion of sperm to egg plasma membrane involved in single fertilization|metallopeptidase activity|visual learning|cell surface|positive regulation of gene expression|adult behavior|protein complex
ADAM20	0	0.0118445	0	0.00515793	0	0.00344915	0.0101939	0.00613467	0	0	0	0.00673846	GeneID:8748,Genbank:XM_005268151.3,HGNC:HGNC:199,MIM:603712	ADAM metallopeptidase domain 20	GO:0004222,GO:0005886,GO:0007338,GO:0007339,GO:0008237,GO:0016021,GO:0019031,GO:0046872	metalloendopeptidase activity|plasma membrane|single fertilization|binding of sperm to zona pellucida|metallopeptidase activity|integral component of membrane|viral envelope|metal ion binding
ADAM21	0.0312797	0.0596876	0.191351	0.0882518	0.0516432	0.0168678	0	0.0922334	0.0626306	0.0381786	0.0377931	0	GeneID:8747,Genbank:NM_003813.3,HGNC:HGNC:200,MIM:603713	ADAM metallopeptidase domain 21	GO:0004222,GO:0005886,GO:0007338,GO:0007339,GO:0008237,GO:0016021,GO:0030424,GO:0043025,GO:0046872	metalloendopeptidase activity|plasma membrane|single fertilization|binding of sperm to zona pellucida|metallopeptidase activity|integral component of membrane|axon|neuronal cell body|metal ion binding
ADAM22	0.0122395	0.0427385	0.0165556	0.0139035	0.013739	0.0180018	0.035591	0.0400969	0.0575893	0.0102779	0.0101367	0.0131323	GeneID:53616,Genbank:NM_001324418.1,HGNC:HGNC:201,MIM:603709	ADAM metallopeptidase domain 22	GO:0004222,GO:0005178,GO:0005886,GO:0007155,GO:0007162,GO:0007417,GO:0008344,GO:0016021,GO:0022011,GO:0030424	metalloendopeptidase activity|integrin binding|plasma membrane|cell adhesion|negative regulation of cell adhesion|central nervous system development|adult locomotory behavior|integral component of membrane|myelination in peripheral nervous system|axon
ADAM23	0.243068	0.113369	0.133676	0.158016	0.232441	0.292321	0.214035	0.122713	0.112367	0.288468	0.366438	0.297852	GeneID:8745,Genbank:XM_011512086.2,HGNC:HGNC:202,MIM:603710	ADAM metallopeptidase domain 23
ADAM28	0.00506934	0.0144854	0.04618	0.00411782	0	0.0283708	0.0443468	0.0200026	0.0205638	0.0196282	0	0	GeneID:10863,Genbank:NM_014265.5,HGNC:HGNC:206,MIM:606188	ADAM metallopeptidase domain 28	GO:0004222,GO:0005576,GO:0005739,GO:0005886,GO:0007283,GO:0008237,GO:0016021,GO:0046872	metalloendopeptidase activity|extracellular region|mitochondrion|plasma membrane|spermatogenesis|metallopeptidase activity|integral component of membrane|metal ion binding
ADAM29	0	0	0	0	0	0	0	0	0	0	0	0	GeneID:11086,Genbank:NM_001278125.1,HGNC:HGNC:207,MIM:604778	ADAM metallopeptidase domain 29	GO:0004222,GO:0005887,GO:0007283,GO:0008237	metalloendopeptidase activity|integral component of plasma membrane|spermatogenesis|metallopeptidase activity
ADAM30	0	0	0	0	0	0	0	0	0	0	0	0	GeneID:11085,Genbank:NM_021794.3,HGNC:HGNC:208,MIM:604779	ADAM metallopeptidase domain 30	GO:0004222,GO:0005886,GO:0007339,GO:0008237,GO:0008270,GO:0009897,GO:0016021,GO:0031902,GO:1990913	metalloendopeptidase activity|plasma membrane|binding of sperm to zona pellucida|metallopeptidase activity|zinc ion binding|external side of plasma membrane|integral component of membrane|late endosome membrane|sperm head plasma membrane
ADAM32	0.264289	0.237285	0.223196	0.231116	0.281933	0.324568	0.384491	0.403652	0.354844	0.26018	0.34806	0.237364	GeneID:203102,Genbank:NM_145004.6,HGNC:HGNC:15479	ADAM metallopeptidase domain 32	GO:0004222,GO:0016021	metalloendopeptidase activity|integral component of membrane
ADAM33	0.07085	0.0898787	0.116076	0.234114	0.180096	0.12113	0.182434	0.198357	0.385748	0.381959	0.454409	0.614423	GeneID:80332,Genbank:NM_153202.3,HGNC:HGNC:15478,MIM:607114	ADAM metallopeptidase domain 33
ADAM7	0	0	0	0	0	0	0	0	0	0	0	0	GeneID:8756,Genbank:NM_003817.3,HGNC:HGNC:214,MIM:607310	ADAM metallopeptidase domain 7	GO:0004222,GO:0005886,GO:0016021	metalloendopeptidase activity|plasma membrane|integral component of membrane
ADAM8	0.0126079	0.0249233	0.0660719	0.0957103	0.0584067	0.0689211	0.0400469	0.0495301	0.0494076	0.140955	0.0954327	0.189734	GeneID:101,Genbank:NM_001164490.1,HGNC:HGNC:215,MIM:602267	ADAM metallopeptidase domain 8	GO:0000902,GO:0001525,GO:0002102,GO:0002523,GO:0002675,GO:0004222,GO:0004252,GO:0005509,GO:0005737,GO:0005886,GO:0005887,GO:0006954,GO:0008237,GO:0008270,GO:0009986,GO:0010954,GO:0022407,GO:0022617,GO:0032010,GO:0032127,GO:0033089,GO:0035579,GO:0042581,GO:0043312,GO:0043406,GO:0043524,GO:0043621,GO:0045089,GO:0045780,GO:0045785,GO:0048247,GO:0050714,GO:0050839,GO:0051044,GO:0051092,GO:0051897,GO:…	cell morphogenesis|angiogenesis|podosome|leukocyte migration involved in inflammatory response|positive regulation of acute inflammatory response|metalloendopeptidase activity|serine-type endopeptidase activity|calcium ion binding|cytoplasm|plasma membrane|integral component of plasma membrane|inflammatory response|metallopeptidase activity|zinc ion binding|cell surface|positive regulation of pro…
ADAM9	43.5448	54.0529	52.5647	15.85	61.9154	48.14	41.6307	51.4498	38.4244	26.8989	27.5605	28.4479	GeneID:8754,Genbank:NM_003816.2,HGNC:HGNC:216,MIM:602713	ADAM metallopeptidase domain 9
ADAMDEC1	0	0	0	0	0.016554	0	0	0	0	0	0	0	GeneID:27299,Genbank:NM_001145271.1,HGNC:HGNC:16299,MIM:606393	ADAM like decysin 1	GO:0004222,GO:0005576,GO:0006955,GO:0007162,GO:0008270	metalloendopeptidase activity|extracellular region|immune response|negative regulation of cell adhesion|zinc ion binding
ADAMTS1	247.741	243.444	242.961	100.077	203.132	186.961	197.134	215.838	216.599	169.8	175.133	169.917	GeneID:9510,Genbank:NM_006988.4,HGNC:HGNC:217,MIM:605174	ADAM metallopeptidase with thrombospondin type 1 motif 1
ADAMTS10	1.45067	1.01328	1.07352	5.39688	3.19523	3.22209	2.8397	2.41419	2.96336	6.47528	6.0693	6.98243	GeneID:81794,Genbank:NM_030957.3,HGNC:HGNC:13201,MIM:608990	ADAM metallopeptidase with thrombospondin type 1 motif 10	GO:0001527,GO:0004222,GO:0005578,GO:0031012,GO:0046872	microfibril|metalloendopeptidase activity|proteinaceous extracellular matrix|extracellular matrix|metal ion binding
ADAMTS12	3.01272	3.13403	3.31961	1.26148	2.86916	2.92647	2.73313	2.70154	2.8157	1.91013	2.04149	1.99409	GeneID:81792,Genbank:NM_001324512.1,HGNC:HGNC:14605,MIM:606184	ADAM metallopeptidase with thrombospondin type 1 motif 12	GO:0004222,GO:0005578,GO:0007160,GO:0016477,GO:0030167,GO:0031012,GO:0032331,GO:0046872,GO:0050727,GO:0051603,GO:0071347,GO:0071356,GO:0071773,GO:1901509,GO:1902203,GO:1902548,GO:2001113	metalloendopeptidase activity|proteinaceous extracellular matrix|cell-matrix adhesion|cell migration|proteoglycan catabolic process|extracellular matrix|negative regulation of chondrocyte differentiation|metal ion binding|regulation of inflammatory response|proteolysis involved in cellular protein catabolic process|cellular response to interleukin-1|cellular response to tumor necrosis factor|cell…
ADAMTS13	0.595524	0.561402	0.597165	0.706246	0.596453	0.453978	0.684472	0.700963	0.683889	0.579755	0.814524	0.876918	GeneID:11093,Genbank:XM_017014233.1,HGNC:HGNC:1366,MIM:604134	ADAM metallopeptidase with thrombospondin type 1 motif 13
ADAMTS14	0.924284	0.75669	0.800855	1.432	1.28472	1.4398	0.894515	0.752049	0.670767	1.97357	1.8025	2.04788	GeneID:140766,Genbank:NM_139155.3,HGNC:HGNC:14899,MIM:607506	ADAM metallopeptidase with thrombospondin type 1 motif 14	GO:0004222,GO:0005576,GO:0005578,GO:0030199,GO:0030574,GO:0046872	metalloendopeptidase activity|extracellular region|proteinaceous extracellular matrix|collagen fibril organization|collagen catabolic process|metal ion binding
ADAMTS15	1.59093	0.945173	0.922219	2.91228	2.14223	2.42212	2.50149	2.44269	3.7001	6.70685	6.02587	7.13984	GeneID:170689,Genbank:NM_139055.3,HGNC:HGNC:16305,MIM:607509	ADAM metallopeptidase with thrombospondin type 1 motif 15	GO:0004222,GO:0005578,GO:0005615,GO:0008201,GO:0008270,GO:0009986,GO:0050840	metalloendopeptidase activity|proteinaceous extracellular matrix|extracellular space|heparin binding|zinc ion binding|cell surface|extracellular matrix binding
ADAMTS16	0.0234662	0.0152102	0.024199	0.00926011	0.0161049	0.110749	0	0	0	0.0341022	0.0255669	0.0691182	GeneID:170690,Genbank:NM_139056.3,HGNC:HGNC:17108,MIM:607510	ADAM metallopeptidase with thrombospondin type 1 motif 16	GO:0001658,GO:0003073,GO:0004222,GO:0005578,GO:0046872,GO:0048232,GO:1902017	branching involved in ureteric bud morphogenesis|regulation of systemic arterial blood pressure|metalloendopeptidase activity|proteinaceous extracellular matrix|metal ion binding|male gamete generation|regulation of cilium assembly
ADAMTS17	0.0185181	0.00537981	0.00571493	0.00998112	0.00770072	0.00378701	0.0498576	0.054644	0.0350742	0.0350704	0.0309283	0.0184031	GeneID:170691,Genbank:NM_139057.3,HGNC:HGNC:17109,MIM:607511	ADAM metallopeptidase with thrombospondin type 1 motif 17	GO:0003676,GO:0004222,GO:0005578,GO:0046872	nucleic acid binding|metalloendopeptidase activity|proteinaceous extracellular matrix|metal ion binding
ADAMTS18	0.00676737	0	0	0.00705117	0	0	0	0	0	0	0	0	GeneID:170692,Genbank:NM_199355.3,HGNC:HGNC:17110,MIM:607512	ADAM metallopeptidase with thrombospondin type 1 motif 18	GO:0001654,GO:0004222,GO:0005578,GO:0046872,GO:0090331	eye development|metalloendopeptidase activity|proteinaceous extracellular matrix|metal ion binding|negative regulation of platelet aggregation
ADAMTS19	0	0	0	0	0	0	0	0	0	0	0	0.0050932	GeneID:171019,Genbank:NM_133638.4,HGNC:HGNC:17111,MIM:607513	ADAM metallopeptidase with thrombospondin type 1 motif 19	GO:0004222,GO:0005578,GO:0046872	metalloendopeptidase activity|proteinaceous extracellular matrix|metal ion binding
ADAMTS2	59.1763	54.0693	54.1318	63.1156	87.7854	87.9851	67.875	69.3332	77.3305	119.819	126.882	126.981	GeneID:9509,Genbank:NM_014244.4,HGNC:HGNC:218,MIM:604539	ADAM metallopeptidase with thrombospondin type 1 motif 2	GO:0004222,GO:0005576,GO:0005578,GO:0005615,GO:0007283,GO:0008237,GO:0008270,GO:0016485,GO:0030199,GO:0030324,GO:0030574,GO:0043588	metalloendopeptidase activity|extracellular region|proteinaceous extracellular matrix|extracellular space|spermatogenesis|metallopeptidase activity|zinc ion binding|protein processing|collagen fibril organization|lung development|collagen catabolic process|skin development
ADAMTS20	0	0	0	0	0	0	0	0.0196653	0	0	0	0	GeneID:80070,Genbank:XM_011538754.2,HGNC:HGNC:17178,MIM:611681	ADAM metallopeptidase with thrombospondin type 1 motif 20	GO:0004222,GO:0005578,GO:0005615,GO:0008270,GO:0009967,GO:0030198,GO:0043066,GO:0045636	metalloendopeptidase activity|proteinaceous extracellular matrix|extracellular space|zinc ion binding|positive regulation of signal transduction|extracellular matrix organization|negative regulation of apoptotic process|positive regulation of melanocyte differentiation
ADAMTS3	0.8673	1.05068	0.976798	0.713202	1.68386	1.3609	1.14385	1.1781	1.11948	0.960702	0.974375	1.07275	GeneID:9508,Genbank:NM_014243.2,HGNC:HGNC:219,MIM:605011	ADAM metallopeptidase with thrombospondin type 1 motif 3	GO:0004175,GO:0004222,GO:0005576,GO:0005578,GO:0005615,GO:0008201,GO:0008270,GO:0010573,GO:0016485,GO:0030199,GO:0030574,GO:0032964,GO:0070062,GO:0097435,GO:1900748	endopeptidase activity|metalloendopeptidase activity|extracellular region|proteinaceous extracellular matrix|extracellular space|heparin binding|zinc ion binding|vascular endothelial growth factor production|protein processing|collagen fibril organization|collagen catabolic process|collagen biosynthetic process|extracellular exosome|supramolecular fiber organization|positive regulation of vascula…
ADAMTS4	0.107823	0.10539	0.134098	0.111928	0.12627	0.0619797	0.0692732	0.0849577	0.180047	0.185536	0.219172	0.180772	GeneID:9507,Genbank:NM_001320336.1,HGNC:HGNC:220,MIM:603876	ADAM metallopeptidase with thrombospondin type 1 motif 4	GO:0001501,GO:0002020,GO:0004222,GO:0005576,GO:0005578,GO:0005615,GO:0006508,GO:0008233,GO:0008237,GO:0016607,GO:0022617,GO:0031012,GO:0046872	skeletal system development|protease binding|metalloendopeptidase activity|extracellular region|proteinaceous extracellular matrix|extracellular space|proteolysis|peptidase activity|metallopeptidase activity|nuclear speck|extracellular matrix disassembly|extracellular matrix|metal ion binding
ADAMTS5	30.1802	27.1598	26.3146	7.98701	22.302	16.5854	26.2202	30.1264	27.6233	16.8232	18.2977	18.1948	GeneID:11096,Genbank:NM_007038.4,HGNC:HGNC:221,MIM:605007	ADAM metallopeptidase with thrombospondin type 1 motif 5	GO:0004222,GO:0005178,GO:0005576,GO:0005578,GO:0005615,GO:0005788,GO:0006508,GO:0008201,GO:0008237,GO:0008270,GO:0022617,GO:0036066,GO:0042742,GO:0044691,GO:0050840	metalloendopeptidase activity|integrin binding|extracellular region|proteinaceous extracellular matrix|extracellular space|endoplasmic reticulum lumen|proteolysis|heparin binding|metallopeptidase activity|zinc ion binding|extracellular matrix disassembly|protein O-linked fucosylation|defense response to bacterium|tooth eruption|extracellular matrix binding
ADAMTS6	0.964937	1.19634	1.35867	1.13277	2.57221	2.23661	0.975211	1.09114	0.930411	0.709323	0.487656	0.548487	GeneID:11174,Genbank:XM_011543117.2,HGNC:HGNC:222,MIM:605008	ADAM metallopeptidase with thrombospondin type 1 motif 6	GO:0004222,GO:0005578,GO:0008237,GO:0046872	metalloendopeptidase activity|proteinaceous extracellular matrix|metallopeptidase activity|metal ion binding
ADAMTS7	3.85548	3.16848	2.89387	12.8962	10.018	9.77648	2.62113	2.77914	3.11074	11.2423	10.4696	11.4047	GeneID:11173,Genbank:XM_005254137.4,HGNC:HGNC:223,MIM:605009	ADAM metallopeptidase with thrombospondin type 1 motif 7	GO:0004222,GO:0005578,GO:0005615,GO:0005788,GO:0008237,GO:0009986,GO:0032331,GO:0036066,GO:0046872,GO:0051603,GO:0071347,GO:0071356,GO:0071773	metalloendopeptidase activity|proteinaceous extracellular matrix|extracellular space|endoplasmic reticulum lumen|metallopeptidase activity|cell surface|negative regulation of chondrocyte differentiation|protein O-linked fucosylation|metal ion binding|proteolysis involved in cellular protein catabolic process|cellular response to interleukin-1|cellular response to tumor necrosis factor|cellular re…
ADAMTS8	0	0	0	0	0	0	0	0	0	0	0	0.0101401	GeneID:11095,Genbank:NM_007037.5,HGNC:HGNC:224,MIM:605175	ADAM metallopeptidase with thrombospondin type 1 motif 8	GO:0004222,GO:0005178,GO:0005578,GO:0008201,GO:0008237,GO:0008270,GO:0008285,GO:0009673	metalloendopeptidase activity|integrin binding|proteinaceous extracellular matrix|heparin binding|metallopeptidase activity|zinc ion binding|negative regulation of cell proliferation|low-affinity phosphate transmembrane transporter activity
ADAMTS9	0.385258	0.469363	0.473206	0.12496	0.228066	0.252903	0.97442	1.11986	0.995405	0.435181	0.50569	0.50672	GeneID:56999,Genbank:NM_001318781.1,HGNC:HGNC:13202,MIM:605421	ADAM metallopeptidase with thrombospondin type 1 motif 9	GO:0003179,GO:0003229,GO:0004222,GO:0005578,GO:0005615,GO:0005783,GO:0006508,GO:0006516,GO:0007275,GO:0008237,GO:0008270,GO:0009986,GO:0010596,GO:0015031,GO:0016192,GO:0030198,GO:0035909,GO:0043231,GO:0045636,GO:0090673,GO:1903671	heart valve morphogenesis|ventricular cardiac muscle tissue development|metalloendopeptidase activity|proteinaceous extracellular matrix|extracellular space|endoplasmic reticulum|proteolysis|glycoprotein catabolic process|multicellular organism development|metallopeptidase activity|zinc ion binding|cell surface|negative regulation of endothelial cell migration|protein transport|vesicle-mediated t…
ADAMTSL1	5.09578	4.65275	4.40039	3.44579	7.48842	7.11436	2.56536	2.74335	3.32644	6.99087	7.1204	7.43015	GeneID:92949,Genbank:XM_011518064.3,HGNC:HGNC:14632,MIM:609198	ADAMTS like 1	GO:0005578,GO:0005788,GO:0008233,GO:0036066	proteinaceous extracellular matrix|endoplasmic reticulum lumen|peptidase activity|protein O-linked fucosylation
ADAMTSL2	0.0510435	0.0504927	0.0533995	0	0.00954444	0	0.0646966	0.0399215	0	0.00954585	0.0192636	0	GeneID:9719,Genbank:NM_001145320.1,HGNC:HGNC:14631,MIM:612277	ADAMTS like 2	GO:0005578,GO:0008233,GO:0030198,GO:0030512,GO:0050436,GO:0060481	proteinaceous extracellular matrix|peptidase activity|extracellular matrix organization|negative regulation of transforming growth factor beta receptor signaling pathway|microfibril binding|lobar bronchus epithelium development
ADAMTSL3	0.421953	0.35659	0.374287	0.0618047	0.0767454	0.0981985	0.331282	0.306428	0.355452	0.110395	0.108915	0.117831	GeneID:57188,Genbank:NM_001301110.1,HGNC:HGNC:14633,MIM:609199	ADAMTS like 3	GO:0005578,GO:0008233,GO:0043231	proteinaceous extracellular matrix|peptidase activity|intracellular membrane-bounded organelle
ADAMTSL4	7.96718	6.21679	5.80073	4.56647	2.44835	3.05153	6.69279	6.60666	6.61865	3.09377	3.70964	4.30323	GeneID:54507,Genbank:NM_001288608.1,HGNC:HGNC:19706,MIM:610113	ADAMTS like 4	GO:0002020,GO:0002064,GO:0005614,GO:0005615,GO:0005788,GO:0006915,GO:0008233,GO:0030198,GO:0036066,GO:0043065	protease binding|epithelial cell development|interstitial matrix|extracellular space|endoplasmic reticulum lumen|apoptotic process|peptidase activity|extracellular matrix organization|protein O-linked fucosylation|positive regulation of apoptotic process
ADAMTSL5	2.13217	1.65694	1.69926	3.44376	1.90992	2.48007	2.08263	1.73354	2.25756	2.19809	2.12474	2.52937	GeneID:339366,Genbank:NM_213604.2,HGNC:HGNC:27912	ADAMTS like 5	GO:0001527,GO:0005576,GO:0005578,GO:0008201	microfibril|extracellular region|proteinaceous extracellular matrix|heparin binding
ADAP1	0.196427	0.105857	0.112162	0.392523	0.200441	0.344808	0.396485	0.314838	0.244866	0.183949	0.236686	0.333007	GeneID:11033,Genbank:NM_001284308.1,HGNC:HGNC:16486,MIM:608114	ArfGAP with dual PH domains 1	GO:0005096,GO:0005547,GO:0005634,GO:0005737,GO:0005829,GO:0005886,GO:0007166,GO:0043087,GO:0043533,GO:0046872	GTPase activator activity|phosphatidylinositol-3,4,5-trisphosphate binding|nucleus|cytoplasm|cytosol|plasma membrane|cell surface receptor signaling pathway|regulation of GTPase activity|inositol 1,3,4,5 tetrakisphosphate binding|metal ion binding
ADAP2	0.0586403	0.0794315	0.107652	0.0820885	0.0365653	0.0479655	0.10061	0.103191	0.0814358	0.0912843	0.116662	0.139604	GeneID:55803,Genbank:NM_001346712.1,HGNC:HGNC:16487,MIM:608635	ArfGAP with dual PH domains 2	GO:0005096,GO:0005546,GO:0005547,GO:0005737,GO:0005740,GO:0005886,GO:0007507,GO:0030674,GO:0043325,GO:0043533,GO:0046872	GTPase activator activity|phosphatidylinositol-4,5-bisphosphate binding|phosphatidylinositol-3,4,5-trisphosphate binding|cytoplasm|mitochondrial envelope|plasma membrane|heart development|protein binding, bridging|phosphatidylinositol-3,4-bisphosphate binding|inositol 1,3,4,5 tetrakisphosphate binding|metal ion binding
ADAR	14.3764	13.1636	13.0786	8.94154	19.2437	18.5906	11.928	11.7015	11.9307	17.5908	19.3295	16.3698	GeneID:103,Genbank:NM_001025107.2,HGNC:HGNC:225,MIM:146920	adenosine deaminase, RNA specific	GO:0001649,GO:0001701,GO:0002244,GO:0002566,GO:0003677,GO:0003723,GO:0003726,GO:0005634,GO:0005654,GO:0005730,GO:0005737,GO:0006382,GO:0006397,GO:0006606,GO:0006611,GO:0009615,GO:0016020,GO:0016553,GO:0030218,GO:0031054,GO:0035280,GO:0035455,GO:0043066,GO:0044387,GO:0044530,GO:0045070,GO:0045071,GO:0045087,GO:0046872,GO:0051607,GO:0060216,GO:0060337,GO:0060339,GO:0061484,GO:0098586,GO:1900369	osteoblast differentiation|in utero embryonic development|hematopoietic progenitor cell differentiation|somatic diversification of immune receptors via somatic mutation|DNA binding|RNA binding|double-stranded RNA adenosine deaminase activity|nucleus|nucleoplasm|nucleolus|cytoplasm|adenosine to inosine editing|mRNA processing|protein import into nucleus|protein export from nucleus|response to viru…	hsa04623,hsa05162,hsa05164	Cytosolic DNA-sensing pathway|Measles|Influenza A
ADARB1	1.93036	1.89912	1.70341	0.91069	1.28927	1.20527	3.8774	3.42565	3.94955	2.65753	3.10732	2.86326	GeneID:104,Genbank:NM_015833.3,HGNC:HGNC:226,MIM:601218	adenosine deaminase, RNA specific B1	GO:0003723,GO:0003725,GO:0003726,GO:0003729,GO:0005634,GO:0005654,GO:0005730,GO:0005829,GO:0006382,GO:0006396,GO:0006397,GO:0007274,GO:0008285,GO:0016553,GO:0021610,GO:0021618,GO:0021965,GO:0030336,GO:0035264,GO:0044387,GO:0045070,GO:0045087,GO:0046872,GO:0050884,GO:0051607,GO:0051726,GO:0060384,GO:0060415,GO:0061744,GO:0097049	RNA binding|double-stranded RNA binding|double-stranded RNA adenosine deaminase activity|mRNA binding|nucleus|nucleoplasm|nucleolus|cytosol|adenosine to inosine editing|RNA processing|mRNA processing|neuromuscular synaptic transmission|negative regulation of cell proliferation|base conversion or substitution editing|facial nerve morphogenesis|hypoglossal nerve morphogenesis|spinal cord ventral co…
ADARB2	0.0198975	0.0291117	0.0409949	0.0177748	0.00997158	0.0147191	0.0425001	0.0585223	0.0443118	0	0.0104351	0.00476803	GeneID:105,Genbank:NM_018702.3,HGNC:HGNC:227,MIM:602065	adenosine deaminase, RNA specific B2 (inactive)	GO:0003723,GO:0003725,GO:0003727,GO:0004000,GO:0005634,GO:0006397,GO:0046872	RNA binding|double-stranded RNA binding|single-stranded RNA binding|adenosine deaminase activity|nucleus|mRNA processing|metal ion binding
ADAT1	3.8811	3.75807	4.2997	2.05484	3.85463	3.98342	3.51467	3.0064	3.03913	3.22032	3.45372	3.16523	GeneID:23536,Genbank:NM_001324448.1,HGNC:HGNC:228,MIM:604230	adenosine deaminase, tRNA specific 1	GO:0003723,GO:0008033,GO:0008251,GO:0046872	RNA binding|tRNA processing|tRNA-specific adenosine deaminase activity|metal ion binding
ADAT2	0.56827	0.650787	0.816217	0.445751	0.903416	0.832914	0.486342	0.405914	0.51952	0.39394	0.396629	0.364867	GeneID:134637,Genbank:NM_182503.2,HGNC:HGNC:21172,MIM:615388	adenosine deaminase, tRNA specific 2	GO:0002100,GO:0005654,GO:0006400,GO:0008270,GO:0052717,GO:0052718	tRNA wobble adenosine to inosine editing|nucleoplasm|tRNA modification|zinc ion binding|tRNA-specific adenosine-34 deaminase activity|tRNA-specific adenosine-34 deaminase complex
ADAT3	0.719651	0.896356	0.773245	4.44169	0.952014	1.00276	1.1556	0.833431	0.987235	1.33869	1.56584	1.56907	GeneID:113179,Genbank:NM_138422.3,HGNC:HGNC:25151,MIM:615302	adenosine deaminase, tRNA specific 3	GO:0003824,GO:0005654,GO:0006400,GO:0009451,GO:0046872	catalytic activity|nucleoplasm|tRNA modification|RNA modification|metal ion binding
ADCK1	0.768253	0.990752	0.892533	1.52447	0.85014	1.00306	0.848625	0.694674	0.845643	1.64992	1.38766	1.51882	GeneID:57143,Genbank:XM_005267885.3,HGNC:HGNC:19038	aarF domain containing kinase 1	GO:0004674,GO:0005524,GO:0005576,GO:0005739	protein serine/threonine kinase activity|ATP binding|extracellular region|mitochondrion
ADCK2	8.86982	8.36973	8.40098	13.7514	11.2351	11.6564	8.64419	8.25893	7.14977	11.5011	11.0853	12.4011	GeneID:90956,Genbank:XM_006716170.4,HGNC:HGNC:19039	aarF domain containing kinase 2	GO:0004674,GO:0005524,GO:0016021	protein serine/threonine kinase activity|ATP binding|integral component of membrane
ADCK5	1.49173	1.48577	1.47756	3.31948	1.15335	1.83993	1.47417	1.24541	1.43057	1.73937	1.6278	1.66429	GeneID:203054,Genbank:XM_017013174.1,HGNC:HGNC:21738	aarF domain containing kinase 5	GO:0004674,GO:0016021	protein serine/threonine kinase activity|integral component of membrane
ADCY1	0.025793	0.00939143	0.00665053	0.0300256	0.098382	0.0741684	0.017316	0.0317097	0.0191865	0.048768	0.0695722	0.0753585	GeneID:107,Genbank:NM_001281768.1,HGNC:HGNC:232,MIM:103072	adenylate cyclase 1	GO:0003091,GO:0004016,GO:0004383,GO:0005516,GO:0005524,GO:0005634,GO:0005737,GO:0005886,GO:0005887,GO:0006171,GO:0006182,GO:0007165,GO:0007186,GO:0007189,GO:0007190,GO:0007193,GO:0007409,GO:0007420,GO:0007616,GO:0007623,GO:0008074,GO:0008294,GO:0010226,GO:0019933,GO:0034199,GO:0042752,GO:0045121,GO:0046872,GO:0070062,GO:0071277,GO:0071377,GO:1904322	renal water homeostasis|adenylate cyclase activity|guanylate cyclase activity|calmodulin binding|ATP binding|nucleus|cytoplasm|plasma membrane|integral component of plasma membrane|cAMP biosynthetic process|cGMP biosynthetic process|signal transduction|G-protein coupled receptor signaling pathway|adenylate cyclase-activating G-protein coupled receptor signaling pathway|activation of adenylate cyc…	hsa00230,hsa01522,hsa04015,hsa04020,hsa04022,hsa04024,hsa04062,hsa04072,hsa04114,hsa04211,hsa04213,hsa04261,hsa04270,hsa04371,hsa04540,hsa04611,hsa04713,hsa04714,hsa04720,hsa04723,hsa04724,hsa04725,hsa04727,hsa04750,hsa04911,hsa04912,hsa04913,hsa04914,hsa04915,hsa04916,hsa04918,hsa04921,hsa04923,hsa04925,hsa04926,hsa04927,hsa04928,hsa04934,hsa04970,hsa04971,hsa04972,hsa04976,hsa05032,hsa05142,hsa…	Purine metabolism|Endocrine resistance|Rap1 signaling pathway|Calcium signaling pathway|cGMP-PKG signaling pathway|cAMP signaling pathway|Chemokine signaling pathway|Phospholipase D signaling pathway|Oocyte meiosis|Longevity regulating pathway|Longevity regulating pathway - multiple species|Adrenergic signaling in cardiomyocytes|Vascular smooth muscle contraction|Apelin signaling pathway|Gap junc…
ADCY10	0	0.00812761	0	0.00393571	0.00473964	0.00929794	0	0.0125385	0.00857271	0	0	0.0136056	GeneID:55811,Genbank:XM_011509762.3,HGNC:HGNC:21285,MIM:605205	adenylate cyclase 10	GO:0000287,GO:0003351,GO:0004016,GO:0005524,GO:0005634,GO:0005737,GO:0005739,GO:0005829,GO:0005856,GO:0005886,GO:0005929,GO:0006171,GO:0007283,GO:0030145,GO:0030424,GO:0030425,GO:0030426,GO:0035556,GO:0043025,GO:0043065,GO:0045177,GO:0045178,GO:0048471,GO:0051117,GO:0071241,GO:0071890	magnesium ion binding|epithelial cilium movement|adenylate cyclase activity|ATP binding|nucleus|cytoplasm|mitochondrion|cytosol|cytoskeleton|plasma membrane|cilium|cAMP biosynthetic process|spermatogenesis|manganese ion binding|axon|dendrite|growth cone|intracellular signal transduction|neuronal cell body|positive regulation of apoptotic process|apical part of cell|basal part of cell|perinuclear …	hsa00230,hsa04024,hsa04371,hsa04713,hsa04714	Purine metabolism|cAMP signaling pathway|Apelin signaling pathway|Circadian entrainment|Thermogenesis
ADCY2	3.6246	4.0393	4.18932	1.06666	1.67852	1.82363	6.89188	6.45482	6.98489	2.30242	3.57949	2.50881	GeneID:108,Genbank:NM_020546.2,HGNC:HGNC:233,MIM:103071	adenylate cyclase 2	GO:0000287,GO:0003091,GO:0004016,GO:0004383,GO:0005524,GO:0005622,GO:0005737,GO:0005886,GO:0005887,GO:0006171,GO:0006182,GO:0007165,GO:0007186,GO:0007188,GO:0007189,GO:0007190,GO:0007193,GO:0008074,GO:0008179,GO:0016020,GO:0019933,GO:0030145,GO:0030425,GO:0034199,GO:0045121,GO:0046982,GO:0071377,GO:1904322	magnesium ion binding|renal water homeostasis|adenylate cyclase activity|guanylate cyclase activity|ATP binding|intracellular|cytoplasm|plasma membrane|integral component of plasma membrane|cAMP biosynthetic process|cGMP biosynthetic process|signal transduction|G-protein coupled receptor signaling pathway|adenylate cyclase-modulating G-protein coupled receptor signaling pathway|adenylate cyclase-…	hsa00230,hsa01522,hsa04015,hsa04020,hsa04022,hsa04024,hsa04062,hsa04072,hsa04114,hsa04211,hsa04213,hsa04261,hsa04270,hsa04371,hsa04540,hsa04611,hsa04713,hsa04714,hsa04723,hsa04724,hsa04725,hsa04727,hsa04750,hsa04911,hsa04912,hsa04913,hsa04914,hsa04915,hsa04916,hsa04918,hsa04921,hsa04922,hsa04923,hsa04925,hsa04926,hsa04927,hsa04928,hsa04934,hsa04970,hsa04971,hsa04972,hsa04976,hsa05032,hsa05163,hsa…	Purine metabolism|Endocrine resistance|Rap1 signaling pathway|Calcium signaling pathway|cGMP-PKG signaling pathway|cAMP signaling pathway|Chemokine signaling pathway|Phospholipase D signaling pathway|Oocyte meiosis|Longevity regulating pathway|Longevity regulating pathway - multiple species|Adrenergic signaling in cardiomyocytes|Vascular smooth muscle contraction|Apelin signaling pathway|Gap junc…
ADCY3	6.66044	6.32352	5.61146	5.40694	6.102	5.54639	7.0322	6.82248	7.03303	7.52866	7.35643	7.91355	GeneID:109,Genbank:NM_004036.4,HGNC:HGNC:234,MIM:600291	adenylate cyclase 3	GO:0003091,GO:0004016,GO:0004383,GO:0005516,GO:0005524,GO:0005737,GO:0005794,GO:0005886,GO:0005887,GO:0005929,GO:0006171,GO:0006182,GO:0007165,GO:0007186,GO:0007189,GO:0007190,GO:0007193,GO:0007338,GO:0007340,GO:0007608,GO:0008074,GO:0008355,GO:0016020,GO:0016021,GO:0030317,GO:0034199,GO:0046872,GO:0071377,GO:1904322	renal water homeostasis|adenylate cyclase activity|guanylate cyclase activity|calmodulin binding|ATP binding|cytoplasm|Golgi apparatus|plasma membrane|integral component of plasma membrane|cilium|cAMP biosynthetic process|cGMP biosynthetic process|signal transduction|G-protein coupled receptor signaling pathway|adenylate cyclase-activating G-protein coupled receptor signaling pathway|activation o…	hsa00230,hsa01522,hsa04015,hsa04020,hsa04022,hsa04024,hsa04062,hsa04072,hsa04114,hsa04211,hsa04213,hsa04261,hsa04270,hsa04371,hsa04540,hsa04611,hsa04713,hsa04714,hsa04723,hsa04724,hsa04725,hsa04727,hsa04740,hsa04750,hsa04911,hsa04912,hsa04913,hsa04914,hsa04915,hsa04916,hsa04918,hsa04921,hsa04923,hsa04925,hsa04926,hsa04927,hsa04928,hsa04934,hsa04962,hsa04970,hsa04971,hsa04972,hsa04976,hsa05032,hsa…	Purine metabolism|Endocrine resistance|Rap1 signaling pathway|Calcium signaling pathway|cGMP-PKG signaling pathway|cAMP signaling pathway|Chemokine signaling pathway|Phospholipase D signaling pathway|Oocyte meiosis|Longevity regulating pathway|Longevity regulating pathway - multiple species|Adrenergic signaling in cardiomyocytes|Vascular smooth muscle contraction|Apelin signaling pathway|Gap junc…
ADCY4	5.77531	7.24282	6.43873	9.86449	6.16163	6.81835	8.33368	6.41117	6.95081	7.03638	6.18563	6.66603	GeneID:196883,Genbank:NM_139247.3,HGNC:HGNC:235,MIM:600292	adenylate cyclase 4	GO:0003091,GO:0004016,GO:0004383,GO:0005080,GO:0005524,GO:0005737,GO:0005886,GO:0006171,GO:0006182,GO:0007165,GO:0007186,GO:0007188,GO:0007189,GO:0007190,GO:0007193,GO:0008074,GO:0016020,GO:0016021,GO:0030425,GO:0034199,GO:0046872,GO:0071377	renal water homeostasis|adenylate cyclase activity|guanylate cyclase activity|protein kinase C binding|ATP binding|cytoplasm|plasma membrane|cAMP biosynthetic process|cGMP biosynthetic process|signal transduction|G-protein coupled receptor signaling pathway|adenylate cyclase-modulating G-protein coupled receptor signaling pathway|adenylate cyclase-activating G-protein coupled receptor signaling p…	hsa00230,hsa01522,hsa04015,hsa04020,hsa04022,hsa04024,hsa04062,hsa04072,hsa04114,hsa04211,hsa04213,hsa04261,hsa04270,hsa04371,hsa04540,hsa04611,hsa04713,hsa04714,hsa04723,hsa04724,hsa04725,hsa04727,hsa04742,hsa04750,hsa04911,hsa04912,hsa04913,hsa04914,hsa04915,hsa04916,hsa04918,hsa04921,hsa04923,hsa04925,hsa04926,hsa04927,hsa04928,hsa04934,hsa04970,hsa04971,hsa04972,hsa04976,hsa05032,hsa05163,hsa…	Purine metabolism|Endocrine resistance|Rap1 signaling pathway|Calcium signaling pathway|cGMP-PKG signaling pathway|cAMP signaling pathway|Chemokine signaling pathway|Phospholipase D signaling pathway|Oocyte meiosis|Longevity regulating pathway|Longevity regulating pathway - multiple species|Adrenergic signaling in cardiomyocytes|Vascular smooth muscle contraction|Apelin signaling pathway|Gap junc…
ADCY5	0.458136	0.337191	0.428546	0.0926459	0.155496	0.0953729	0.403851	0.433957	0.392661	0.155298	0.155674	0.277119	GeneID:111,Genbank:XM_005247077.4,HGNC:HGNC:236,MIM:600293	adenylate cyclase 5	GO:0001973,GO:0003091,GO:0004016,GO:0004383,GO:0005524,GO:0005886,GO:0005929,GO:0006171,GO:0006182,GO:0007186,GO:0007189,GO:0007190,GO:0007191,GO:0007193,GO:0007195,GO:0007204,GO:0007626,GO:0008074,GO:0008179,GO:0016021,GO:0034199,GO:0045111,GO:0046872,GO:0046982,GO:0050885,GO:0061178,GO:0071377,GO:0097110,GO:1904322	adenosine receptor signaling pathway|renal water homeostasis|adenylate cyclase activity|guanylate cyclase activity|ATP binding|plasma membrane|cilium|cAMP biosynthetic process|cGMP biosynthetic process|G-protein coupled receptor signaling pathway|adenylate cyclase-activating G-protein coupled receptor signaling pathway|activation of adenylate cyclase activity|adenylate cyclase-activating dopamine…	hsa00230,hsa01522,hsa04015,hsa04022,hsa04024,hsa04062,hsa04072,hsa04114,hsa04211,hsa04213,hsa04261,hsa04270,hsa04371,hsa04540,hsa04611,hsa04713,hsa04714,hsa04723,hsa04724,hsa04725,hsa04726,hsa04727,hsa04728,hsa04750,hsa04911,hsa04912,hsa04913,hsa04914,hsa04915,hsa04916,hsa04918,hsa04921,hsa04923,hsa04924,hsa04925,hsa04926,hsa04927,hsa04928,hsa04934,hsa04970,hsa04971,hsa04972,hsa04976,hsa05012,hsa…	Purine metabolism|Endocrine resistance|Rap1 signaling pathway|cGMP-PKG signaling pathway|cAMP signaling pathway|Chemokine signaling pathway|Phospholipase D signaling pathway|Oocyte meiosis|Longevity regulating pathway|Longevity regulating pathway - multiple species|Adrenergic signaling in cardiomyocytes|Vascular smooth muscle contraction|Apelin signaling pathway|Gap junction|Platelet activation|C…
ADCY6	6.57937	6.46126	6.6478	5.88938	6.22989	6.39174	7.40048	6.9284	8.06302	7.82295	7.70838	7.69113	GeneID:112,Genbank:NM_015270.4,HGNC:HGNC:237,MIM:600294	adenylate cyclase 6	GO:0003091,GO:0004016,GO:0004383,GO:0005080,GO:0005524,GO:0005886,GO:0005929,GO:0006171,GO:0006182,GO:0007186,GO:0007189,GO:0007190,GO:0007193,GO:0007212,GO:0008074,GO:0010977,GO:0016020,GO:0016021,GO:0019901,GO:0031226,GO:0034199,GO:0035811,GO:0046872,GO:0071377,GO:0071380,GO:0071870,GO:0097746,GO:1904117,GO:1904322	renal water homeostasis|adenylate cyclase activity|guanylate cyclase activity|protein kinase C binding|ATP binding|plasma membrane|cilium|cAMP biosynthetic process|cGMP biosynthetic process|G-protein coupled receptor signaling pathway|adenylate cyclase-activating G-protein coupled receptor signaling pathway|activation of adenylate cyclase activity|adenylate cyclase-inhibiting G-protein coupled re…	hsa00230,hsa01522,hsa04015,hsa04022,hsa04024,hsa04062,hsa04072,hsa04114,hsa04211,hsa04213,hsa04261,hsa04270,hsa04371,hsa04540,hsa04611,hsa04713,hsa04714,hsa04723,hsa04724,hsa04725,hsa04727,hsa04742,hsa04750,hsa04911,hsa04912,hsa04913,hsa04914,hsa04915,hsa04916,hsa04918,hsa04921,hsa04923,hsa04924,hsa04925,hsa04926,hsa04927,hsa04928,hsa04934,hsa04961,hsa04962,hsa04970,hsa04971,hsa04972,hsa04976,hsa…	Purine metabolism|Endocrine resistance|Rap1 signaling pathway|cGMP-PKG signaling pathway|cAMP signaling pathway|Chemokine signaling pathway|Phospholipase D signaling pathway|Oocyte meiosis|Longevity regulating pathway|Longevity regulating pathway - multiple species|Adrenergic signaling in cardiomyocytes|Vascular smooth muscle contraction|Apelin signaling pathway|Gap junction|Platelet activation|C…
ADCY7	7.06092	7.52045	7.17939	4.02893	8.31456	8.08959	7.88523	8.05341	8.41621	7.93881	8.92978	8.40728	GeneID:113,Genbank:XM_011522837.3,HGNC:HGNC:238,MIM:600385	adenylate cyclase 7	GO:0003091,GO:0004016,GO:0004383,GO:0005524,GO:0005886,GO:0006171,GO:0006182,GO:0007165,GO:0007186,GO:0007189,GO:0007190,GO:0007193,GO:0008074,GO:0016021,GO:0034199,GO:0046872,GO:0060135,GO:0071361,GO:0071377	renal water homeostasis|adenylate cyclase activity|guanylate cyclase activity|ATP binding|plasma membrane|cAMP biosynthetic process|cGMP biosynthetic process|signal transduction|G-protein coupled receptor signaling pathway|adenylate cyclase-activating G-protein coupled receptor signaling pathway|activation of adenylate cyclase activity|adenylate cyclase-inhibiting G-protein coupled receptor signa…	hsa00230,hsa01522,hsa04015,hsa04020,hsa04022,hsa04024,hsa04062,hsa04072,hsa04114,hsa04211,hsa04213,hsa04261,hsa04270,hsa04371,hsa04540,hsa04611,hsa04713,hsa04714,hsa04723,hsa04724,hsa04725,hsa04727,hsa04750,hsa04911,hsa04912,hsa04913,hsa04914,hsa04915,hsa04916,hsa04918,hsa04921,hsa04923,hsa04925,hsa04926,hsa04927,hsa04928,hsa04934,hsa04970,hsa04971,hsa04972,hsa04976,hsa05032,hsa05163,hsa05166,hsa…	Purine metabolism|Endocrine resistance|Rap1 signaling pathway|Calcium signaling pathway|cGMP-PKG signaling pathway|cAMP signaling pathway|Chemokine signaling pathway|Phospholipase D signaling pathway|Oocyte meiosis|Longevity regulating pathway|Longevity regulating pathway - multiple species|Adrenergic signaling in cardiomyocytes|Vascular smooth muscle contraction|Apelin signaling pathway|Gap junc…
ADCY8	0	0	0	0	0	0	0	0	0	0	0	0	GeneID:114,Genbank:XM_006716501.3,HGNC:HGNC:239,MIM:103070	adenylate cyclase 8	GO:0003091,GO:0004016,GO:0004383,GO:0005524,GO:0005886,GO:0006182,GO:0007165,GO:0007186,GO:0007189,GO:0007190,GO:0007193,GO:0007611,GO:0007616,GO:0008074,GO:0008294,GO:0016020,GO:0016021,GO:0034199,GO:0046872,GO:0071377	renal water homeostasis|adenylate cyclase activity|guanylate cyclase activity|ATP binding|plasma membrane|cGMP biosynthetic process|signal transduction|G-protein coupled receptor signaling pathway|adenylate cyclase-activating G-protein coupled receptor signaling pathway|activation of adenylate cyclase activity|adenylate cyclase-inhibiting G-protein coupled receptor signaling pathway|learning or m…	hsa00230,hsa01522,hsa04015,hsa04020,hsa04022,hsa04024,hsa04062,hsa04072,hsa04114,hsa04211,hsa04213,hsa04261,hsa04270,hsa04371,hsa04540,hsa04611,hsa04713,hsa04714,hsa04720,hsa04723,hsa04724,hsa04725,hsa04727,hsa04742,hsa04750,hsa04911,hsa04912,hsa04913,hsa04914,hsa04915,hsa04916,hsa04918,hsa04921,hsa04923,hsa04925,hsa04926,hsa04927,hsa04928,hsa04934,hsa04970,hsa04971,hsa04972,hsa04976,hsa05032,hsa…	Purine metabolism|Endocrine resistance|Rap1 signaling pathway|Calcium signaling pathway|cGMP-PKG signaling pathway|cAMP signaling pathway|Chemokine signaling pathway|Phospholipase D signaling pathway|Oocyte meiosis|Longevity regulating pathway|Longevity regulating pathway - multiple species|Adrenergic signaling in cardiomyocytes|Vascular smooth muscle contraction|Apelin signaling pathway|Gap junc…
ADCY9	6.14207	5.78612	5.06897	4.98413	8.74351	8.87085	7.84619	7.69646	8.70403	12.9012	13.1465	13.3144	GeneID:115,Genbank:XM_011522353.2,HGNC:HGNC:240,MIM:603302	adenylate cyclase 9	GO:0003091,GO:0004016,GO:0004383,GO:0005524,GO:0005886,GO:0005887,GO:0006171,GO:0006182,GO:0007165,GO:0007186,GO:0007189,GO:0007190,GO:0007193,GO:0008074,GO:0016021,GO:0030424,GO:0030425,GO:0034199,GO:0046872,GO:0071377,GO:0071880	renal water homeostasis|adenylate cyclase activity|guanylate cyclase activity|ATP binding|plasma membrane|integral component of plasma membrane|cAMP biosynthetic process|cGMP biosynthetic process|signal transduction|G-protein coupled receptor signaling pathway|adenylate cyclase-activating G-protein coupled receptor signaling pathway|activation of adenylate cyclase activity|adenylate cyclase-inhib…	hsa00230,hsa01522,hsa04015,hsa04020,hsa04022,hsa04024,hsa04062,hsa04072,hsa04114,hsa04211,hsa04213,hsa04261,hsa04270,hsa04371,hsa04540,hsa04611,hsa04713,hsa04714,hsa04723,hsa04724,hsa04725,hsa04727,hsa04750,hsa04911,hsa04912,hsa04913,hsa04914,hsa04915,hsa04916,hsa04918,hsa04921,hsa04923,hsa04925,hsa04926,hsa04927,hsa04928,hsa04934,hsa04961,hsa04962,hsa04970,hsa04971,hsa04972,hsa04976,hsa05032,hsa…	Purine metabolism|Endocrine resistance|Rap1 signaling pathway|Calcium signaling pathway|cGMP-PKG signaling pathway|cAMP signaling pathway|Chemokine signaling pathway|Phospholipase D signaling pathway|Oocyte meiosis|Longevity regulating pathway|Longevity regulating pathway - multiple species|Adrenergic signaling in cardiomyocytes|Vascular smooth muscle contraction|Apelin signaling pathway|Gap junc…
ADCYAP1	0	0	0	0	0	0	0	0	0	0	0	0	GeneID:116,Genbank:XM_005258081.4,HGNC:HGNC:241,MIM:102980	adenylate cyclase activating polypeptide 1	GO:0001541,GO:0001662,GO:0001821,GO:0002865,GO:0002878,GO:0005057,GO:0005102,GO:0005184,GO:0005576,GO:0005615,GO:0005622,GO:0007186,GO:0007189,GO:0007190,GO:0007204,GO:0007218,GO:0007267,GO:0007565,GO:0008277,GO:0008284,GO:0010656,GO:0010976,GO:0016521,GO:0019233,GO:0019933,GO:0021983,GO:0030073,GO:0031175,GO:0031858,GO:0032755,GO:0032880,GO:0034260,GO:0042594,GO:0043195,GO:0043267,GO:0043547,GO:…	ovarian follicle development|behavioral fear response|histamine secretion|negative regulation of acute inflammatory response to antigenic stimulus|negative regulation of acute inflammatory response to non-antigenic stimulus|signal transducer activity, downstream of receptor|receptor binding|neuropeptide hormone activity|extracellular region|extracellular space|intracellular|G-protein coupled rece…	hsa04911,hsa04924	Insulin secretion|Renin secretion
ADCYAP1R1	0	0	0	0	0	0	0	0	0	0	0	0	GeneID:117,Genbank:XM_017011738.2,HGNC:HGNC:242,MIM:102981	ADCYAP receptor type I	GO:0004872,GO:0004999,GO:0005768,GO:0005791,GO:0005886,GO:0005887,GO:0005901,GO:0005923,GO:0007166,GO:0007186,GO:0007202,GO:0007283,GO:0008179,GO:0009986,GO:0010524,GO:0019933,GO:0030154,GO:0030306,GO:0032355,GO:0033555,GO:0042923,GO:0043005,GO:0043231,GO:0043235,GO:0043950,GO:0045471,GO:0046545,GO:0051057,GO:0060548,GO:0060732	receptor activity|vasoactive intestinal polypeptide receptor activity|endosome|rough endoplasmic reticulum|plasma membrane|integral component of plasma membrane|caveola|bicellular tight junction|cell surface receptor signaling pathway|G-protein coupled receptor signaling pathway|activation of phospholipase C activity|spermatogenesis|adenylate cyclase binding|cell surface|positive regulation of ca…	hsa04024,hsa04080,hsa04713,hsa04911,hsa04924	cAMP signaling pathway|Neuroactive ligand-receptor interaction|Circadian entrainment|Insulin secretion|Renin secretion
ADD1	31.2507	29.567	28.361	34.3479	31.2654	32.998	20.8364	20.303	23.5974	31.679	31.5849	31.1113	GeneID:118,Genbank:NM_001354757.1,HGNC:HGNC:243,MIM:102680	adducin 1	GO:0000902,GO:0001701,GO:0003723,GO:0003779,GO:0005198,GO:0005516,GO:0005634,GO:0005654,GO:0005737,GO:0005829,GO:0005886,GO:0005913,GO:0005925,GO:0006884,GO:0008134,GO:0008290,GO:0016604,GO:0020027,GO:0030036,GO:0030218,GO:0030507,GO:0032092,GO:0035264,GO:0036498,GO:0042803,GO:0045296,GO:0046982,GO:0048873,GO:0051015,GO:0051016,GO:0051017,GO:0055085,GO:0071277,GO:1903142,GO:1903393	cell morphogenesis|in utero embryonic development|RNA binding|actin binding|structural molecule activity|calmodulin binding|nucleus|nucleoplasm|cytoplasm|cytosol|plasma membrane|cell-cell adherens junction|focal adhesion|cell volume homeostasis|transcription factor binding|F-actin capping protein complex|nuclear body|hemoglobin metabolic process|actin cytoskeleton organization|erythrocyte differe…
ADD2	0.0065672	0.00633069	0.00335274	0	0	0	0.00353724	0	0.00326821	0	0	0	GeneID:119,Genbank:XM_011532502.2,HGNC:HGNC:244,MIM:102681	adducin 2	GO:0003779,GO:0005198,GO:0005516,GO:0005829,GO:0006461,GO:0008290,GO:0014069,GO:0019901,GO:0030036,GO:0030097,GO:0030507,GO:0031410,GO:0032092,GO:0042803,GO:0044853,GO:0046982,GO:0050900,GO:0050901,GO:0051015,GO:0051016,GO:0051017,GO:0055085	actin binding|structural molecule activity|calmodulin binding|cytosol|protein complex assembly|F-actin capping protein complex|postsynaptic density|protein kinase binding|actin cytoskeleton organization|hemopoiesis|spectrin binding|cytoplasmic vesicle|positive regulation of protein binding|protein homodimerization activity|plasma membrane raft|protein heterodimerization activity|leukocyte migrati…
ADD3	3.38415	3.88252	4.04422	4.07027	11.1754	8.81382	4.41662	5.20727	5.05666	6.24179	6.8747	7.412	GeneID:120,Genbank:NM_001320591.1,HGNC:HGNC:245,MIM:601568	adducin 3
ADGB	0	0	0	0	0	0	0	0	0	0	0	0	GeneID:79747,Genbank:XM_006715566.4,HGNC:HGNC:21212,MIM:614630	androglobin	GO:0004198,GO:0005737,GO:0006508	calcium-dependent cysteine-type endopeptidase activity|cytoplasm|proteolysis
ADGRA1	0	0	0	0	0	0	0	0	0	0	0	0.00464764	GeneID:84435,Genbank:XM_005252695.1,HGNC:HGNC:13838,MIM:612302	adhesion G protein-coupled receptor A1	GO:0004930,GO:0007165,GO:0007166,GO:0007186,GO:0016021	G-protein coupled receptor activity|signal transduction|cell surface receptor signaling pathway|G-protein coupled receptor signaling pathway|integral component of membrane
ADGRA2	13.7628	12.178	12.8775	14.7828	18.4011	17.0023	14.2676	13.6442	13.9979	27.4804	27.1329	26.2045	GeneID:25960,Genbank:NM_032777.9,HGNC:HGNC:17849,MIM:606823	adhesion G protein-coupled receptor A2	GO:0002040,GO:0004930,GO:0005886,GO:0007166,GO:0007186,GO:0007417,GO:0009986,GO:0010595,GO:0016021,GO:0030175,GO:0043542,GO:0045765,GO:0050920,GO:0090210,GO:1900747	sprouting angiogenesis|G-protein coupled receptor activity|plasma membrane|cell surface receptor signaling pathway|G-protein coupled receptor signaling pathway|central nervous system development|cell surface|positive regulation of endothelial cell migration|integral component of membrane|filopodium|endothelial cell migration|regulation of angiogenesis|regulation of chemotaxis|regulation of establ…
ADGRA3	2.6556	3.18924	3.22441	1.69178	3.01177	2.70013	4.06913	4.04598	3.70518	2.40521	2.64957	2.79301	GeneID:166647,Genbank:NM_145290.3,HGNC:HGNC:13839,MIM:612303	adhesion G protein-coupled receptor A3	GO:0004930,GO:0007166,GO:0007186,GO:0009897,GO:0016021	G-protein coupled receptor activity|cell surface receptor signaling pathway|G-protein coupled receptor signaling pathway|external side of plasma membrane|integral component of membrane
ADGRB1	0	0	0.0176527	0	0	0	0.0528102	0.016378	0.0081453	0	0.0227072	0.0288027	GeneID:575,Genbank:XM_017013695.1,HGNC:HGNC:943,MIM:602682	adhesion G protein-coupled receptor B1	GO:0001530,GO:0001786,GO:0001891,GO:0004930,GO:0005615,GO:0005886,GO:0005887,GO:0005911,GO:0005925,GO:0006910,GO:0007155,GO:0007165,GO:0007166,GO:0007186,GO:0007409,GO:0007422,GO:0007517,GO:0008285,GO:0010596,GO:0014069,GO:0016021,GO:0016525,GO:0030165,GO:0030425,GO:0031397,GO:0042177,GO:0043197,GO:0043277,GO:0043652,GO:0045087,GO:0045211,GO:0048167,GO:0048471,GO:0050829,GO:0051965,GO:1901741,GO:…	lipopolysaccharide binding|phosphatidylserine binding|phagocytic cup|G-protein coupled receptor activity|extracellular space|plasma membrane|integral component of plasma membrane|cell-cell junction|focal adhesion|phagocytosis, recognition|cell adhesion|signal transduction|cell surface receptor signaling pathway|G-protein coupled receptor signaling pathway|axonogenesis|peripheral nervous system de…	hsa04115	p53 signaling pathway
ADGRB2	1.42559	1.17521	1.61541	3.19503	2.28258	2.06159	2.3568	2.3755	2.40035	4.32674	4.05318	4.73513	GeneID:576,Genbank:XM_011541849.2,HGNC:HGNC:944,MIM:602683	adhesion G protein-coupled receptor B2	GO:0004930,GO:0005813,GO:0005886,GO:0007166,GO:0007186,GO:0007422,GO:0016021,GO:0016525,GO:0033173,GO:0051965	G-protein coupled receptor activity|centrosome|plasma membrane|cell surface receptor signaling pathway|G-protein coupled receptor signaling pathway|peripheral nervous system development|integral component of membrane|negative regulation of angiogenesis|calcineurin-NFAT signaling cascade|positive regulation of synapse assembly
ADGRB3	0	0	0.00289393	0	0	0	0	0	0	0	0	0	GeneID:577,Genbank:XM_011536011.3,HGNC:HGNC:945,MIM:602684	adhesion G protein-coupled receptor B3	GO:0004930,GO:0005096,GO:0005886,GO:0007166,GO:0007186,GO:0007520,GO:0016021,GO:0016322,GO:0016525,GO:0043083,GO:0048814,GO:0051965,GO:0061743,GO:0098794,GO:0099558	G-protein coupled receptor activity|GTPase activator activity|plasma membrane|cell surface receptor signaling pathway|G-protein coupled receptor signaling pathway|myoblast fusion|integral component of membrane|neuron remodeling|negative regulation of angiogenesis|synaptic cleft|regulation of dendrite morphogenesis|positive regulation of synapse assembly|motor learning|postsynapse|maintenance of s…
ADGRD1	0.0132832	0.0215747	0.0275024	0.0371503	0.0623263	0.0918754	0.0522005	0.0523529	0.0264083	0.191805	0.206947	0.187309	GeneID:283383,Genbank:NM_001330497.1,HGNC:HGNC:19893,MIM:613639	adhesion G protein-coupled receptor D1	GO:0004930,GO:0005622,GO:0005886,GO:0007166,GO:0007186,GO:0007189,GO:0016021	G-protein coupled receptor activity|intracellular|plasma membrane|cell surface receptor signaling pathway|G-protein coupled receptor signaling pathway|adenylate cyclase-activating G-protein coupled receptor signaling pathway|integral component of membrane
ADGRD2	0	0	0	0	0	0	0	0	0	0	0	0	GeneID:347088,Genbank:XM_006717348.3,HGNC:HGNC:18651	adhesion G protein-coupled receptor D2	GO:0004930,GO:0007166,GO:0007186,GO:0016021	G-protein coupled receptor activity|cell surface receptor signaling pathway|G-protein coupled receptor signaling pathway|integral component of membrane
ADGRE1	0	0	0	0	0	0	0	0	0	0	0	0	GeneID:2015,Genbank:NM_001974.4,HGNC:HGNC:3336,MIM:600493	adhesion G protein-coupled receptor E1	GO:0002250,GO:0004930,GO:0005509,GO:0005887,GO:0007155,GO:0007166,GO:0007186,GO:0009897	adaptive immune response|G-protein coupled receptor activity|calcium ion binding|integral component of plasma membrane|cell adhesion|cell surface receptor signaling pathway|G-protein coupled receptor signaling pathway|external side of plasma membrane
ADGRE2	0	0	0	0	0.00540212	0.00530744	0	0	0.00516471	0.0116119	0	0.00517074	GeneID:30817,Genbank:NM_013447.3,HGNC:HGNC:3337,MIM:606100	adhesion G protein-coupled receptor E2	GO:0004930,GO:0005509,GO:0005886,GO:0006954,GO:0007155,GO:0007166,GO:0007186,GO:0016021,GO:0016477,GO:0031256,GO:0032587,GO:0035374,GO:0043304,GO:0071621	G-protein coupled receptor activity|calcium ion binding|plasma membrane|inflammatory response|cell adhesion|cell surface receptor signaling pathway|G-protein coupled receptor signaling pathway|integral component of membrane|cell migration|leading edge membrane|ruffle membrane|chondroitin sulfate binding|regulation of mast cell degranulation|granulocyte chemotaxis
ADGRE3	0	0	0	0	0	0	0	0	0	0	0	0	GeneID:84658,Genbank:NM_001289159.1,HGNC:HGNC:23647,MIM:606101	adhesion G protein-coupled receptor E3	GO:0004930,GO:0005509,GO:0005576,GO:0005886,GO:0007166,GO:0007186,GO:0016021,GO:0030667,GO:0043312,GO:0101003	G-protein coupled receptor activity|calcium ion binding|extracellular region|plasma membrane|cell surface receptor signaling pathway|G-protein coupled receptor signaling pathway|integral component of membrane|secretory granule membrane|neutrophil degranulation|ficolin-1-rich granule membrane
ADGRE5	4.03045	3.74793	3.17328	9.63683	4.96738	5.87569	3.1931	3.29922	3.54133	6.02067	6.91339	6.90717	GeneID:976,Genbank:NM_078481.3,HGNC:HGNC:1711,MIM:601211	adhesion G protein-coupled receptor E5
ADGRF1	0	0	0	0	0	0	0	0	0	0	0	0	GeneID:266977,Genbank:NM_153840.3,HGNC:HGNC:18990,MIM:617430	adhesion G protein-coupled receptor F1	GO:0004930,GO:0005576,GO:0005622,GO:0005886,GO:0007166,GO:0007186,GO:0007189,GO:0007416,GO:0007613,GO:0016021,GO:0031175,GO:0032793	G-protein coupled receptor activity|extracellular region|intracellular|plasma membrane|cell surface receptor signaling pathway|G-protein coupled receptor signaling pathway|adenylate cyclase-activating G-protein coupled receptor signaling pathway|synapse assembly|memory|integral component of membrane|neuron projection development|positive regulation of CREB transcription factor activity
ADGRF2	0	0	0	0	0	0	0	0	0	0	0	0	GeneID:222611,Genbank:NM_153839.6,HGNC:HGNC:18991	adhesion G protein-coupled receptor F2	GO:0004930,GO:0007166,GO:0007186,GO:0016021	G-protein coupled receptor activity|cell surface receptor signaling pathway|G-protein coupled receptor signaling pathway|integral component of membrane
ADGRF3	0	0.00599926	0	0.00712319	0.0124172	0.0121867	0.0132271	0.00607905	0.0244781	0.0196405	0	0.0178349	GeneID:165082,Genbank:NM_153835.3,HGNC:HGNC:18989	adhesion G protein-coupled receptor F3	GO:0004930,GO:0007166,GO:0007186,GO:0016021	G-protein coupled receptor activity|cell surface receptor signaling pathway|G-protein coupled receptor signaling pathway|integral component of membrane
ADGRF4	0	0	0	0.0244318	0	0	0.0132212	0	0	0.0147222	0	0	GeneID:221393,Genbank:NM_153838.4,HGNC:HGNC:19011,MIM:614268	adhesion G protein-coupled receptor F4	GO:0004930,GO:0007166,GO:0007186,GO:0016021	G-protein coupled receptor activity|cell surface receptor signaling pathway|G-protein coupled receptor signaling pathway|integral component of membrane
ADGRF5	0	0	0	0.0110934	0	0	0	0	0	0.00694422	0	0.0180671	GeneID:221395,Genbank:NM_015234.4,HGNC:HGNC:19030	adhesion G protein-coupled receptor F5	GO:0004930,GO:0005886,GO:0006112,GO:0007166,GO:0007186,GO:0009986,GO:0016021,GO:0031410,GO:0042593,GO:0043031,GO:0043129,GO:0045177,GO:0045444,GO:0071073	G-protein coupled receptor activity|plasma membrane|energy reserve metabolic process|cell surface receptor signaling pathway|G-protein coupled receptor signaling pathway|cell surface|integral component of membrane|cytoplasmic vesicle|glucose homeostasis|negative regulation of macrophage activation|surfactant homeostasis|apical part of cell|fat cell differentiation|positive regulation of phospholi…
ADGRG1	1.17698	0.824189	0.911358	2.09301	1.23061	1.285	0.73314	0.627699	0.892837	1.34382	1.2543	1.50856	GeneID:9289,Genbank:XM_006721340.3,HGNC:HGNC:4512,MIM:604110	adhesion G protein-coupled receptor G1	GO:0001525,GO:0004930,GO:0005518,GO:0005622,GO:0005887,GO:0007155,GO:0007166,GO:0007186,GO:0007266,GO:0007267,GO:0007420,GO:0008201,GO:0008285,GO:0010573,GO:0016021,GO:0016477,GO:0021796,GO:0021801,GO:0021819,GO:0035025,GO:0045121,GO:0045785,GO:0050840,GO:0070062,GO:0070528,GO:0072520,GO:0097451,GO:2000179,GO:2001223	angiogenesis|G-protein coupled receptor activity|collagen binding|intracellular|integral component of plasma membrane|cell adhesion|cell surface receptor signaling pathway|G-protein coupled receptor signaling pathway|Rho protein signal transduction|cell-cell signaling|brain development|heparin binding|negative regulation of cell proliferation|vascular endothelial growth factor production|integral…
ADGRG2	0.83595	0.770037	0.648114	0.0858189	0.190626	0.194912	0.229121	0.251662	0.18434	0.0436603	0.0783906	0.0608545	GeneID:10149,Genbank:XM_006724455.3,HGNC:HGNC:4516,MIM:300572	adhesion G protein-coupled receptor G2	GO:0004930,GO:0005829,GO:0005886,GO:0005887,GO:0007166,GO:0007186,GO:0007283,GO:0009986,GO:0016021,GO:0016324,GO:0070062	G-protein coupled receptor activity|cytosol|plasma membrane|integral component of plasma membrane|cell surface receptor signaling pathway|G-protein coupled receptor signaling pathway|spermatogenesis|cell surface|integral component of membrane|apical plasma membrane|extracellular exosome
ADGRG3	9.66E-09	7.68E-08	5.59E-09	0.0370402	7.69E-08	0.00850792	0.00761219	1.27E-08	4.96E-09	1.47E-08	8.06E-09	0.00782694	GeneID:222487,Genbank:XM_011522951.3,HGNC:HGNC:13728	adhesion G protein-coupled receptor G3	GO:0004930,GO:0005886,GO:0007166,GO:0007186,GO:0016021,GO:0030183,GO:0030334,GO:0032792,GO:0035579,GO:0043312,GO:1901223	G-protein coupled receptor activity|plasma membrane|cell surface receptor signaling pathway|G-protein coupled receptor signaling pathway|integral component of membrane|B cell differentiation|regulation of cell migration|negative regulation of CREB transcription factor activity|specific granule membrane|neutrophil degranulation|negative regulation of NIK/NF-kappaB signaling
ADGRG4	0.0105982	0.0341174	0.0252701	0.00609083	0.00395679	0.00386952	0.0500049	0.0350481	0.0433993	0	0.0174631	0.0151516	GeneID:139378,Genbank:NM_153834.3,HGNC:HGNC:18992	adhesion G protein-coupled receptor G4	GO:0004930,GO:0007166,GO:0007186,GO:0016021	G-protein coupled receptor activity|cell surface receptor signaling pathway|G-protein coupled receptor signaling pathway|integral component of membrane
ADGRG5	0.00956189	0.018668	0.00991598	0	0.0381855	0.028154	0	0.00945728	0	0	0.0101034	0.0182727	GeneID:221188,Genbank:XM_011522949.2,HGNC:HGNC:19010,MIM:616965	adhesion G protein-coupled receptor G5	GO:0004930,GO:0005886,GO:0007166,GO:0007186,GO:0016021	G-protein coupled receptor activity|plasma membrane|cell surface receptor signaling pathway|G-protein coupled receptor signaling pathway|integral component of membrane
ADGRG6	5.7662	6.29257	6.83236	1.51709	5.25547	3.90721	8.77441	9.03837	7.12195	2.65329	2.94524	3.22716	GeneID:57211,Genbank:NM_020455.5,HGNC:HGNC:13841,MIM:612243	adhesion G protein-coupled receptor G6	GO:0004930,GO:0005518,GO:0005622,GO:0005886,GO:0007005,GO:0007166,GO:0007186,GO:0007189,GO:0014037,GO:0016021,GO:0019933,GO:0022011,GO:0042552,GO:0043236,GO:0050840,GO:0060347	G-protein coupled receptor activity|collagen binding|intracellular|plasma membrane|mitochondrion organization|cell surface receptor signaling pathway|G-protein coupled receptor signaling pathway|adenylate cyclase-activating G-protein coupled receptor signaling pathway|Schwann cell differentiation|integral component of membrane|cAMP-mediated signaling|myelination in peripheral nervous system|myeli…
ADGRG7	0	0	0	0	0	0	0	0	0	0	0	0	GeneID:84873,Genbank:NM_032787.2,HGNC:HGNC:19241,MIM:612307	adhesion G protein-coupled receptor G7	GO:0004930,GO:0007166,GO:0007186,GO:0016021	G-protein coupled receptor activity|cell surface receptor signaling pathway|G-protein coupled receptor signaling pathway|integral component of membrane
ADGRL1	0.45572	0.46761	0.365415	1.68664	0.915177	0.828968	0.794263	0.602824	0.97395	2.11601	1.85251	2.03128	GeneID:22859,Genbank:XM_005259818.3,HGNC:HGNC:20973,MIM:616416	adhesion G protein-coupled receptor L1	GO:0004930,GO:0005622,GO:0005886,GO:0007157,GO:0007166,GO:0007186,GO:0016021,GO:0016524,GO:0030054,GO:0030246,GO:0030424,GO:0030426,GO:0035584,GO:0042734,GO:0043005,GO:0045202,GO:0050839,GO:0051965,GO:0090129	G-protein coupled receptor activity|intracellular|plasma membrane|heterophilic cell-cell adhesion via plasma membrane cell adhesion molecules|cell surface receptor signaling pathway|G-protein coupled receptor signaling pathway|integral component of membrane|latrotoxin receptor activity|cell junction|carbohydrate binding|axon|growth cone|calcium-mediated signaling using intracellular calcium sourc…
ADGRL2	0.338049	0.373685	0.384065	0.251722	0.919241	0.883127	0.518181	0.495008	0.460494	0.361858	0.486108	0.47248	GeneID:23266,Genbank:XM_024454350.1,HGNC:HGNC:18582,MIM:607018	adhesion G protein-coupled receptor L2
ADGRL3	0.125377	0.148626	0.127061	0.0356342	0.173254	0.1037	0.0644054	0.05801	0.0364461	0.0565505	0.0427394	0.0421367	GeneID:23284,Genbank:NM_001322402.1,HGNC:HGNC:20974,MIM:616417	adhesion G protein-coupled receptor L3	GO:0001764,GO:0004930,GO:0005509,GO:0005887,GO:0005911,GO:0007166,GO:0007186,GO:0007416,GO:0016021,GO:0030246,GO:0030424,GO:0031987,GO:0042220,GO:0051965,GO:0098742	neuron migration|G-protein coupled receptor activity|calcium ion binding|integral component of plasma membrane|cell-cell junction|cell surface receptor signaling pathway|G-protein coupled receptor signaling pathway|synapse assembly|integral component of membrane|carbohydrate binding|axon|locomotion involved in locomotory behavior|response to cocaine|positive regulation of synapse assembly|cell-ce…
ADGRL4	0.153161	0.158657	0.0281699	0.160635	0.310145	0.319702	0.0612026	0.096281	0.0712892	0.0559951	0.0553532	0.0624482	GeneID:64123,Genbank:NM_022159.3,HGNC:HGNC:20822,MIM:616419	adhesion G protein-coupled receptor L4	GO:0004930,GO:0005509,GO:0005886,GO:0007166,GO:0007186,GO:0016021,GO:0031410,GO:0046983	G-protein coupled receptor activity|calcium ion binding|plasma membrane|cell surface receptor signaling pathway|G-protein coupled receptor signaling pathway|integral component of membrane|cytoplasmic vesicle|protein dimerization activity
ADGRV1	0	0	0	0	0	0	0	0.0072741	0	0.00231458	0	0	GeneID:84059,Genbank:XM_017009967.1,HGNC:HGNC:17416,MIM:602851	adhesion G protein-coupled receptor V1	GO:0004930,GO:0005509,GO:0005737,GO:0005886,GO:0007166,GO:0007186,GO:0007399,GO:0007601,GO:0007605,GO:0009986,GO:0016020,GO:0016021,GO:0032420,GO:0043235,GO:0045202,GO:0045494,GO:0048496,GO:0050877,GO:0050953,GO:0070062,GO:0098609	G-protein coupled receptor activity|calcium ion binding|cytoplasm|plasma membrane|cell surface receptor signaling pathway|G-protein coupled receptor signaling pathway|nervous system development|visual perception|sensory perception of sound|cell surface|membrane|integral component of membrane|stereocilium|receptor complex|synapse|photoreceptor cell maintenance|maintenance of animal organ identity|…
ADH1A	0	0	0	0.0285403	0	0.0577916	0.059882	0	0.0548345	0	0.159651	0.0565855	GeneID:124,Genbank:NM_000667.3,HGNC:HGNC:249,MIM:103700	alcohol dehydrogenase 1A (class I), alpha polypeptide			hsa00010,hsa00071,hsa00350,hsa00830,hsa00980,hsa00982,hsa05204	Glycolysis / Gluconeogenesis|Fatty acid degradation|Tyrosine metabolism|Retinol metabolism|Metabolism of xenobiotics by cytochrome P450|Drug metabolism - cytochrome P450|Chemical carcinogenesis
ADH1B	1.74294	2.87996	2.39189	6.0841	10.3336	8.9284	5.6788	5.83691	6.51965	19.0039	20.4173	19.3931	GeneID:125,Genbank:NM_000668.5,HGNC:HGNC:250,MIM:103720	alcohol dehydrogenase 1B (class I), beta polypeptide			hsa00010,hsa00071,hsa00350,hsa00830,hsa00980,hsa00982,hsa05204	Glycolysis / Gluconeogenesis|Fatty acid degradation|Tyrosine metabolism|Retinol metabolism|Metabolism of xenobiotics by cytochrome P450|Drug metabolism - cytochrome P450|Chemical carcinogenesis
ADH1C	0.215494	0.229796	0.219145	0.366539	0.103068	0.101148	0.15572	0.117454	0.118185	0.141359	0.671266	0.196257	GeneID:126,Genbank:NM_000669.4,HGNC:HGNC:251,MIM:103730	alcohol dehydrogenase 1C (class I), gamma polypeptide			hsa00010,hsa00071,hsa00350,hsa00830,hsa00980,hsa00982,hsa05204	Glycolysis / Gluconeogenesis|Fatty acid degradation|Tyrosine metabolism|Retinol metabolism|Metabolism of xenobiotics by cytochrome P450|Drug metabolism - cytochrome P450|Chemical carcinogenesis
ADH4	0.0746038	0.106346	0.056626	0.0332385	0.0417654	0	0.0406927	0.0365865	0.0934845	0	0.045932	0.020018	GeneID:127,Genbank:NM_000670.4,HGNC:HGNC:252,MIM:103740	alcohol dehydrogenase 4 (class II), pi polypeptide			hsa00010,hsa00071,hsa00350,hsa00830,hsa00980,hsa00982,hsa05204	Glycolysis / Gluconeogenesis|Fatty acid degradation|Tyrosine metabolism|Retinol metabolism|Metabolism of xenobiotics by cytochrome P450|Drug metabolism - cytochrome P450|Chemical carcinogenesis
ADH5	102.957	112.47	116.898	59.7056	96.8178	102.374	92.7213	90.411	89.9416	76.2415	87.3476	70.2734	GeneID:128,Genbank:NM_000671.4,HGNC:HGNC:253,MIM:103710	alcohol dehydrogenase 5 (class III), chi polypeptide			hsa00010,hsa00071,hsa00350,hsa00830,hsa00980,hsa00982,hsa05204	Glycolysis / Gluconeogenesis|Fatty acid degradation|Tyrosine metabolism|Retinol metabolism|Metabolism of xenobiotics by cytochrome P450|Drug metabolism - cytochrome P450|Chemical carcinogenesis
ADH6	0.292476	0.195738	0.253159	0.0377443	0.0652172	0.0799139	0.175703	0.245489	0.280501	0.0546761	0.0902274	0.109283	GeneID:130,Genbank:NM_001102470.1,HGNC:HGNC:255,MIM:103735	alcohol dehydrogenase 6 (class V)	GO:0004022,GO:0005737,GO:0008270	alcohol dehydrogenase (NAD) activity|cytoplasm|zinc ion binding	hsa00010,hsa00071,hsa00350,hsa00830,hsa00980,hsa00982,hsa05204	Glycolysis / Gluconeogenesis|Fatty acid degradation|Tyrosine metabolism|Retinol metabolism|Metabolism of xenobiotics by cytochrome P450|Drug metabolism - cytochrome P450|Chemical carcinogenesis
ADH7	0.0168332	0	0.0339496	0	0	0.0365365	0	0.0328434	0.0335907	0	0	0.142835	GeneID:131,Genbank:NM_000673.4,HGNC:HGNC:256,MIM:600086	alcohol dehydrogenase 7 (class IV), mu or sigma polypeptide	GO:0001523,GO:0004022,GO:0004024,GO:0004031,GO:0004745,GO:0005576,GO:0005829,GO:0005886,GO:0006068,GO:0006069,GO:0008270,GO:0009617,GO:0010430,GO:0019841,GO:0035276,GO:0042572,GO:0042573,GO:0045471,GO:0048019,GO:0055114	retinoid metabolic process|alcohol dehydrogenase (NAD) activity|alcohol dehydrogenase activity, zinc-dependent|aldehyde oxidase activity|retinol dehydrogenase activity|extracellular region|cytosol|plasma membrane|ethanol catabolic process|ethanol oxidation|zinc ion binding|response to bacterium|fatty acid omega-oxidation|retinol binding|ethanol binding|retinol metabolic process|retinoic acid meta…	hsa00010,hsa00071,hsa00350,hsa00830,hsa00980,hsa00982,hsa05204	Glycolysis / Gluconeogenesis|Fatty acid degradation|Tyrosine metabolism|Retinol metabolism|Metabolism of xenobiotics by cytochrome P450|Drug metabolism - cytochrome P450|Chemical carcinogenesis
ADHFE1	1.85941	1.49954	1.80592	2.48383	1.16956	1.41515	1.84791	1.59385	2.14174	1.41782	1.2065	1.23721	GeneID:137872,Genbank:NM_144650.2,HGNC:HGNC:16354,MIM:611083	alcohol dehydrogenase, iron containing 1	GO:0004022,GO:0005739,GO:0005759,GO:0005829,GO:0006103,GO:0015993,GO:0046872,GO:0047988	alcohol dehydrogenase (NAD) activity|mitochondrion|mitochondrial matrix|cytosol|2-oxoglutarate metabolic process|molecular hydrogen transport|metal ion binding|hydroxyacid-oxoacid transhydrogenase activity
ADI1	18.7057	19.4618	17.8724	16.9716	17.9106	19.2938	12.9788	11.4117	11.8812	14.8374	15.0939	13.4915	GeneID:55256,Genbank:NM_018269.3,HGNC:HGNC:30576,MIM:613400	acireductone dioxygenase 1	GO:0005634,GO:0005737,GO:0005829,GO:0005886,GO:0010309,GO:0016491,GO:0019509,GO:0046872	nucleus|cytoplasm|cytosol|plasma membrane|acireductone dioxygenase [iron(II)-requiring] activity|oxidoreductase activity|L-methionine salvage from methylthioadenosine|metal ion binding	hsa00270	Cysteine and methionine metabolism
ADIG	0	0	0	0	0	0	0.0698368	0	0	0	0	0	GeneID:149685,Genbank:NM_001018082.2,HGNC:HGNC:28606,MIM:611396	adipogenin	GO:0005634,GO:0005737,GO:0005811,GO:0007283,GO:0016021,GO:0045600,GO:0050872,GO:0050873	nucleus|cytoplasm|lipid droplet|spermatogenesis|integral component of membrane|positive regulation of fat cell differentiation|white fat cell differentiation|brown fat cell differentiation
ADIPOQ	0	0	0	0	0	0	0	0.0393792	0.0301174	0.0118581	0.011804	0	GeneID:9370,Genbank:NM_001177800.1,HGNC:HGNC:13633,MIM:605441	adiponectin, C1Q and collagen domain containing			hsa03320,hsa04152,hsa04211,hsa04920,hsa04930,hsa04932	PPAR signaling pathway|AMPK signaling pathway|Longevity regulating pathway|Adipocytokine signaling pathway|Type II diabetes mellitus|Non-alcoholic fatty liver disease (NAFLD)
ADIPOR1	37.1638	34.6549	36.4352	30.9031	30.4252	31.4408	36.8238	35.0618	38.4798	34.299	34.3026	32.6933	GeneID:51094,Genbank:NM_001290629.1,HGNC:HGNC:24040,MIM:607945	adiponectin receptor 1			hsa04152,hsa04211,hsa04920,hsa04932	AMPK signaling pathway|Longevity regulating pathway|Adipocytokine signaling pathway|Non-alcoholic fatty liver disease (NAFLD)
ADIPOR2	13.8872	13.715	13.059	8.18442	13.2874	12.4383	10.832	11.442	12.0545	12.6766	12.4037	12.1721	GeneID:79602,Genbank:XM_005253789.2,HGNC:HGNC:24041,MIM:607946	adiponectin receptor 2			hsa04152,hsa04211,hsa04920,hsa04932	AMPK signaling pathway|Longevity regulating pathway|Adipocytokine signaling pathway|Non-alcoholic fatty liver disease (NAFLD)
ADIRF	489.446	462.399	458.558	869.563	332.874	379.34	416.07	391.872	397.383	259.739	236.261	270.275	GeneID:10974,Genbank:NM_006829.2,HGNC:HGNC:24043	adipogenesis regulatory factor
ADK	7.30572	7.8722	8.65889	5.47348	7.91416	7.18908	5.46182	6.18024	5.86367	3.9996	4.04524	3.86144	GeneID:132,Genbank:NM_006721.3,HGNC:HGNC:257,MIM:102750	adenosine kinase	GO:0003723,GO:0004001,GO:0005524,GO:0005634,GO:0005654,GO:0005829,GO:0006169,GO:0006175,GO:0009156,GO:0043101,GO:0044209,GO:0046872	RNA binding|adenosine kinase activity|ATP binding|nucleus|nucleoplasm|cytosol|adenosine salvage|dATP biosynthetic process|ribonucleoside monophosphate biosynthetic process|purine-containing compound salvage|AMP salvage|metal ion binding	hsa00230	Purine metabolism
ADM	150.877	158.367	143.245	134.017	78.9486	86.0688	211.832	210.661	199.739	107.737	105.418	92.1559	GeneID:133,Genbank:NM_001124.2,HGNC:HGNC:259,MIM:103275	adrenomedullin			hsa04270	Vascular smooth muscle contraction
ADM2	3.00875	3.12406	2.60014	7.19706	6.68097	6.45298	8.28641	8.31506	8.93102	15.7183	15.0521	17.0821	GeneID:79924,Genbank:NM_001253845.1,HGNC:HGNC:28898,MIM:608682	adrenomedullin 2	GO:0001525,GO:0005179,GO:0005576,GO:0005622,GO:0006468,GO:0007186,GO:0007189,GO:0007586,GO:0007631,GO:0010628,GO:0032403,GO:0045766,GO:0045776	angiogenesis|hormone activity|extracellular region|intracellular|protein phosphorylation|G-protein coupled receptor signaling pathway|adenylate cyclase-activating G-protein coupled receptor signaling pathway|digestion|feeding behavior|positive regulation of gene expression|protein complex binding|positive regulation of angiogenesis|negative regulation of blood pressure
ADM5	0.107114	0.0794774	0.168694	0.347531	0.0763735	0.0748945	0.342067	0.105994	0	0.102836	0.0524581	0.12137	GeneID:199800,Genbank:NM_001101340.1,HGNC:HGNC:27293	adrenomedullin 5 (putative)	GO:0005576	extracellular region
ADNP	5.38365	4.64471	4.78457	3.8462	7.39071	6.14391	5.1703	5.35854	5.42171	5.5629	5.79537	6.24424	GeneID:23394,Genbank:NM_181442.3,HGNC:HGNC:15766,MIM:611386	activity dependent neuroprotector homeobox	GO:0003677,GO:0003682,GO:0005507,GO:0005615,GO:0005634,GO:0005737,GO:0006351,GO:0006355,GO:0007614,GO:0009743,GO:0010035,GO:0010629,GO:0010835,GO:0030424,GO:0030425,GO:0030828,GO:0031668,GO:0032091,GO:0032147,GO:0033484,GO:0042277,GO:0043025,GO:0043524,GO:0044849,GO:0045773,GO:0048487,GO:0050731,GO:0050805,GO:0051965	DNA binding|chromatin binding|copper ion binding|extracellular space|nucleus|cytoplasm|transcription, DNA-templated|regulation of transcription, DNA-templated|short-term memory|response to carbohydrate|response to inorganic substance|negative regulation of gene expression|regulation of protein ADP-ribosylation|axon|dendrite|positive regulation of cGMP biosynthetic process|cellular response to ext…
ADNP2	3.48661	3.90321	4.51641	2.52832	4.78011	5.15773	3.49645	3.22812	3.29979	3.15333	3.54969	3.37339	GeneID:22850,Genbank:NM_014913.3,HGNC:HGNC:23803,MIM:617422	ADNP homeobox 2	GO:0003677,GO:0005634,GO:0006351,GO:0006355,GO:0030182,GO:0030307,GO:0034599,GO:0046872,GO:0060548,GO:0071300	DNA binding|nucleus|transcription, DNA-templated|regulation of transcription, DNA-templated|neuron differentiation|positive regulation of cell growth|cellular response to oxidative stress|metal ion binding|negative regulation of cell death|cellular response to retinoic acid
ADO	9.35007	9.9906	11.3492	6.13107	10.3885	11.2535	10.0359	10.0884	9.37981	10.3359	11.131	10.6231	GeneID:84890,Genbank:NM_032804.5,HGNC:HGNC:23506,MIM:611392	2-aminoethanethiol dioxygenase	GO:0000098,GO:0005739,GO:0005829,GO:0046872,GO:0047800,GO:0055114	sulfur amino acid catabolic process|mitochondrion|cytosol|metal ion binding|cysteamine dioxygenase activity|oxidation-reduction process	hsa00430	Taurine and hypotaurine metabolism
ADORA1	4.14501	3.53316	4.13599	2.58076	1.2058	1.06031	5.89754	5.83752	7.11226	3.20485	3.23818	4.83897	GeneID:134,Genbank:XM_005244901.1,HGNC:HGNC:262,MIM:102775	adenosine A1 receptor	GO:0000186,GO:0001609,GO:0001659,GO:0001664,GO:0001666,GO:0001883,GO:0002087,GO:0002674,GO:0002686,GO:0002793,GO:0003093,GO:0004629,GO:0005783,GO:0005886,GO:0005887,GO:0006612,GO:0006909,GO:0006954,GO:0007165,GO:0007186,GO:0007193,GO:0007267,GO:0007399,GO:0008285,GO:0014050,GO:0014069,GO:0016042,GO:0016323,GO:0030673,GO:0031072,GO:0031683,GO:0032229,GO:0032244,GO:0032795,GO:0032900,GO:0035307,GO:…	activation of MAPKK activity|G-protein coupled adenosine receptor activity|temperature homeostasis|G-protein coupled receptor binding|response to hypoxia|purine nucleoside binding|regulation of respiratory gaseous exchange by neurological system process|negative regulation of acute inflammatory response|negative regulation of leukocyte migration|positive regulation of peptide secretion|regulation…	hsa04022,hsa04024,hsa04071,hsa04080,hsa04923,hsa04924,hsa05032	cGMP-PKG signaling pathway|cAMP signaling pathway|Sphingolipid signaling pathway|Neuroactive ligand-receptor interaction|Regulation of lipolysis in adipocytes|Renin secretion|Morphine addiction
ADORA2A	0.314899	0.129958	0.259271	0.433916	0.270367	0.172138	0.0707651	0.114184	0.146277	0.360075	0.230773	0.197305	GeneID:135,Genbank:NM_001278500.1,HGNC:HGNC:263,MIM:102776	adenosine A2a receptor	GO:0001609,GO:0001963,GO:0001975,GO:0005882,GO:0005886,GO:0005887,GO:0006171,GO:0006355,GO:0006469,GO:0006909,GO:0006915,GO:0006954,GO:0006968,GO:0007186,GO:0007188,GO:0007189,GO:0007205,GO:0007267,GO:0007271,GO:0007417,GO:0007596,GO:0007600,GO:0007626,GO:0008015,GO:0008285,GO:0012505,GO:0014049,GO:0014057,GO:0014061,GO:0014069,GO:0016020,GO:0019899,GO:0030425,GO:0030673,GO:0031000,GO:0031802,GO:…	G-protein coupled adenosine receptor activity|synaptic transmission, dopaminergic|response to amphetamine|intermediate filament|plasma membrane|integral component of plasma membrane|cAMP biosynthetic process|regulation of transcription, DNA-templated|negative regulation of protein kinase activity|phagocytosis|apoptotic process|inflammatory response|cellular defense response|G-protein coupled rece…	hsa04015,hsa04020,hsa04024,hsa04080,hsa04270,hsa05012,hsa05034	Rap1 signaling pathway|Calcium signaling pathway|cAMP signaling pathway|Neuroactive ligand-receptor interaction|Vascular smooth muscle contraction|Parkinson disease|Alcoholism
ADORA2B	0.751558	0.839344	0.620687	0.906509	0.868357	0.902618	0.998029	0.89369	0.980879	1.49032	1.13811	1.17214	GeneID:136,Genbank:XM_011523659.3,HGNC:HGNC:264,MIM:600446	adenosine A2b receptor	GO:0000187,GO:0001609,GO:0002882,GO:0005622,GO:0005886,GO:0005887,GO:0006968,GO:0007186,GO:0007189,GO:0007190,GO:0007254,GO:0007588,GO:0010575,GO:0031284,GO:0031668,GO:0032722,GO:0032755,GO:0043306,GO:0044267,GO:0060087	activation of MAPK activity|G-protein coupled adenosine receptor activity|positive regulation of chronic inflammatory response to non-antigenic stimulus|intracellular|plasma membrane|integral component of plasma membrane|cellular defense response|G-protein coupled receptor signaling pathway|adenylate cyclase-activating G-protein coupled receptor signaling pathway|activation of adenylate cyclase a…	hsa04015,hsa04020,hsa04080,hsa04270,hsa05034	Rap1 signaling pathway|Calcium signaling pathway|Neuroactive ligand-receptor interaction|Vascular smooth muscle contraction|Alcoholism
ADORA3	0	0.039345	0	0	0.0217984	0.0212444	0	0	0	0	0	0	GeneID:140,Genbank:NM_001302679.1,HGNC:HGNC:268,MIM:600445	adenosine A3 receptor	GO:0001609,GO:0005886,GO:0005887,GO:0006954,GO:0007165,GO:0007186,GO:0007190,GO:0008016,GO:0008285,GO:0009611,GO:0030336,GO:0032088	G-protein coupled adenosine receptor activity|plasma membrane|integral component of plasma membrane|inflammatory response|signal transduction|G-protein coupled receptor signaling pathway|activation of adenylate cyclase activity|regulation of heart contraction|negative regulation of cell proliferation|response to wounding|negative regulation of cell migration|negative regulation of NF-kappaB trans…	hsa04022,hsa04071,hsa04080	cGMP-PKG signaling pathway|Sphingolipid signaling pathway|Neuroactive ligand-receptor interaction
ADPGK	8.51305	8.14517	8.51246	5.31333	5.4758	6.24084	10.7608	9.37058	9.24007	7.59915	6.89126	6.81904	GeneID:83440,Genbank:NM_031284.4,HGNC:HGNC:25250,MIM:611861	ADP dependent glucokinase	GO:0005576,GO:0005783,GO:0005789,GO:0006006,GO:0016020,GO:0043843,GO:0046872,GO:0061621	extracellular region|endoplasmic reticulum|endoplasmic reticulum membrane|glucose metabolic process|membrane|ADP-specific glucokinase activity|metal ion binding|canonical glycolysis	hsa00010	Glycolysis / Gluconeogenesis
ADPRH	2.94731	3.02934	2.99648	2.5828	3.70639	3.65422	2.84482	2.39678	2.28373	4.28641	4.18454	4.24282	GeneID:141,Genbank:XM_011512438.2,HGNC:HGNC:269,MIM:603081	ADP-ribosylarginine hydrolase	GO:0000287,GO:0003875,GO:0005622,GO:0006464,GO:0030955,GO:0051725	magnesium ion binding|ADP-ribosylarginine hydrolase activity|intracellular|cellular protein modification process|potassium ion binding|protein de-ADP-ribosylation
ADPRHL1	0.351843	0.254006	0.229016	0.612514	0.38879	0.581135	0.355672	0.289642	0.292446	0.442019	0.443127	0.387894	GeneID:113622,Genbank:NM_138430.4,HGNC:HGNC:21303,MIM:610620	ADP-ribosylhydrolase like 1	GO:0000287,GO:0003875,GO:0005096,GO:0005622,GO:0006886,GO:0012505,GO:0017137,GO:0031338,GO:0051725,GO:0090630	magnesium ion binding|ADP-ribosylarginine hydrolase activity|GTPase activator activity|intracellular|intracellular protein transport|endomembrane system|Rab GTPase binding|regulation of vesicle fusion|protein de-ADP-ribosylation|activation of GTPase activity
ADPRHL2	17.033	14.7979	15.4984	25.307	15.432	18.0915	11.7881	11.1709	12.9075	16.6444	14.143	16.6734	GeneID:54936,Genbank:NM_017825.2,HGNC:HGNC:21304,MIM:610624	ADP-ribosylhydrolase like 2	GO:0004649,GO:0005654,GO:0005759,GO:0016604,GO:0046872,GO:0071451	poly(ADP-ribose) glycohydrolase activity|nucleoplasm|mitochondrial matrix|nuclear body|metal ion binding|cellular response to superoxide
ADPRM	4.83419	4.78099	4.97803	4.22435	4.89655	4.57364	5.78125	6.39176	6.27784	4.99728	5.67672	6.02916	GeneID:56985,Genbank:NM_020233.4,HGNC:HGNC:30925	ADP-ribose/CDP-alcohol diphosphatase, manganese dependent	GO:0005829,GO:0034656,GO:0046872,GO:0047631,GO:0047734	cytosol|nucleobase-containing small molecule catabolic process|metal ion binding|ADP-ribose diphosphatase activity|CDP-glycerol diphosphatase activity	hsa00230,hsa00564	Purine metabolism|Glycerophospholipid metabolism
ADRA1A	0	0	0	0	0	0	0	0	0	0	0	0	GeneID:148,Genbank:XM_017013094.1,HGNC:HGNC:277,MIM:104221	adrenoceptor alpha 1A	GO:0001985,GO:0001994,GO:0001996,GO:0001997,GO:0003084,GO:0004937,GO:0005634,GO:0005737,GO:0005886,GO:0005887,GO:0005901,GO:0006915,GO:0006939,GO:0007165,GO:0007186,GO:0007200,GO:0007202,GO:0007204,GO:0007267,GO:0007512,GO:0007568,GO:0008285,GO:0009725,GO:0010507,GO:0010613,GO:0016049,GO:0030018,GO:0030315,GO:0031965,GO:0032230,GO:0035024,GO:0035265,GO:0035556,GO:0042493,GO:0043410,GO:0045760,GO:…	negative regulation of heart rate involved in baroreceptor response to increased systemic arterial blood pressure|norepinephrine-epinephrine vasoconstriction involved in regulation of systemic arterial blood pressure|positive regulation of heart rate by epinephrine-norepinephrine|positive regulation of the force of heart contraction by epinephrine-norepinephrine|positive regulation of systemic ar…	hsa04020,hsa04022,hsa04080,hsa04152,hsa04261,hsa04270,hsa04970	Calcium signaling pathway|cGMP-PKG signaling pathway|Neuroactive ligand-receptor interaction|AMPK signaling pathway|Adrenergic signaling in cardiomyocytes|Vascular smooth muscle contraction|Salivary secretion
ADRA1B	0.245606	0.24481	0.222484	0.418233	0.212638	0.284502	0.138795	0.185699	0.193	0.417571	0.292331	0.357555	GeneID:147,Genbank:NM_000679.3,HGNC:HGNC:278,MIM:104220	adrenoceptor alpha 1B	GO:0001994,GO:0004937,GO:0005634,GO:0005737,GO:0005886,GO:0005887,GO:0005901,GO:0007186,GO:0007188,GO:0007200,GO:0007204,GO:0007267,GO:0007275,GO:0008283,GO:0031965,GO:0035556,GO:0042593,GO:0043410,GO:0045907,GO:0045987,GO:0046982,GO:0055117,GO:0071880	norepinephrine-epinephrine vasoconstriction involved in regulation of systemic arterial blood pressure|alpha1-adrenergic receptor activity|nucleus|cytoplasm|plasma membrane|integral component of plasma membrane|caveola|G-protein coupled receptor signaling pathway|adenylate cyclase-modulating G-protein coupled receptor signaling pathway|phospholipase C-activating G-protein coupled receptor signali…	hsa04020,hsa04022,hsa04080,hsa04261,hsa04270,hsa04970	Calcium signaling pathway|cGMP-PKG signaling pathway|Neuroactive ligand-receptor interaction|Adrenergic signaling in cardiomyocytes|Vascular smooth muscle contraction|Salivary secretion
ADRA1D	1.16438	0.81644	0.969283	1.6842	1.10853	1.14781	1.25386	1.50462	1.013	1.0644	1.19713	1.34056	GeneID:146,Genbank:NM_000678.3,HGNC:HGNC:280,MIM:104219	adrenoceptor alpha 1D	GO:0001994,GO:0004937,GO:0005622,GO:0005886,GO:0005887,GO:0006259,GO:0007186,GO:0007188,GO:0007200,GO:0007204,GO:0007267,GO:0007275,GO:0008283,GO:0008284,GO:0045907,GO:0045987,GO:0071880	norepinephrine-epinephrine vasoconstriction involved in regulation of systemic arterial blood pressure|alpha1-adrenergic receptor activity|intracellular|plasma membrane|integral component of plasma membrane|DNA metabolic process|G-protein coupled receptor signaling pathway|adenylate cyclase-modulating G-protein coupled receptor signaling pathway|phospholipase C-activating G-protein coupled recept…	hsa04020,hsa04022,hsa04080,hsa04261,hsa04270,hsa04970	Calcium signaling pathway|cGMP-PKG signaling pathway|Neuroactive ligand-receptor interaction|Adrenergic signaling in cardiomyocytes|Vascular smooth muscle contraction|Salivary secretion
ADRA2A	11.1935	8.0756	7.95274	41.7367	40.8198	42.5162	4.61089	4.134	5.73473	33.7775	38.8089	44.869	GeneID:150,Genbank:NM_000681.3,HGNC:HGNC:281,MIM:104210	adrenoceptor alpha 2A			hsa04022,hsa04080	cGMP-PKG signaling pathway|Neuroactive ligand-receptor interaction
ADRA2B	0	0	0	0	0	0	0	0	0.0134508	0.0140095	0	0	GeneID:151,Genbank:NM_000682.6,HGNC:HGNC:282,MIM:104260	adrenoceptor alpha 2B			hsa04022,hsa04080	cGMP-PKG signaling pathway|Neuroactive ligand-receptor interaction
ADRA2C	0.883881	1.49512	0.943055	2.18207	0.534468	0.521931	1.20098	1.18674	0.782493	0.996606	0.784383	0.744923	GeneID:152,Genbank:NM_000683.3,HGNC:HGNC:283,MIM:104250	adrenoceptor alpha 2C	GO:0004938,GO:0005737,GO:0005768,GO:0005886,GO:0005887,GO:0007186,GO:0007267,GO:0007565,GO:0010700,GO:0030168,GO:0030424,GO:0031694,GO:0032148,GO:0032811,GO:0035625,GO:0042803,GO:0043410,GO:0043679,GO:0045666,GO:0045907,GO:0046982,GO:0050796,GO:0051379,GO:0051930,GO:0070473,GO:0071875,GO:0071880	alpha2-adrenergic receptor activity|cytoplasm|endosome|plasma membrane|integral component of plasma membrane|G-protein coupled receptor signaling pathway|cell-cell signaling|female pregnancy|negative regulation of norepinephrine secretion|platelet activation|axon|alpha-2A adrenergic receptor binding|activation of protein kinase B activity|negative regulation of epinephrine secretion|epidermal gro…	hsa04022,hsa04080	cGMP-PKG signaling pathway|Neuroactive ligand-receptor interaction
ADRB1	0.0205451	0	0	0	0.0819297	0	0.0218016	0	0	0.0207605	0	0	GeneID:153,Genbank:NM_000684.2,HGNC:HGNC:285,MIM:109630	adrenoceptor beta 1			hsa04020,hsa04022,hsa04024,hsa04080,hsa04261,hsa04540,hsa04923,hsa04924,hsa04970,hsa05414	Calcium signaling pathway|cGMP-PKG signaling pathway|cAMP signaling pathway|Neuroactive ligand-receptor interaction|Adrenergic signaling in cardiomyocytes|Gap junction|Regulation of lipolysis in adipocytes|Renin secretion|Salivary secretion|Dilated cardiomyopathy (DCM)
ADRB2	8.40395	9.10897	9.10331	7.07242	8.14506	8.00778	4.57437	2.78999	4.08563	3.31471	3.32283	3.22454	GeneID:154,Genbank:NM_000024.5,HGNC:HGNC:286,MIM:109690	adrenoceptor beta 2			hsa04020,hsa04022,hsa04024,hsa04080,hsa04261,hsa04923,hsa04924,hsa04970	Calcium signaling pathway|cGMP-PKG signaling pathway|cAMP signaling pathway|Neuroactive ligand-receptor interaction|Adrenergic signaling in cardiomyocytes|Regulation of lipolysis in adipocytes|Renin secretion|Salivary secretion
ADRB3	0	0	0	0	0	0.0225905	0	0	0	0	0	0	GeneID:155,Genbank:NM_000025.2,HGNC:HGNC:288,MIM:109691	adrenoceptor beta 3			hsa04020,hsa04022,hsa04080,hsa04714,hsa04923,hsa04924,hsa04970	Calcium signaling pathway|cGMP-PKG signaling pathway|Neuroactive ligand-receptor interaction|Thermogenesis|Regulation of lipolysis in adipocytes|Renin secretion|Salivary secretion
ADRM1	35.345	31.3378	32.612	65.6271	29.7849	31.2392	23.0163	21.7321	22.2839	31.6611	26.1201	28.9823	GeneID:11047,Genbank:XM_017027602.1,HGNC:HGNC:15759,MIM:610650	adhesion regulating molecule 1	GO:0000502,GO:0002020,GO:0005654,GO:0005829,GO:0005886,GO:0005887,GO:0006368,GO:0006511,GO:0008541,GO:0016020,GO:0016579,GO:0043130,GO:0043248,GO:0061133,GO:0070628	proteasome complex|protease binding|nucleoplasm|cytosol|plasma membrane|integral component of plasma membrane|transcription elongation from RNA polymerase II promoter|ubiquitin-dependent protein catabolic process|proteasome regulatory particle, lid subcomplex|membrane|protein deubiquitination|ubiquitin binding|proteasome assembly|endopeptidase activator activity|proteasome binding	hsa03050,hsa05169	Proteasome|Epstein-Barr virus infection
ADSL	10.1462	10.2893	10.9194	9.43823	10.7043	12.5206	10.3903	9.8596	9.79526	14.3082	13.5633	13.8228	GeneID:158,Genbank:NM_000026.3,HGNC:HGNC:291,MIM:608222	adenylosuccinate lyase			hsa00230,hsa00250	Purine metabolism|Alanine, aspartate and glutamate metabolism
ADSS	10.5452	13.3387	13.5341	7.19852	16.1084	14.7555	11.9669	12.8821	10.3528	8.94139	9.73767	9.02387	GeneID:159,Genbank:NM_001126.3,HGNC:HGNC:292,MIM:103060	adenylosuccinate synthase	GO:0002376,GO:0004019,GO:0005525,GO:0005737,GO:0005829,GO:0005886,GO:0006167,GO:0006531,GO:0009168,GO:0014074,GO:0042301,GO:0044208,GO:0046040,GO:0046872,GO:0060359,GO:0070062,GO:0071257	immune system process|adenylosuccinate synthase activity|GTP binding|cytoplasm|cytosol|plasma membrane|AMP biosynthetic process|aspartate metabolic process|purine ribonucleoside monophosphate biosynthetic process|response to purine-containing compound|phosphate ion binding|'de novo' AMP biosynthetic process|IMP metabolic process|metal ion binding|response to ammonium ion|extracellular exosome|cel…	hsa00230,hsa00250	Purine metabolism|Alanine, aspartate and glutamate metabolism
ADSSL1	1.7696	1.14183	1.06853	2.48351	1.41703	1.4768	4.24471	4.07512	3.98071	2.16374	1.98898	1.77412	GeneID:122622,Genbank:NM_152328.4,HGNC:HGNC:20093,MIM:612498	adenylosuccinate synthase like 1	GO:0002376,GO:0003924,GO:0004019,GO:0005525,GO:0005737,GO:0005829,GO:0006167,GO:0006531,GO:0006541,GO:0009168,GO:0014850,GO:0035690,GO:0042301,GO:0042594,GO:0042803,GO:0044208,GO:0046040,GO:0046872,GO:0051015,GO:0071257	immune system process|GTPase activity|adenylosuccinate synthase activity|GTP binding|cytoplasm|cytosol|AMP biosynthetic process|aspartate metabolic process|glutamine metabolic process|purine ribonucleoside monophosphate biosynthetic process|response to muscle activity|cellular response to drug|phosphate ion binding|response to starvation|protein homodimerization activity|'de novo' AMP biosyntheti…	hsa00230,hsa00250	Purine metabolism|Alanine, aspartate and glutamate metabolism
ADTRP	0.031372	0.0500401	0.0212251	0.0398321	0.0342974	0.0619286	0.0681212	0.0154124	0.0366835	0.0382153	0.0377582	0.0274978	GeneID:84830,Genbank:XM_005249454.3,HGNC:HGNC:21214,MIM:614348	androgen dependent TFPI regulating protein	GO:0005901,GO:0009986,GO:0010628,GO:0012505,GO:0016020,GO:0016021,GO:0016787,GO:0030195,GO:0042758,GO:0071383	caveola|cell surface|positive regulation of gene expression|endomembrane system|membrane|integral component of membrane|hydrolase activity|negative regulation of blood coagulation|long-chain fatty acid catabolic process|cellular response to steroid hormone stimulus
AEBP1	89.047	70.3902	65.0315	120.935	69.4875	73.8518	81.854	85.2664	96.7197	113.592	105.266	125.899	GeneID:165,Genbank:XM_011515162.1,HGNC:HGNC:303,MIM:602981	AE binding protein 1	GO:0000122,GO:0000977,GO:0001227,GO:0001501,GO:0003700,GO:0003714,GO:0004180,GO:0004181,GO:0004185,GO:0005516,GO:0005576,GO:0005615,GO:0005634,GO:0005737,GO:0006351,GO:0006518,GO:0007517,GO:0008270,GO:0016485,GO:0070062	negative regulation of transcription from RNA polymerase II promoter|RNA polymerase II regulatory region sequence-specific DNA binding|transcriptional repressor activity, RNA polymerase II transcription regulatory region sequence-specific DNA binding|skeletal system development|DNA binding transcription factor activity|transcription corepressor activity|carboxypeptidase activity|metallocarboxypep…
AEBP2	2.65127	2.91103	2.88364	1.78156	3.72057	3.00193	1.92391	2.58345	2.01621	2.32826	1.8241	2.07951	GeneID:121536,Genbank:XM_017018806.1,HGNC:HGNC:24051	AE binding protein 2	GO:0000978,GO:0001078,GO:0003714,GO:0005634,GO:0005654,GO:0006351,GO:0016569,GO:0035098,GO:0045814,GO:0046872	RNA polymerase II proximal promoter sequence-specific DNA binding|transcriptional repressor activity, RNA polymerase II proximal promoter sequence-specific DNA binding|transcription corepressor activity|nucleus|nucleoplasm|transcription, DNA-templated|covalent chromatin modification|ESC/E(Z) complex|negative regulation of gene expression, epigenetic|metal ion binding
AEN	6.76955	7.07403	7.27607	6.93593	7.82823	8.16532	5.2387	4.63546	4.42539	8.65653	8.4113	7.91965	GeneID:64782,Genbank:XM_011521905.2,HGNC:HGNC:25722,MIM:610177	apoptosis enhancing nuclease	GO:0003676,GO:0004527,GO:0005634,GO:0005654,GO:0005730,GO:0010212,GO:0031965,GO:0042771	nucleic acid binding|exonuclease activity|nucleus|nucleoplasm|nucleolus|response to ionizing radiation|nuclear membrane|intrinsic apoptotic signaling pathway in response to DNA damage by p53 class mediator
AES	139.649	135.61	132.022	266.462	124.927	143.351	127.455	117.038	132.09	140.729	124.879	139.498	GeneID:166,Genbank:XM_006722664.1,HGNC:HGNC:307,MIM:600188	amino-terminal enhancer of split	GO:0000122,GO:0001501,GO:0003714,GO:0005634,GO:0006351,GO:0007275,GO:0009887,GO:0010629,GO:0016055,GO:0031668,GO:0032091,GO:0040008,GO:0045892,GO:0060761,GO:0070555,GO:0090090,GO:2000210	negative regulation of transcription from RNA polymerase II promoter|skeletal system development|transcription corepressor activity|nucleus|transcription, DNA-templated|multicellular organism development|animal organ morphogenesis|negative regulation of gene expression|Wnt signaling pathway|cellular response to extracellular stimulus|negative regulation of protein binding|regulation of growth|neg…
AFAP1	10.2545	9.73988	9.50319	6.43202	15.876	15.1275	12.106	13.1061	12.9546	21.5618	23.2909	21.6007	GeneID:60312,Genbank:NM_198595.2,HGNC:HGNC:24017,MIM:608252	actin filament associated protein 1	GO:0003779,GO:0005829,GO:0005925,GO:0009966,GO:0015629,GO:0051493	actin binding|cytosol|focal adhesion|regulation of signal transduction|actin cytoskeleton|regulation of cytoskeleton organization
AFAP1L1	0.22549	0.201186	0.103632	0.443951	0.801446	0.586513	0.0970723	0.0994654	0.0672111	0.368876	0.353581	0.384945	GeneID:134265,Genbank:NM_152406.3,HGNC:HGNC:26714,MIM:614410	actin filament associated protein 1 like 1	GO:0002102,GO:0005737,GO:0030054,GO:0071437	podosome|cytoplasm|cell junction|invadopodium
AFAP1L2	0.00656835	0.0255572	0.0134821	0.0243629	0.0332442	0.0196514	0.0140594	0.00644183	0	0.00701025	0.0279631	0.00636763	GeneID:84632,Genbank:XM_005270233.4,HGNC:HGNC:25901,MIM:612420	actin filament associated protein 1 like 2	GO:0005737,GO:0005829,GO:0005886,GO:0006954,GO:0007346,GO:0017124,GO:0030296,GO:0032675,GO:0032757,GO:0035591,GO:0042169,GO:0045742,GO:0045893	cytoplasm|cytosol|plasma membrane|inflammatory response|regulation of mitotic cell cycle|SH3 domain binding|protein tyrosine kinase activator activity|regulation of interleukin-6 production|positive regulation of interleukin-8 production|signaling adaptor activity|SH2 domain binding|positive regulation of epidermal growth factor receptor signaling pathway|positive regulation of transcription, DNA…
AFDN	2.26073	2.71755	2.60402	1.26315	2.78835	2.81638	2.04688	2.05487	1.82642	1.46078	1.60792	1.38064	GeneID:4301,Genbank:XM_017010879.1,HGNC:HGNC:7137,MIM:159559	afadin, adherens junction formation factor			hsa04014,hsa04015,hsa04024,hsa04520,hsa04530,hsa04670	Ras signaling pathway|Rap1 signaling pathway|cAMP signaling pathway|Adherens junction|Tight junction|Leukocyte transendothelial migration
AFF1	2.0848	1.86653	1.8149	0.819697	2.15609	1.98612	1.66751	1.80006	1.57197	1.40303	1.36427	1.69503	GeneID:4299,Genbank:XM_005263009.4,HGNC:HGNC:7135,MIM:159557	AF4/FMR2 family member 1			hsa05202	Transcriptional misregulation in cancer
AFF2	0.856641	0.829074	0.869534	0.223362	0.756703	0.675628	1.16513	1.21699	0.993148	0.615855	0.729263	0.773128	GeneID:2334,Genbank:NM_002025.3,HGNC:HGNC:3776,MIM:300806	AF4/FMR2 family member 2	GO:0002151,GO:0006397,GO:0007420,GO:0007611,GO:0008380,GO:0010468,GO:0010629,GO:0016607,GO:0035063,GO:0043484	G-quadruplex RNA binding|mRNA processing|brain development|learning or memory|RNA splicing|regulation of gene expression|negative regulation of gene expression|nuclear speck|nuclear speck organization|regulation of RNA splicing
AFF3	0.497	0.397575	0.433239	0.464935	1.18653	0.947166	0.797598	0.797185	0.774561	1.3721	1.54996	1.58328	GeneID:3899,Genbank:XM_011511171.3,HGNC:HGNC:6473,MIM:601464	AF4/FMR2 family member 3
AFF4	9.15347	10.2641	8.77435	3.86681	13.6268	10.5566	9.07038	9.81849	8.48764	6.26571	6.66159	6.85525	GeneID:27125,Genbank:NM_014423.3,HGNC:HGNC:17869,MIM:604417	AF4/FMR2 family member 4
AFG1L	0.162736	0.25074	0.179812	0.140737	0.27757	0.307179	0.261509	0.245027	0.251267	0.210338	0.174546	0.177093	GeneID:246269,Genbank:NM_145315.4,HGNC:HGNC:16411,MIM:617469	AFG1 like ATPase	GO:0005524,GO:0005739,GO:0006123,GO:0007005,GO:0016787,GO:0031966,GO:0035694	ATP binding|mitochondrion|mitochondrial electron transport, cytochrome c to oxygen|mitochondrion organization|hydrolase activity|mitochondrial membrane|mitochondrial protein catabolic process
AFG3L2	13.3173	14.5311	14.4678	11.2765	15.8838	16.146	10.9719	11.1632	11.2661	11.9122	12.4207	10.0577	GeneID:10939,Genbank:XM_011525601.3,HGNC:HGNC:315,MIM:604581	AFG3 like matrix AAA peptidase subunit 2	GO:0004222,GO:0005524,GO:0005739,GO:0005743,GO:0005745,GO:0006508,GO:0006851,GO:0007409,GO:0007528,GO:0008053,GO:0008237,GO:0008270,GO:0016485,GO:0016540,GO:0021675,GO:0034982,GO:0036444,GO:0040014,GO:0042407,GO:0042552,GO:0048747,GO:0051082,GO:0051560,GO:0060013	metalloendopeptidase activity|ATP binding|mitochondrion|mitochondrial inner membrane|m-AAA complex|proteolysis|mitochondrial calcium ion transmembrane transport|axonogenesis|neuromuscular junction development|mitochondrial fusion|metallopeptidase activity|zinc ion binding|protein processing|protein autoprocessing|nerve development|mitochondrial protein processing|mitochondrial calcium uptake|regu…
AFM	0	0	0	0	0	0	0	0	0	0	0	0	GeneID:173,Genbank:NM_001133.2,HGNC:HGNC:316,MIM:104145	afamin	GO:0005576,GO:0005615,GO:0008431,GO:0050821,GO:0051180,GO:0070062,GO:0071693,GO:0072562	extracellular region|extracellular space|vitamin E binding|protein stabilization|vitamin transport|extracellular exosome|protein transport within extracellular region|blood microparticle
AFMID	3.09485	2.75008	2.95834	4.51915	2.48005	2.50662	3.24878	3.74012	4.24117	3.38384	3.96061	3.77132	GeneID:125061,Genbank:XM_011524329.2,HGNC:HGNC:20910	arylformamidase	GO:0004061,GO:0005634,GO:0005737,GO:0005829,GO:0016787,GO:0019441	arylformamidase activity|nucleus|cytoplasm|cytosol|hydrolase activity|tryptophan catabolic process to kynurenine	hsa00380,hsa00630	Tryptophan metabolism|Glyoxylate and dicarboxylate metabolism
AFP	0.0545132	0.0520875	0.0365996	0.0348136	0.121387	0.159337	0	0.0532609	0	0.113046	0.111296	0.289548	GeneID:174,Genbank:NM_001134.2,HGNC:HGNC:317,MIM:104150	alpha fetoprotein			hsa04390	Hippo signaling pathway
AFTPH	3.4679	3.78436	3.92737	1.61824	4.97681	4.09044	4.43367	5.0803	4.10737	2.82905	3.27131	2.96512	GeneID:54812,Genbank:NM_203437.3,HGNC:HGNC:25951	aftiphilin	GO:0005634,GO:0005794,GO:0005829,GO:0015031,GO:0030121,GO:0030276,GO:0043231	nucleus|Golgi apparatus|cytosol|protein transport|AP-1 adaptor complex|clathrin binding|intracellular membrane-bounded organelle
AGA	6.98414	6.71244	8.12229	6.54805	10.7572	9.49036	7.89661	8.53078	7.37036	6.63882	8.11184	7.29551	GeneID:175,Genbank:NM_001171988.1,HGNC:HGNC:318,MIM:613228	aspartylglucosaminidase	GO:0003948,GO:0005576,GO:0005615,GO:0005764,GO:0005783,GO:0006517,GO:0008233,GO:0035578,GO:0043312,GO:0043621,GO:0051604,GO:0070062	N4-(beta-N-acetylglucosaminyl)-L-asparaginase activity|extracellular region|extracellular space|lysosome|endoplasmic reticulum|protein deglycosylation|peptidase activity|azurophil granule lumen|neutrophil degranulation|protein self-association|protein maturation|extracellular exosome	hsa00511,hsa04142	Other glycan degradation|Lysosome
AGAP1	1.63109	1.72152	1.60655	1.00408	1.97667	1.91458	2.09583	1.979	2.12801	2.26045	2.58161	2.36168	GeneID:116987,Genbank:NM_001037131.2,HGNC:HGNC:16922,MIM:608651	ArfGAP with GTPase domain, ankyrin repeat and PH domain 1	GO:0003924,GO:0005096,GO:0005525,GO:0005543,GO:0005737,GO:0015031,GO:0046872	GTPase activity|GTPase activator activity|GTP binding|phospholipid binding|cytoplasm|protein transport|metal ion binding	hsa04144	Endocytosis
AGAP11	1.44094	1.79997	1.79742	1.74031	1.81553	1.84268	2.99229	2.77387	2.7356	0.868385	1.14344	1.54508	GeneID:119385,Genbank:NM_133447.1,HGNC:HGNC:29421	ArfGAP with GTPase domain, ankyrin repeat and PH domain 11	GO:0005096,GO:0046872	GTPase activator activity|metal ion binding
AGAP2	0.0457674	0.0192245	0.0270975	0.0377192	0.0124487	0.0429291	0.0207713	0.0447016	0.0190985	0	0.0447123	0.0119017	GeneID:116986,Genbank:XM_017018772.2,HGNC:HGNC:16921,MIM:605476	ArfGAP with GTPase domain, ankyrin repeat and PH domain 2			hsa04068,hsa04144	FoxO signaling pathway|Endocytosis
AGAP3	6.19732	5.68724	5.3761	9.39794	5.51013	5.51776	6.95103	6.19889	6.85161	8.59186	7.13934	8.06686	GeneID:116988,Genbank:NM_001350104.1,HGNC:HGNC:16923,MIM:616813	ArfGAP with GTPase domain, ankyrin repeat and PH domain 3	GO:0003924,GO:0005096,GO:0005525,GO:0005737,GO:0007165,GO:0016020,GO:0046872	GTPase activity|GTPase activator activity|GTP binding|cytoplasm|signal transduction|membrane|metal ion binding	hsa04144	Endocytosis
AGAP4	0.360487	0.375168	0.435678	0.570901	0.437631	0.29986	0.691099	0.441861	0.319802	0.382273	0.324586	0.228809	GeneID:119016,Genbank:NM_001291379.1,HGNC:HGNC:23459	ArfGAP with GTPase domain, ankyrin repeat and PH domain 4	GO:0005096,GO:0046872	GTPase activator activity|metal ion binding
AGAP5	0.510914	0.555287	0.492873	0.401827	0.730908	0.504502	0.774046	0.678214	0.329798	0.731167	0.414252	0.43291	GeneID:729092,Genbank:NM_001144000.1,HGNC:HGNC:23467	ArfGAP with GTPase domain, ankyrin repeat and PH domain 5	GO:0005096,GO:0046872	GTPase activator activity|metal ion binding
AGAP6	0.817727	0.99455	1.10464	2.31431	1.05497	0.877574	1.54388	1.10955	0.957946	1.23948	1.13984	0.823879	GeneID:414189,Genbank:XM_017016272.1,HGNC:HGNC:23466	ArfGAP with GTPase domain, ankyrin repeat and PH domain 6	GO:0005096,GO:0046872	GTPase activator activity|metal ion binding
AGAP9	0.107258	0.0447139	0.094332	0.217661	0.204965	0.248079	0.213852	0.090225	0.106872	0.117707	0.184663	0.136153	GeneID:642517,Genbank:NM_001190810.1,HGNC:HGNC:23463	ArfGAP with GTPase domain, ankyrin repeat and PH domain 9
AGBL1	0	0	0	0.00210346	0	0	0	0	0	0	0	0	GeneID:123624,Genbank:XM_011521227.3,HGNC:HGNC:26504,MIM:615496	ATP/GTP binding protein like 1	GO:0004181,GO:0005829,GO:0008270,GO:0015631,GO:0035609,GO:0035610	metallocarboxypeptidase activity|cytosol|zinc ion binding|tubulin binding|C-terminal protein deglutamylation|protein side chain deglutamylation
AGBL2	0.0155962	0.052503	0.0159008	0.014331	0.0516084	0.0760085	0.00847575	0.00768382	0.0236871	0.0379677	0.00943678	0.0411081	GeneID:79841,Genbank:XM_011520373.3,HGNC:HGNC:26296,MIM:617345	ATP/GTP binding protein like 2	GO:0004181,GO:0005814,GO:0005829,GO:0008270,GO:0035610,GO:0036064	metallocarboxypeptidase activity|centriole|cytosol|zinc ion binding|protein side chain deglutamylation|ciliary basal body
AGBL3	0.0290736	0.0417275	0.029398	0.0264835	0.0892817	0.0876608	0.0867568	0.0996287	0.0878383	0.0270194	0.0623329	0.0310011	GeneID:340351,Genbank:XM_017012137.2,HGNC:HGNC:27981,MIM:617346	ATP/GTP binding protein like 3	GO:0004181,GO:0005829,GO:0008270,GO:0035610	metallocarboxypeptidase activity|cytosol|zinc ion binding|protein side chain deglutamylation
AGBL4	0	0	0	0	0	0.00440504	0	0.00794436	0	0	0	0	GeneID:84871,Genbank:XM_017002595.2,HGNC:HGNC:25892,MIM:616476	ATP/GTP binding protein like 4	GO:0004181,GO:0005794,GO:0005814,GO:0005829,GO:0008270,GO:0015631,GO:0035608,GO:0035609,GO:0035610,GO:0036064,GO:0051607	metallocarboxypeptidase activity|Golgi apparatus|centriole|cytosol|zinc ion binding|tubulin binding|protein deglutamylation|C-terminal protein deglutamylation|protein side chain deglutamylation|ciliary basal body|defense response to virus
AGBL5	6.85981	6.94848	6.51195	7.38997	6.37697	6.88996	4.95392	4.39557	4.64729	5.47204	5.49731	5.81289	GeneID:60509,Genbank:XM_011533011.3,HGNC:HGNC:26147,MIM:615900	ATP/GTP binding protein like 5	GO:0004181,GO:0005634,GO:0005737,GO:0005829,GO:0008270,GO:0015630,GO:0015631,GO:0030496,GO:0035608,GO:0035611,GO:0045171,GO:0051607,GO:0072686	metallocarboxypeptidase activity|nucleus|cytoplasm|cytosol|zinc ion binding|microtubule cytoskeleton|tubulin binding|midbody|protein deglutamylation|protein branching point deglutamylation|intercellular bridge|defense response to virus|mitotic spindle
AGER	0.157175	0.246804	0.277853	1.19005	0.424845	0.152894	0.376377	0.361266	0.379286	0.287499	0.221889	0.206208	GeneID:177,Genbank:NM_001206932.1,HGNC:HGNC:320,MIM:600214	advanced glycosylation end-product specific receptor			hsa04933	AGE-RAGE signaling pathway in diabetic complications
AGFG1	5.75108	7.05513	7.34523	3.15993	7.92472	7.73036	5.72646	6.34468	5.68459	4.85009	5.10281	4.63035	GeneID:3267,Genbank:XM_006712480.3,HGNC:HGNC:5175,MIM:600862	ArfGAP with FG repeats 1	GO:0001675,GO:0003677,GO:0003723,GO:0005096,GO:0005643,GO:0005829,GO:0006406,GO:0007275,GO:0007289,GO:0031410,GO:0042995,GO:0043025,GO:0043231,GO:0045109,GO:0046872,GO:0061024	acrosome assembly|DNA binding|RNA binding|GTPase activator activity|nuclear pore|cytosol|mRNA export from nucleus|multicellular organism development|spermatid nucleus differentiation|cytoplasmic vesicle|cell projection|neuronal cell body|intracellular membrane-bounded organelle|intermediate filament organization|metal ion binding|membrane organization	hsa05164	Influenza A
AGFG2	2.35439	1.93217	2.17944	2.79523	1.80689	2.17726	1.0397	1.11856	1.17582	1.76885	1.53832	2.02739	GeneID:3268,Genbank:NM_006076.4,HGNC:HGNC:5177,MIM:604019	ArfGAP with FG repeats 2	GO:0005096,GO:0016020,GO:0046872	GTPase activator activity|membrane|metal ion binding
AGGF1	4.16483	4.70306	4.7751	1.92023	5.09013	4.65233	4.56664	5.64616	4.40036	2.65898	3.15776	3.16406	GeneID:55109,Genbank:NM_018046.4,HGNC:HGNC:24684,MIM:608464	angiogenic factor with G-patch and FHA domains 1	GO:0001525,GO:0001570,GO:0001938,GO:0003676,GO:0005576,GO:0005737,GO:0007155,GO:0045766,GO:0048471	angiogenesis|vasculogenesis|positive regulation of endothelial cell proliferation|nucleic acid binding|extracellular region|cytoplasm|cell adhesion|positive regulation of angiogenesis|perinuclear region of cytoplasm
AGK	2.06386	2.05253	2.13041	1.3068	2.24518	2.35786	1.76085	1.7089	1.62362	1.86926	1.83253	1.48364	GeneID:55750,Genbank:NM_018238.3,HGNC:HGNC:21869,MIM:610345	acylglycerol kinase	GO:0001729,GO:0003951,GO:0004143,GO:0005524,GO:0005739,GO:0005741,GO:0005743,GO:0005758,GO:0005829,GO:0031305,GO:0042721,GO:0043231,GO:0045039,GO:0046474,GO:0046513,GO:0047620	ceramide kinase activity|NAD+ kinase activity|diacylglycerol kinase activity|ATP binding|mitochondrion|mitochondrial outer membrane|mitochondrial inner membrane|mitochondrial intermembrane space|cytosol|integral component of mitochondrial inner membrane|mitochondrial inner membrane protein insertion complex|intracellular membrane-bounded organelle|protein import into mitochondrial inner membrane|…	hsa00561	Glycerolipid metabolism
AGL	1.10558	0.79778	0.910543	0.775526	1.72723	1.20848	0.976697	1.05708	1.19448	0.792278	0.842188	0.972855	GeneID:178,Genbank:XM_005270557.2,HGNC:HGNC:321,MIM:610860	amylo-alpha-1, 6-glucosidase, 4-alpha-glucanotransferase	GO:0004133,GO:0004134,GO:0004135,GO:0005576,GO:0005634,GO:0005737,GO:0005829,GO:0005978,GO:0005980,GO:0007584,GO:0016234,GO:0016529,GO:0030247,GO:0031593,GO:0034774,GO:0043033,GO:0043312,GO:0051384,GO:0102500,GO:1904813	glycogen debranching enzyme activity|4-alpha-glucanotransferase activity|amylo-alpha-1,6-glucosidase activity|extracellular region|nucleus|cytoplasm|cytosol|glycogen biosynthetic process|glycogen catabolic process|response to nutrient|inclusion body|sarcoplasmic reticulum|polysaccharide binding|polyubiquitin modification-dependent protein binding|secretory granule lumen|isoamylase complex|neutrop…	hsa00500	Starch and sucrose metabolism
AGMAT	0.552747	0.757235	0.836514	0.477537	0.394313	0.527319	0.444618	0.525412	0.31912	0.585089	0.517825	0.480288	GeneID:79814,Genbank:NM_024758.4,HGNC:HGNC:18407,MIM:617887	agmatinase	GO:0005739,GO:0008295,GO:0008783,GO:0033388,GO:0046872,GO:0070062,GO:0097055	mitochondrion|spermidine biosynthetic process|agmatinase activity|putrescine biosynthetic process from arginine|metal ion binding|extracellular exosome|agmatine biosynthetic process	hsa00330	Arginine and proline metabolism
AGMO	0	0.00594962	0.0126837	0.0175017	0.0591529	0	0	0.00620738	0.00643019	0.0340788	0	0.00706707	GeneID:392636,Genbank:XM_017012204.1,HGNC:HGNC:33784,MIM:613738	alkylglycerol monooxygenase	GO:0005506,GO:0005783,GO:0005789,GO:0006643,GO:0016021,GO:0019432,GO:0046485,GO:0050479	iron ion binding|endoplasmic reticulum|endoplasmic reticulum membrane|membrane lipid metabolic process|integral component of membrane|triglyceride biosynthetic process|ether lipid metabolic process|glyceryl-ether monooxygenase activity
AGO1	2.46891	2.25156	2.35492	1.72292	3.27989	3.19987	1.89158	2.00751	1.78624	2.57116	2.63067	2.32626	GeneID:26523,Genbank:NM_001317123.1,HGNC:HGNC:3262,MIM:606228	argonaute 1, RISC catalytic component	GO:0000932,GO:0000956,GO:0000978,GO:0000993,GO:0001047,GO:0003723,GO:0003725,GO:0003727,GO:0005634,GO:0005654,GO:0005737,GO:0005829,GO:0005844,GO:0006351,GO:0007223,GO:0010501,GO:0010586,GO:0016442,GO:0016525,GO:0030529,GO:0031054,GO:0035068,GO:0035194,GO:0035196,GO:0035198,GO:0035278,GO:0035280,GO:0045652,GO:0045944,GO:0060964,GO:0070578,GO:1901224	P-body|nuclear-transcribed mRNA catabolic process|RNA polymerase II proximal promoter sequence-specific DNA binding|RNA polymerase II core binding|core promoter binding|RNA binding|double-stranded RNA binding|single-stranded RNA binding|nucleus|nucleoplasm|cytoplasm|cytosol|polysome|transcription, DNA-templated|Wnt signaling pathway, calcium modulating pathway|RNA secondary structure unwinding|mi…
AGO2	2.67744	2.53764	2.70691	1.4328	4.16514	3.61692	2.65123	2.36849	2.55268	2.4281	2.80902	2.41954	GeneID:27161,Genbank:NM_001164623.2,HGNC:HGNC:3263,MIM:606229	argonaute 2, RISC catalytic component	GO:0000340,GO:0000932,GO:0000993,GO:0001047,GO:0003723,GO:0003725,GO:0003727,GO:0003743,GO:0004521,GO:0005634,GO:0005654,GO:0005737,GO:0005829,GO:0005844,GO:0005845,GO:0006351,GO:0006412,GO:0007223,GO:0008022,GO:0009791,GO:0010501,GO:0010586,GO:0016020,GO:0016442,GO:0030054,GO:0030422,GO:0030425,GO:0030529,GO:0031047,GO:0031054,GO:0035068,GO:0035087,GO:0035194,GO:0035196,GO:0035197,GO:0035198,GO:…	RNA 7-methylguanosine cap binding|P-body|RNA polymerase II core binding|core promoter binding|RNA binding|double-stranded RNA binding|single-stranded RNA binding|translation initiation factor activity|endoribonuclease activity|nucleus|nucleoplasm|cytoplasm|cytosol|polysome|mRNA cap binding complex|transcription, DNA-templated|translation|Wnt signaling pathway, calcium modulating pathway|protein C…
AGO3	0.303509	0.400999	0.325049	0.234017	0.459179	0.39785	0.516678	0.461908	0.529376	0.437047	0.532839	0.33447	GeneID:192669,Genbank:XM_017000523.2,HGNC:HGNC:18421,MIM:607355	argonaute 3, RISC catalytic component	GO:0000794,GO:0000932,GO:0003723,GO:0003725,GO:0003727,GO:0005654,GO:0005737,GO:0005829,GO:0006402,GO:0007223,GO:0010501,GO:0010628,GO:0016020,GO:0016442,GO:0031054,GO:0035068,GO:0035194,GO:0035196,GO:0035198,GO:0035278,GO:0035280,GO:0036464,GO:0045652,GO:0070578,GO:0072091,GO:1901224	condensed nuclear chromosome|P-body|RNA binding|double-stranded RNA binding|single-stranded RNA binding|nucleoplasm|cytoplasm|cytosol|mRNA catabolic process|Wnt signaling pathway, calcium modulating pathway|RNA secondary structure unwinding|positive regulation of gene expression|membrane|RISC complex|pre-miRNA processing|micro-ribonucleoprotein complex|posttranscriptional gene silencing by RNA|pr…
AGO4	1.24521	1.54289	1.7563	1.02043	2.03899	1.95523	1.66167	1.61591	1.33629	1.30173	1.08261	1.15194	GeneID:192670,Genbank:XM_005270578.3,HGNC:HGNC:18424,MIM:607356	argonaute 4, RISC catalytic component	GO:0000932,GO:0003725,GO:0003727,GO:0005654,GO:0005737,GO:0005829,GO:0006402,GO:0007130,GO:0007140,GO:0007223,GO:0008584,GO:0010501,GO:0010586,GO:0016020,GO:0016442,GO:0016604,GO:0022604,GO:0031054,GO:0035068,GO:0035194,GO:0035196,GO:0035198,GO:0035278,GO:0035280,GO:0043066,GO:0045652,GO:0070578	P-body|double-stranded RNA binding|single-stranded RNA binding|nucleoplasm|cytoplasm|cytosol|mRNA catabolic process|synaptonemal complex assembly|male meiotic nuclear division|Wnt signaling pathway, calcium modulating pathway|male gonad development|RNA secondary structure unwinding|miRNA metabolic process|membrane|RISC complex|nuclear body|regulation of cell morphogenesis|pre-miRNA processing|mic…
AGPAT1	12.0431	10.2866	10.5975	21.1406	11.7143	13.0521	14.4215	13.7944	15.0518	19.6728	18.6916	19.786	GeneID:10554,Genbank:NM_032741.4,HGNC:HGNC:324,MIM:603099	1-acylglycerol-3-phosphate O-acyltransferase 1	GO:0001819,GO:0001961,GO:0003841,GO:0005783,GO:0005789,GO:0006644,GO:0006654,GO:0016020,GO:0016021,GO:0016024,GO:0031325	positive regulation of cytokine production|positive regulation of cytokine-mediated signaling pathway|1-acylglycerol-3-phosphate O-acyltransferase activity|endoplasmic reticulum|endoplasmic reticulum membrane|phospholipid metabolic process|phosphatidic acid biosynthetic process|membrane|integral component of membrane|CDP-diacylglycerol biosynthetic process|positive regulation of cellular metaboli…	hsa00561,hsa00564,hsa04072,hsa04975	Glycerolipid metabolism|Glycerophospholipid metabolism|Phospholipase D signaling pathway|Fat digestion and absorption
AGPAT2	25.4637	24.7162	23.5798	49.4975	19.4276	21.0879	26.3019	21.645	24.8638	25.7803	20.7821	25.0042	GeneID:10555,Genbank:NM_001012727.1,HGNC:HGNC:325,MIM:603100	1-acylglycerol-3-phosphate O-acyltransferase 2	GO:0001819,GO:0001961,GO:0003841,GO:0005783,GO:0005789,GO:0005886,GO:0006644,GO:0006654,GO:0008544,GO:0016021,GO:0016024,GO:0035579,GO:0042493,GO:0043312	positive regulation of cytokine production|positive regulation of cytokine-mediated signaling pathway|1-acylglycerol-3-phosphate O-acyltransferase activity|endoplasmic reticulum|endoplasmic reticulum membrane|plasma membrane|phospholipid metabolic process|phosphatidic acid biosynthetic process|epidermis development|integral component of membrane|CDP-diacylglycerol biosynthetic process|specific gr…	hsa00561,hsa00564,hsa04072,hsa04975	Glycerolipid metabolism|Glycerophospholipid metabolism|Phospholipase D signaling pathway|Fat digestion and absorption
AGPAT3	9.47357	9.52242	10.0713	8.92494	10.8286	10.5945	8.03183	7.60027	8.35328	9.62371	10.3011	8.95595	GeneID:56894,Genbank:XM_006724031.3,HGNC:HGNC:326,MIM:614794	1-acylglycerol-3-phosphate O-acyltransferase 3	GO:0000139,GO:0003841,GO:0005635,GO:0005783,GO:0005789,GO:0005886,GO:0006654,GO:0008654,GO:0016020,GO:0016021,GO:0016024	Golgi membrane|1-acylglycerol-3-phosphate O-acyltransferase activity|nuclear envelope|endoplasmic reticulum|endoplasmic reticulum membrane|plasma membrane|phosphatidic acid biosynthetic process|phospholipid biosynthetic process|membrane|integral component of membrane|CDP-diacylglycerol biosynthetic process	hsa00561,hsa00564,hsa04072	Glycerolipid metabolism|Glycerophospholipid metabolism|Phospholipase D signaling pathway
AGPAT4	1.2124	1.25925	1.41521	0.913584	1.3092	1.16608	2.46275	2.1466	2.50032	1.58955	1.59772	1.58608	GeneID:56895,Genbank:XM_017011059.1,HGNC:HGNC:20885,MIM:614795	1-acylglycerol-3-phosphate O-acyltransferase 4	GO:0003841,GO:0005789,GO:0006654,GO:0008654,GO:0016021,GO:0016024	1-acylglycerol-3-phosphate O-acyltransferase activity|endoplasmic reticulum membrane|phosphatidic acid biosynthetic process|phospholipid biosynthetic process|integral component of membrane|CDP-diacylglycerol biosynthetic process	hsa00561,hsa00564,hsa04072	Glycerolipid metabolism|Glycerophospholipid metabolism|Phospholipase D signaling pathway
AGPAT5	2.04815	2.36686	2.41433	1.46807	3.61977	3.0008	2.28637	2.75069	2.08768	2.00798	2.0475	1.712	GeneID:55326,Genbank:NM_018361.3,HGNC:HGNC:20886,MIM:614796	1-acylglycerol-3-phosphate O-acyltransferase 5	GO:0002244,GO:0003841,GO:0005635,GO:0005739,GO:0005741,GO:0005789,GO:0006639,GO:0006654,GO:0008654,GO:0016021,GO:0016024	hematopoietic progenitor cell differentiation|1-acylglycerol-3-phosphate O-acyltransferase activity|nuclear envelope|mitochondrion|mitochondrial outer membrane|endoplasmic reticulum membrane|acylglycerol metabolic process|phosphatidic acid biosynthetic process|phospholipid biosynthetic process|integral component of membrane|CDP-diacylglycerol biosynthetic process	hsa00561,hsa00564,hsa04072	Glycerolipid metabolism|Glycerophospholipid metabolism|Phospholipase D signaling pathway
AGPS	3.33976	4.24635	4.41198	1.8812	6.11642	4.76426	3.47714	4.06394	3.30519	2.5875	3.13176	2.91372	GeneID:8540,Genbank:NM_003659.3,HGNC:HGNC:327,MIM:603051	alkylglycerone phosphate synthase	GO:0005730,GO:0005739,GO:0005777,GO:0005778,GO:0005782,GO:0008609,GO:0008610,GO:0008611,GO:0016020,GO:0016614,GO:0071949	nucleolus|mitochondrion|peroxisome|peroxisomal membrane|peroxisomal matrix|alkylglycerone-phosphate synthase activity|lipid biosynthetic process|ether lipid biosynthetic process|membrane|oxidoreductase activity, acting on CH-OH group of donors|FAD binding	hsa00565,hsa04146	Ether lipid metabolism|Peroxisome
AGR2	0.377305	0.209441	0.32053	0.0550287	0	0.0870561	0.387533	0.136258	0.540987	0	0.0243641	0.0853221	GeneID:10551,Genbank:XM_005249581.5,HGNC:HGNC:328,MIM:606358	anterior gradient 2, protein disulphide isomerase family member	GO:0002162,GO:0005154,GO:0005615,GO:0005739,GO:0005783,GO:0010628,GO:0010811,GO:0030154,GO:0042803,GO:0045742,GO:0048546,GO:0048639,GO:0060480,GO:0060548,GO:0070254,GO:1903078,GO:1903896,GO:1903899	dystroglycan binding|epidermal growth factor receptor binding|extracellular space|mitochondrion|endoplasmic reticulum|positive regulation of gene expression|positive regulation of cell-substrate adhesion|cell differentiation|protein homodimerization activity|positive regulation of epidermal growth factor receptor signaling pathway|digestive tract morphogenesis|positive regulation of developmental…
AGR3	0	0	0	0	0	0	0	0	0	0	0	0	GeneID:155465,Genbank:XM_011515152.2,HGNC:HGNC:24167,MIM:609482	anterior gradient 3, protein disulphide isomerase family member	GO:0002162,GO:0005783,GO:0030154,GO:0043231,GO:0060548	dystroglycan binding|endoplasmic reticulum|cell differentiation|intracellular membrane-bounded organelle|negative regulation of cell death
AGRN	12.6022	8.96185	9.37018	19.7748	15.0177	15.1538	13.5283	13.7923	15.0485	36.5953	30.3593	34.5574	GeneID:375790,Genbank:XM_005244749.3,HGNC:HGNC:329,MIM:103320	agrin			hsa04512	ECM-receptor interaction
AGRP	0	0	0	0	0	0	0	0	0	0	0	0	GeneID:181,Genbank:NM_001138.1,HGNC:HGNC:330,MIM:602311	agouti related neuropeptide			hsa04920	Adipocytokine signaling pathway
AGT	6.1586	5.54715	4.20188	4.40922	4.00462	4.32694	15.6243	15.4421	17.7682	9.01179	7.76331	9.17004	GeneID:183,Genbank:NM_000029.3,HGNC:HGNC:333,MIM:106150	angiotensinogen			hsa04270,hsa04614,hsa04924,hsa05410	Vascular smooth muscle contraction|Renin-angiotensin system|Renin secretion|Hypertrophic cardiomyopathy (HCM)
AGTPBP1	0.664647	0.759023	0.684723	0.341096	1.1056	0.968965	0.472076	0.622739	0.517228	0.424959	0.507509	0.483916	GeneID:23287,Genbank:NM_001286717.1,HGNC:HGNC:17258,MIM:606830	ATP/GTP binding protein 1	GO:0001754,GO:0004181,GO:0005634,GO:0005730,GO:0005737,GO:0005739,GO:0005829,GO:0007005,GO:0008270,GO:0015631,GO:0021702,GO:0021772,GO:0035609,GO:0035610,GO:0043231,GO:0050905	eye photoreceptor cell differentiation|metallocarboxypeptidase activity|nucleus|nucleolus|cytoplasm|mitochondrion|cytosol|mitochondrion organization|zinc ion binding|tubulin binding|cerebellar Purkinje cell differentiation|olfactory bulb development|C-terminal protein deglutamylation|protein side chain deglutamylation|intracellular membrane-bounded organelle|neuromuscular process
AGTR1	0.0767022	0.258017	0.177473	0.0669739	0.0845228	0.144908	0.250306	0.284713	0.486794	0.324098	0.277638	0.160805	GeneID:185,Genbank:NM_031850.3,HGNC:HGNC:336,MIM:106165	angiotensin II receptor type 1			hsa04020,hsa04022,hsa04072,hsa04080,hsa04261,hsa04270,hsa04371,hsa04614,hsa04924,hsa04925,hsa04927,hsa04933,hsa04934,hsa05200	Calcium signaling pathway|cGMP-PKG signaling pathway|Phospholipase D signaling pathway|Neuroactive ligand-receptor interaction|Adrenergic signaling in cardiomyocytes|Vascular smooth muscle contraction|Apelin signaling pathway|Renin-angiotensin system|Renin secretion|Aldosterone synthesis and secretion|Cortisol synthesis and secretion|AGE-RAGE signaling pathway in diabetic complications|Cushing sy…
AGTR2	0	0	0	0	0	0	0	0	0	0	0	0	GeneID:186,Genbank:NM_000686.4,HGNC:HGNC:338,MIM:300034	angiotensin II receptor type 2	GO:0001974,GO:0001991,GO:0002018,GO:0002033,GO:0002035,GO:0004945,GO:0005576,GO:0005886,GO:0005887,GO:0006883,GO:0006954,GO:0007166,GO:0007186,GO:0007199,GO:0007263,GO:0007420,GO:0008134,GO:0008217,GO:0008284,GO:0010459,GO:0010700,GO:0017046,GO:0021695,GO:0030308,GO:0032304,GO:0032516,GO:0035556,GO:0035566,GO:0035640,GO:0035815,GO:0035932,GO:0042306,GO:0042311,GO:0042416,GO:0043537,GO:0045429,GO:…	blood vessel remodeling|regulation of systemic arterial blood pressure by circulatory renin-angiotensin|renin-angiotensin regulation of aldosterone production|angiotensin-mediated vasodilation involved in regulation of systemic arterial blood pressure|brain renin-angiotensin system|angiotensin type II receptor activity|extracellular region|plasma membrane|integral component of plasma membrane|cel…	hsa04080,hsa04261,hsa04614	Neuroactive ligand-receptor interaction|Adrenergic signaling in cardiomyocytes|Renin-angiotensin system
AGTRAP	13.8847	17.7172	14.9643	34.2981	14.0851	13.1423	18.0946	16.7793	17.727	20.7245	15.5486	18.4868	GeneID:57085,Genbank:NM_001040197.1,HGNC:HGNC:13539,MIM:608729	angiotensin II receptor associated protein
AGXT	0	0	0	0	0	0	0	0	0	0	0	0	GeneID:189,Genbank:NM_000030.2,HGNC:HGNC:341,MIM:604285	alanine--glyoxylate and serine--pyruvate aminotransferase	GO:0004760,GO:0005102,GO:0005759,GO:0005777,GO:0005782,GO:0007219,GO:0008453,GO:0008483,GO:0009436,GO:0016597,GO:0019265,GO:0019448,GO:0030170,GO:0034641,GO:0042802,GO:0042803,GO:0042853,GO:0042866,GO:0043231,GO:0043621,GO:0046487,GO:0046724,GO:0051384,GO:0051591	serine-pyruvate transaminase activity|receptor binding|mitochondrial matrix|peroxisome|peroxisomal matrix|Notch signaling pathway|alanine-glyoxylate transaminase activity|transaminase activity|glyoxylate catabolic process|amino acid binding|glycine biosynthetic process, by transamination of glyoxylate|L-cysteine catabolic process|pyridoxal phosphate binding|cellular nitrogen compound metabolic pr…	hsa00250,hsa00260,hsa00630,hsa04146	Alanine, aspartate and glutamate metabolism|Glycine, serine and threonine metabolism|Glyoxylate and dicarboxylate metabolism|Peroxisome
AGXT2	0	0	0.0179946	0	0	0	0	0	0	0	0	0	GeneID:64902,Genbank:XM_005248337.3,HGNC:HGNC:14412,MIM:612471	alanine--glyoxylate aminotransferase 2	GO:0005739,GO:0005759,GO:0008453,GO:0009436,GO:0019265,GO:0019481,GO:0030170,GO:0042802,GO:0045429,GO:0046487,GO:0047305	mitochondrion|mitochondrial matrix|alanine-glyoxylate transaminase activity|glyoxylate catabolic process|glycine biosynthetic process, by transamination of glyoxylate|L-alanine catabolic process, by transamination|pyridoxal phosphate binding|identical protein binding|positive regulation of nitric oxide biosynthetic process|glyoxylate metabolic process|(R)-3-amino-2-methylpropionate-pyruvate trans…	hsa00250,hsa00260,hsa00270,hsa00280	Alanine, aspartate and glutamate metabolism|Glycine, serine and threonine metabolism|Cysteine and methionine metabolism|Valine, leucine and isoleucine degradation
AHCTF1	2.29484	1.74272	2.0113	0.899777	3.34924	2.3003	2.02839	2.36499	1.62989	1.30986	1.55322	1.24729	GeneID:25909,Genbank:NM_001323343.1,HGNC:HGNC:24618,MIM:610853	AT-hook containing transcription factor 1	GO:0000777,GO:0000910,GO:0003677,GO:0003700,GO:0005634,GO:0005643,GO:0005654,GO:0005829,GO:0007062,GO:0015031,GO:0016363,GO:0031965,GO:0034399,GO:0051028,GO:0051292,GO:0070062	condensed chromosome kinetochore|cytokinesis|DNA binding|DNA binding transcription factor activity|nucleus|nuclear pore|nucleoplasm|cytosol|sister chromatid cohesion|protein transport|nuclear matrix|nuclear membrane|nuclear periphery|mRNA transport|nuclear pore complex assembly|extracellular exosome
AHCY	15.7099	14.7039	14.6427	18.6392	14.9041	14.9533	14.6291	14.3291	14.1496	22.4899	20.3163	23.0958	GeneID:191,Genbank:XM_011528657.2,HGNC:HGNC:343,MIM:180960	adenosylhomocysteinase	GO:0000096,GO:0001666,GO:0002439,GO:0004013,GO:0005634,GO:0005829,GO:0006730,GO:0007584,GO:0019510,GO:0030554,GO:0032259,GO:0033353,GO:0042470,GO:0042745,GO:0042802,GO:0043005,GO:0051287,GO:0070062,GO:0071268	sulfur amino acid metabolic process|response to hypoxia|chronic inflammatory response to antigenic stimulus|adenosylhomocysteinase activity|nucleus|cytosol|one-carbon metabolic process|response to nutrient|S-adenosylhomocysteine catabolic process|adenyl nucleotide binding|methylation|S-adenosylmethionine cycle|melanosome|circadian sleep/wake cycle|identical protein binding|neuron projection|NAD b…	hsa00270	Cysteine and methionine metabolism
AHCYL1	22.2749	23.0365	23.6323	15.6212	25.6245	25.6206	29.1349	27.8966	28.7723	28.8688	31.6424	29.7765	GeneID:10768,Genbank:NM_001242673.1,HGNC:HGNC:344,MIM:607826	adenosylhomocysteinase like 1	GO:0003723,GO:0005737,GO:0005783,GO:0005829,GO:0006378,GO:0006611,GO:0006730,GO:0010765,GO:0016324,GO:0031440,GO:0032412,GO:0033353,GO:0038166,GO:0042045,GO:0042802,GO:0043231,GO:0044070,GO:0051592	RNA binding|cytoplasm|endoplasmic reticulum|cytosol|mRNA polyadenylation|protein export from nucleus|one-carbon metabolic process|positive regulation of sodium ion transport|apical plasma membrane|regulation of mRNA 3'-end processing|regulation of ion transmembrane transporter activity|S-adenosylmethionine cycle|angiotensin-activated signaling pathway|epithelial fluid transport|identical protein …	hsa00270	Cysteine and methionine metabolism
AHCYL2	1.90664	2.29802	2.29171	0.888888	2.36867	2.14264	1.87892	2.06972	1.95635	1.82489	2.52622	2.10703	GeneID:23382,Genbank:NM_015328.3,HGNC:HGNC:22204,MIM:616520	adenosylhomocysteinase like 2	GO:0005783,GO:0005829,GO:0006730,GO:0016787,GO:0033353,GO:0043005	endoplasmic reticulum|cytosol|one-carbon metabolic process|hydrolase activity|S-adenosylmethionine cycle|neuron projection	hsa00270	Cysteine and methionine metabolism
AHDC1	3.5976	2.5834	2.71697	2.49692	3.06803	3.34163	3.01427	2.3124	2.59993	3.95948	3.70056	4.25913	GeneID:27245,Genbank:NM_001029882.3,HGNC:HGNC:25230,MIM:615790	AT-hook DNA binding motif containing 1	GO:0003677	DNA binding
AHI1	0.647659	0.65403	0.600939	0.945811	1.49453	0.927657	0.923812	1.01207	1.02503	0.591279	0.535707	0.703422	GeneID:54806,Genbank:NM_001134830.1,HGNC:HGNC:21575,MIM:608894	Abelson helper integration site 1	GO:0001738,GO:0001947,GO:0002092,GO:0005813,GO:0005814,GO:0005829,GO:0005911,GO:0005912,GO:0005929,GO:0007169,GO:0007417,GO:0010842,GO:0016192,GO:0030862,GO:0030902,GO:0034613,GO:0035844,GO:0035845,GO:0036038,GO:0036064,GO:0039008,GO:0039023,GO:0042802,GO:0043066,GO:0045944,GO:0050795,GO:0060271,GO:0065001,GO:0070121,GO:0070986,GO:0071599,GO:0097711,GO:0097730	morphogenesis of a polarized epithelium|heart looping|positive regulation of receptor internalization|centrosome|centriole|cytosol|cell-cell junction|adherens junction|cilium|transmembrane receptor protein tyrosine kinase signaling pathway|central nervous system development|retina layer formation|vesicle-mediated transport|positive regulation of polarized epithelial cell differentiation|hindbrain…
AHNAK	63.2059	70.445	62.108	36.1093	82.3971	70.5329	48.3517	48.0738	53.2565	42.4947	50.5531	41.2389	GeneID:79026,Genbank:NM_024060.3,HGNC:HGNC:347,MIM:103390	AHNAK nucleoprotein	GO:0003723,GO:0005634,GO:0005737,GO:0005765,GO:0005829,GO:0005886,GO:0005925,GO:0015629,GO:0016020,GO:0030315,GO:0031982,GO:0042383,GO:0043034,GO:0043484,GO:0044291,GO:0044548,GO:0045296,GO:0051259,GO:0070062,GO:0097493,GO:1901385	RNA binding|nucleus|cytoplasm|lysosomal membrane|cytosol|plasma membrane|focal adhesion|actin cytoskeleton|membrane|T-tubule|vesicle|sarcolemma|costamere|regulation of RNA splicing|cell-cell contact zone|S100 protein binding|cadherin binding|protein oligomerization|extracellular exosome|structural molecule activity conferring elasticity|regulation of voltage-gated calcium channel activity
AHNAK2	3.89601	3.24418	2.94828	6.10871	8.18998	7.62451	1.67932	1.75231	2.02989	6.73083	7.1825	6.95031	GeneID:113146,Genbank:NM_138420.3,HGNC:HGNC:20125,MIM:608570	AHNAK nucleoprotein 2	GO:0005634,GO:0005737,GO:0005829,GO:0005886,GO:0030018,GO:0030315,GO:0030659,GO:0042383,GO:0043034	nucleus|cytoplasm|cytosol|plasma membrane|Z disc|T-tubule|cytoplasmic vesicle membrane|sarcolemma|costamere
AHR	17.1303	20.5817	20.188	8.60968	30.9665	19.5071	24.8739	29.2184	18.8883	26.0406	28.7547	31.4384	GeneID:196,Genbank:NM_001621.4,HGNC:HGNC:348,MIM:600253	aryl hydrocarbon receptor	GO:0001094,GO:0001223,GO:0001568,GO:0003677,GO:0003700,GO:0004874,GO:0004879,GO:0005634,GO:0005654,GO:0005667,GO:0005737,GO:0005829,GO:0006355,GO:0006357,GO:0006366,GO:0006805,GO:0006915,GO:0007049,GO:0008134,GO:0009410,GO:0009636,GO:0010468,GO:0017025,GO:0030888,GO:0032922,GO:0034752,GO:0034753,GO:0035326,GO:0043234,GO:0044212,GO:0045892,GO:0045893,GO:0045944,GO:0046982,GO:0046983,GO:0051879,GO:…	TFIID-class transcription factor binding|transcription coactivator binding|blood vessel development|DNA binding|DNA binding transcription factor activity|aryl hydrocarbon receptor activity|nuclear receptor activity|nucleus|nucleoplasm|transcription factor complex|cytoplasm|cytosol|regulation of transcription, DNA-templated|regulation of transcription from RNA polymerase II promoter|transcription …	hsa04659,hsa04934	Th17 cell differentiation|Cushing syndrome
AHRR	9.05548	7.78816	8.26823	10.8562	12.8446	12.6629	7.17764	7.1264	7.52537	11.3368	11.7169	12.8675	GeneID:57491,Genbank:NM_020731.4,HGNC:HGNC:346,MIM:606517	aryl-hydrocarbon receptor repressor	GO:0001191,GO:0003677,GO:0005654,GO:0005829,GO:0006351,GO:0006805,GO:0009410,GO:0046983	transcriptional repressor activity, RNA polymerase II transcription factor binding|DNA binding|nucleoplasm|cytosol|transcription, DNA-templated|xenobiotic metabolic process|response to xenobiotic stimulus|protein dimerization activity
AHSA1	34.0228	34.5067	34.3842	45.576	32.4457	34.89	35.9711	34.2037	33.1718	39.8791	39.6926	36.864	GeneID:10598,Genbank:NM_001321441.1,HGNC:HGNC:1189,MIM:608466	activator of HSP90 ATPase activity 1	GO:0001671,GO:0005783,GO:0005829,GO:0006950,GO:0045296,GO:0051087,GO:0070062	ATPase activator activity|endoplasmic reticulum|cytosol|response to stress|cadherin binding|chaperone binding|extracellular exosome
AHSG	0	0	0	0	0	0	0	0	0	0	0	0	GeneID:197,Genbank:NM_001354571.1,HGNC:HGNC:349,MIM:138680	alpha 2-HS glycoprotein	GO:0001501,GO:0001503,GO:0002576,GO:0004866,GO:0004869,GO:0005576,GO:0005615,GO:0005788,GO:0005794,GO:0006907,GO:0006953,GO:0019210,GO:0030500,GO:0030502,GO:0031012,GO:0031093,GO:0034774,GO:0043312,GO:0043687,GO:0044267,GO:0046627,GO:0050727,GO:0050766,GO:0070062,GO:0070168,GO:0072562	skeletal system development|ossification|platelet degranulation|endopeptidase inhibitor activity|cysteine-type endopeptidase inhibitor activity|extracellular region|extracellular space|endoplasmic reticulum lumen|Golgi apparatus|pinocytosis|acute-phase response|kinase inhibitor activity|regulation of bone mineralization|negative regulation of bone mineralization|extracellular matrix|platelet alph…
AHSP	0	0	0	0	0	0	0	0.0838824	0	0	0	0.0835558	GeneID:51327,Genbank:NM_016633.3,HGNC:HGNC:18075,MIM:605821	alpha hemoglobin stabilizing protein	GO:0005833,GO:0006457,GO:0020027,GO:0030097,GO:0030218,GO:0030492,GO:0050821,GO:0051082	hemoglobin complex|protein folding|hemoglobin metabolic process|hemopoiesis|erythrocyte differentiation|hemoglobin binding|protein stabilization|unfolded protein binding
AICDA	0	0	0	0	0.0156452	0	0	0	0	0	0	0	GeneID:57379,Genbank:NM_001330343.1,HGNC:HGNC:13203,MIM:605257	activation induced cytidine deaminase			hsa04672,hsa05340	Intestinal immune network for IgA production|Primary immunodeficiency
AIDA	10.5424	11.7768	12.1503	5.81657	15.0294	12.7317	10.1522	13.4761	12.3485	8.99944	10.9444	10.0382	GeneID:64853,Genbank:NM_022831.2,HGNC:HGNC:25761,MIM:612375	axin interactor, dorsalization associated	GO:0005737,GO:0009953,GO:0016020,GO:0019904,GO:0035091,GO:0043496,GO:0043508,GO:0046329,GO:0048264	cytoplasm|dorsal/ventral pattern formation|membrane|protein domain specific binding|phosphatidylinositol binding|regulation of protein homodimerization activity|negative regulation of JUN kinase activity|negative regulation of JNK cascade|determination of ventral identity
AIF1	0	0	0	0	0.0403641	0	0	0.0383774	0	0	0	0	GeneID:199,Genbank:NM_001623.4,HGNC:HGNC:352,MIM:601833	allograft inflammatory factor 1	GO:0001774,GO:0001891,GO:0001934,GO:0005509,GO:0005634,GO:0005737,GO:0005829,GO:0005884,GO:0006911,GO:0006954,GO:0010629,GO:0014739,GO:0016601,GO:0030027,GO:0030041,GO:0031668,GO:0032587,GO:0032870,GO:0042102,GO:0043066,GO:0043204,GO:0045429,GO:0048471,GO:0048661,GO:0048662,GO:0048678,GO:0051015,GO:0051017,GO:0051384,GO:0051602,GO:0071315,GO:0071346,GO:0071447,GO:0071672,GO:0071673,GO:0090026,GO:…	microglial cell activation|phagocytic cup|positive regulation of protein phosphorylation|calcium ion binding|nucleus|cytoplasm|cytosol|actin filament|phagocytosis, engulfment|inflammatory response|negative regulation of gene expression|positive regulation of muscle hyperplasia|Rac protein signal transduction|lamellipodium|actin filament polymerization|cellular response to extracellular stimulus|r…
AIF1L	0.664508	0.562228	0.49899	0.591696	0.365694	0.412884	0.134537	0.10214	0.144433	0.127251	0.0919993	0.0930164	GeneID:83543,Genbank:NM_001185095.1,HGNC:HGNC:28904	allograft inflammatory factor 1 like	GO:0005509,GO:0005737,GO:0005925,GO:0015629,GO:0032587,GO:0043234,GO:0051015,GO:0070062	calcium ion binding|cytoplasm|focal adhesion|actin cytoskeleton|ruffle membrane|protein complex|actin filament binding|extracellular exosome
AIFM1	4.54948	4.6962	5.18252	4.9066	5.73535	5.00835	4.23068	3.98534	4.09134	4.20241	4.58736	3.22598	GeneID:9131,Genbank:NM_145812.2,HGNC:HGNC:8768,MIM:310490	apoptosis inducing factor mitochondria associated 1			hsa04210,hsa04217	Apoptosis|Necroptosis
AIFM2	6.9366	7.07842	6.65749	9.96976	8.15964	9.50927	7.23192	5.9145	6.69363	11.9752	10.5878	9.31253	GeneID:84883,Genbank:NM_032797.5,HGNC:HGNC:21411,MIM:605159	apoptosis inducing factor, mitochondria associated 2			hsa04115	p53 signaling pathway
AIFM3	0.121488	0.0509938	0.0180861	0.0824793	0.016567	0.0812913	0.0921177	0.0169879	0.084579	0.084329	0	0.0628826	GeneID:150209,Genbank:NM_144704.2,HGNC:HGNC:26398,MIM:617298	apoptosis inducing factor, mitochondria associated 3	GO:0005739,GO:0005743,GO:0005783,GO:0005829,GO:0016491,GO:0046872,GO:0050660,GO:0051537,GO:0097194	mitochondrion|mitochondrial inner membrane|endoplasmic reticulum|cytosol|oxidoreductase activity|metal ion binding|flavin adenine dinucleotide binding|2 iron, 2 sulfur cluster binding|execution phase of apoptosis
AIG1	2.40939	2.28813	2.13328	1.87227	2.56548	2.55418	2.73288	2.88925	2.63254	2.7296	2.96263	2.53778	GeneID:51390,Genbank:NM_001286587.1,HGNC:HGNC:21607,MIM:608514	androgen induced 1	GO:0012505,GO:0016020,GO:0016021,GO:0016787,GO:0042758	endomembrane system|membrane|integral component of membrane|hydrolase activity|long-chain fatty acid catabolic process
AIM2	0	0	0	0.0114452	0	0	0	0	0	0.0310454	0	0.0132758	GeneID:9447,Genbank:XM_017002848.1,HGNC:HGNC:357,MIM:604578	absent in melanoma 2	GO:0002218,GO:0002230,GO:0003690,GO:0005654,GO:0005737,GO:0005739,GO:0005829,GO:0006915,GO:0006954,GO:0006955,GO:0032088,GO:0032461,GO:0032731,GO:0033209,GO:0035458,GO:0035690,GO:0042802,GO:0045087,GO:0050702,GO:0050718,GO:0051092,GO:0070269,GO:0097169,GO:2001056	activation of innate immune response|positive regulation of defense response to virus by host|double-stranded DNA binding|nucleoplasm|cytoplasm|mitochondrion|cytosol|apoptotic process|inflammatory response|immune response|negative regulation of NF-kappaB transcription factor activity|positive regulation of protein oligomerization|positive regulation of interleukin-1 beta production|tumor necrosis…	hsa04621,hsa04623	NOD-like receptor signaling pathway|Cytosolic DNA-sensing pathway
AIMP1	7.43915	7.50765	7.48629	4.94842	7.28817	5.76747	6.12137	7.07704	5.3545	3.71812	4.33862	3.99463	GeneID:9255,Genbank:NM_001142415.1,HGNC:HGNC:10648,MIM:603605	aminoacyl tRNA synthetase complex interacting multifunctional protein 1	GO:0000049,GO:0001525,GO:0001937,GO:0005125,GO:0005615,GO:0005634,GO:0005783,GO:0005794,GO:0005829,GO:0006006,GO:0006418,GO:0006915,GO:0006935,GO:0006954,GO:0007155,GO:0007165,GO:0007267,GO:0009611,GO:0009986,GO:0016020,GO:0017101,GO:0017102,GO:0030133,GO:0042803,GO:0050900,GO:0051020,GO:0051607	tRNA binding|angiogenesis|negative regulation of endothelial cell proliferation|cytokine activity|extracellular space|nucleus|endoplasmic reticulum|Golgi apparatus|cytosol|glucose metabolic process|tRNA aminoacylation for protein translation|apoptotic process|chemotaxis|inflammatory response|cell adhesion|signal transduction|cell-cell signaling|response to wounding|cell surface|membrane|aminoacyl…
AIMP2	15.9791	15.8951	14.2888	22.4312	15.3471	16.1637	14.4868	13.6727	14.9993	19.0019	17.9234	19.4427	GeneID:7965,Genbank:NM_001326609.1,HGNC:HGNC:20609,MIM:600859	aminoacyl tRNA synthetase complex interacting multifunctional protein 2	GO:0005634,GO:0005829,GO:0006418,GO:0006461,GO:0006915,GO:0008285,GO:0016020,GO:0017101,GO:0031398,GO:0032947,GO:0060510,GO:1901216,GO:1903632	nucleus|cytosol|tRNA aminoacylation for protein translation|protein complex assembly|apoptotic process|negative regulation of cell proliferation|membrane|aminoacyl-tRNA synthetase multienzyme complex|positive regulation of protein ubiquitination|protein complex scaffold activity|Type II pneumocyte differentiation|positive regulation of neuron death|positive regulation of aminoacyl-tRNA ligase act…
AIP	14.5944	14.632	15.0037	33.3558	11.6445	12.9524	17.66	16.5558	18.7236	23.0247	19.4991	22.5147	GeneID:9049,Genbank:XM_024448761.1,HGNC:HGNC:358,MIM:605555	aryl hydrocarbon receptor interacting protein			hsa04934	Cushing syndrome
AIPL1	0.0231362	0	0	0.0136134	0.035043	0.0344964	0	0.0226823	0	0	0.0123241	0.0224172	GeneID:23746,Genbank:NM_001033055.2,HGNC:HGNC:359,MIM:604392	aryl hydrocarbon receptor interacting protein like 1	GO:0005634,GO:0005737,GO:0007601	nucleus|cytoplasm|visual perception	hsa04934	Cushing syndrome
AIRE	0	0	0.0216642	0	0	0	0	0	0	0	0	0.0549156	GeneID:326,Genbank:NM_000383.3,HGNC:HGNC:360,MIM:607358	autoimmune regulator			hsa04120,hsa05340	Ubiquitin mediated proteolysis|Primary immunodeficiency
AJAP1	0	0	0	0.056561	0.177531	0.222315	0	0	0	0.160695	0.126984	0.0931737	GeneID:55966,Genbank:XM_011541786.2,HGNC:HGNC:30801,MIM:610972	adherens junctions associated protein 1	GO:0001953,GO:0005913,GO:0007155,GO:0008013,GO:0009898,GO:0009986,GO:0016323,GO:0016324,GO:0030860,GO:0032403,GO:0044214,GO:0044291,GO:0061045	negative regulation of cell-matrix adhesion|cell-cell adherens junction|cell adhesion|beta-catenin binding|cytoplasmic side of plasma membrane|cell surface|basolateral plasma membrane|apical plasma membrane|regulation of polarized epithelial cell differentiation|protein complex binding|spanning component of plasma membrane|cell-cell contact zone|negative regulation of wound healing
AJM1	1.1562	0.384905	0.639103	2.24409	1.09264	1.38153	0.269797	0.44004	0.253934	1.21299	1.07527	1.38084	GeneID:389813,Genbank:NM_001080482.3,HGNC:HGNC:37284	apical junction component 1 homolog	GO:0005912,GO:0005929,GO:0016324	adherens junction|cilium|apical plasma membrane
AJUBA	17.6116	15.2112	16.137	10.0079	16.8787	15.7801	18.9099	17.3941	18.9111	21.7517	23.7744	22.3768	GeneID:84962,Genbank:NM_032876.5,HGNC:HGNC:20250,MIM:609066	ajuba LIM protein	GO:0000086,GO:0000122,GO:0000932,GO:0001666,GO:0003682,GO:0003714,GO:0005634,GO:0005667,GO:0005794,GO:0005815,GO:0005829,GO:0005886,GO:0005911,GO:0005912,GO:0005925,GO:0006351,GO:0006355,GO:0007010,GO:0016339,GO:0030027,GO:0030032,GO:0030334,GO:0031328,GO:0031334,GO:0033673,GO:0034613,GO:0035195,GO:0035313,GO:0035331,GO:0043087,GO:0043123,GO:0043406,GO:0045294,GO:0046474,GO:0046872,GO:0048041,GO:…	G2/M transition of mitotic cell cycle|negative regulation of transcription from RNA polymerase II promoter|P-body|response to hypoxia|chromatin binding|transcription corepressor activity|nucleus|transcription factor complex|Golgi apparatus|microtubule organizing center|cytosol|plasma membrane|cell-cell junction|adherens junction|focal adhesion|transcription, DNA-templated|regulation of transcript…	hsa04390,hsa04392	Hippo signaling pathway|Hippo signaling pathway - multiple species
AK1	24.3799	22.5874	22.9875	50.2318	22.9346	23.0539	20.6091	18.1716	19.7475	24.2686	22.3542	25.2278	GeneID:203,Genbank:NM_001318121.1,HGNC:HGNC:361,MIM:103000	adenylate kinase 1			hsa00230,hsa00730	Purine metabolism|Thiamine metabolism
AK2	15.5233	15.8206	16.1545	10.5835	13.9881	14.6141	12.529	11.6253	11.5061	12.163	12.564	11.3396	GeneID:204,Genbank:NM_001319142.1,HGNC:HGNC:362,MIM:103020	adenylate kinase 2	GO:0004017,GO:0005524,GO:0005743,GO:0005758,GO:0006172,GO:0015949,GO:0070062,GO:0097226	adenylate kinase activity|ATP binding|mitochondrial inner membrane|mitochondrial intermembrane space|ADP biosynthetic process|nucleobase-containing small molecule interconversion|extracellular exosome|sperm mitochondrial sheath	hsa00230,hsa00730	Purine metabolism|Thiamine metabolism
AK3	12.6237	15.178	16.0144	8.63959	16.5249	14.7531	10.1919	10.9515	10.3303	8.6123	9.71448	8.79545	GeneID:50808,Genbank:NM_001199853.1,HGNC:HGNC:17376,MIM:609290	adenylate kinase 3	GO:0005524,GO:0005525,GO:0005739,GO:0005759,GO:0007596,GO:0046033,GO:0046039,GO:0046041,GO:0046051,GO:0046899	ATP binding|GTP binding|mitochondrion|mitochondrial matrix|blood coagulation|AMP metabolic process|GTP metabolic process|ITP metabolic process|UTP metabolic process|nucleoside triphosphate adenylate kinase activity	hsa00230	Purine metabolism
AK4	6.90853	8.47297	8.54785	2.96676	6.41096	5.77539	11.4047	11.8786	10.9992	4.93078	5.71661	5.08728	GeneID:205,Genbank:XM_017000613.1,HGNC:HGNC:363,MIM:103030	adenylate kinase 4	GO:0001889,GO:0004017,GO:0004550,GO:0005524,GO:0005525,GO:0005739,GO:0005759,GO:0006165,GO:0007420,GO:0009142,GO:0015949,GO:0042493,GO:0046033,GO:0046034,GO:0046039,GO:0046899,GO:0050145,GO:0070062	liver development|adenylate kinase activity|nucleoside diphosphate kinase activity|ATP binding|GTP binding|mitochondrion|mitochondrial matrix|nucleoside diphosphate phosphorylation|brain development|nucleoside triphosphate biosynthetic process|nucleobase-containing small molecule interconversion|response to drug|AMP metabolic process|ATP metabolic process|GTP metabolic process|nucleoside triphosp…	hsa00230,hsa00730	Purine metabolism|Thiamine metabolism
AK5	0.0594922	0.0742611	0.157615	1.40543	2.08625	2.26703	0.0514621	0.0758272	0.0357531	0.767672	0.789688	0.683737	GeneID:26289,Genbank:XM_017001012.1,HGNC:HGNC:365,MIM:608009	adenylate kinase 5	GO:0004017,GO:0004550,GO:0005524,GO:0005815,GO:0005829,GO:0006165,GO:0006172,GO:0006173,GO:0009142,GO:0009220,GO:0015949,GO:0019206,GO:0046034	adenylate kinase activity|nucleoside diphosphate kinase activity|ATP binding|microtubule organizing center|cytosol|nucleoside diphosphate phosphorylation|ADP biosynthetic process|dADP biosynthetic process|nucleoside triphosphate biosynthetic process|pyrimidine ribonucleotide biosynthetic process|nucleobase-containing small molecule interconversion|nucleoside kinase activity|ATP metabolic process	hsa00230,hsa00730	Purine metabolism|Thiamine metabolism
AK6	9.89678	11.4577	11.1576	13.3171	10.6132	9.57237	9.15282	14.361	10.651	6.71575	7.91599	7.31267	GeneID:102157402,Genbank:NM_001015891.1,HGNC:HGNC:49151	adenylate kinase 6	GO:0004017,GO:0005524,GO:0005654,GO:0005737,GO:0005829,GO:0015030,GO:0015949,GO:0016020,GO:0050145	adenylate kinase activity|ATP binding|nucleoplasm|cytoplasm|cytosol|Cajal body|nucleobase-containing small molecule interconversion|membrane|nucleoside phosphate kinase activity	hsa00230,hsa03008	Purine metabolism|Ribosome biogenesis in eukaryotes
AK7	0.0302687	0.0771198	0.0306778	0.00967743	0.0670962	0.0767237	0.065656	0.0295949	0.0404015	0.0741407	0.0121304	0.0213023	GeneID:122481,Genbank:NM_152327.4,HGNC:HGNC:20091,MIM:615364	adenylate kinase 7	GO:0004017,GO:0004127,GO:0004550,GO:0005524,GO:0005829,GO:0006165,GO:0009142,GO:0015949,GO:0019206,GO:0030030	adenylate kinase activity|cytidylate kinase activity|nucleoside diphosphate kinase activity|ATP binding|cytosol|nucleoside diphosphate phosphorylation|nucleoside triphosphate biosynthetic process|nucleobase-containing small molecule interconversion|nucleoside kinase activity|cell projection organization	hsa00230,hsa00730	Purine metabolism|Thiamine metabolism
AK8	0.144788	0.108615	0.0745873	0.153041	0.0610251	0.0599813	0.0211935	0.006471	0.0721557	0.0360651	0.0577982	0.0583814	GeneID:158067,Genbank:XM_005272169.2,HGNC:HGNC:26526,MIM:615365	adenylate kinase 8	GO:0004017,GO:0004127,GO:0004550,GO:0005524,GO:0005829,GO:0005930,GO:0006165,GO:0009142,GO:0015949,GO:0019206,GO:0021591,GO:0036126	adenylate kinase activity|cytidylate kinase activity|nucleoside diphosphate kinase activity|ATP binding|cytosol|axoneme|nucleoside diphosphate phosphorylation|nucleoside triphosphate biosynthetic process|nucleobase-containing small molecule interconversion|nucleoside kinase activity|ventricular system development|sperm flagellum	hsa00230,hsa00730	Purine metabolism|Thiamine metabolism
AK9	0.066845	0.0454863	0.0313226	0.0459174	0.0811189	0.0558595	0.0988204	0.0797078	0.0554024	0.0823312	0.0690808	0.0776807	GeneID:221264,Genbank:XM_011535552.3,HGNC:HGNC:33814,MIM:615358	adenylate kinase 9	GO:0004550,GO:0005524,GO:0005634,GO:0005654,GO:0005737,GO:0005829,GO:0006174,GO:0006186,GO:0006756,GO:0006757,GO:0015949,GO:0019206,GO:0031965,GO:0050145,GO:0061508,GO:0061565,GO:0061566,GO:0061567,GO:0061568,GO:0061569,GO:0061570,GO:0061571	nucleoside diphosphate kinase activity|ATP binding|nucleus|nucleoplasm|cytoplasm|cytosol|dADP phosphorylation|dGDP phosphorylation|AMP phosphorylation|ATP generation from ADP|nucleobase-containing small molecule interconversion|nucleoside kinase activity|nuclear membrane|nucleoside phosphate kinase activity|CDP phosphorylation|dAMP phosphorylation|CMP phosphorylation|dCMP phosphorylation|GDP phos…	hsa00230,hsa00240	Purine metabolism|Pyrimidine metabolism
AKAIN1	0	0	0	0	0	0	0	0	0	0	0	0	GeneID:642597,Genbank:NM_001330553.1,HGNC:HGNC:28285,MIM:616427	A-kinase anchor inhibitor 1	GO:0005829,GO:0008104,GO:0010738,GO:0034237,GO:0051018	cytosol|protein localization|regulation of protein kinase A signaling|protein kinase A regulatory subunit binding|protein kinase A binding
AKAP1	3.71043	3.80982	3.58668	2.90094	4.31361	4.64945	4.09547	4.07307	3.98499	5.6575	5.17256	5.41609	GeneID:8165,Genbank:NM_003488.3,HGNC:HGNC:367,MIM:602449	A-kinase anchoring protein 1	GO:0003723,GO:0005739,GO:0005741,GO:0005829,GO:0007596,GO:0010738,GO:0016020,GO:0016021,GO:0034237	RNA binding|mitochondrion|mitochondrial outer membrane|cytosol|blood coagulation|regulation of protein kinase A signaling|membrane|integral component of membrane|protein kinase A regulatory subunit binding
AKAP10	4.1122	5.69034	5.39459	2.12821	6.0805	5.38147	6.64617	6.68538	5.77624	4.21311	5.45335	4.84625	GeneID:11216,Genbank:NM_001330152.1,HGNC:HGNC:368,MIM:604694	A-kinase anchoring protein 10	GO:0005739,GO:0005829,GO:0005886,GO:0007165,GO:0007596,GO:0008104,GO:0043234,GO:0051018	mitochondrion|cytosol|plasma membrane|signal transduction|blood coagulation|protein localization|protein complex|protein kinase A binding
AKAP11	2.22925	1.4632	1.61024	1.43191	4.13416	2.69787	1.89113	2.12117	2.45829	1.9758	1.96047	2.11575	GeneID:11215,Genbank:XM_011534906.2,HGNC:HGNC:369,MIM:604696	A-kinase anchoring protein 11	GO:0005730,GO:0005777,GO:0005815,GO:0005829,GO:0005886,GO:0008157,GO:0010738,GO:0035556,GO:0051018	nucleolus|peroxisome|microtubule organizing center|cytosol|plasma membrane|protein phosphatase 1 binding|regulation of protein kinase A signaling|intracellular signal transduction|protein kinase A binding
AKAP12	5.82629	6.76676	6.3891	5.74117	19.7019	15.1378	8.40549	10.6198	8.06274	13.19	15.8726	15.4473	GeneID:9590,Genbank:XM_017011517.2,HGNC:HGNC:370,MIM:604698	A-kinase anchoring protein 12
AKAP13	2.41976	2.8786	2.50305	1.35925	3.11312	2.79331	3.12441	2.90749	3.09781	1.9009	2.19875	2.19975	GeneID:11214,Genbank:NM_007200.4,HGNC:HGNC:371,MIM:604686	A-kinase anchoring protein 13	GO:0004691,GO:0004871,GO:0005078,GO:0005085,GO:0005089,GO:0005634,GO:0005829,GO:0005884,GO:0005938,GO:0007186,GO:0007507,GO:0010611,GO:0016020,GO:0017048,GO:0032947,GO:0035025,GO:0035556,GO:0043065,GO:0043123,GO:0043406,GO:0046872,GO:0048471,GO:0051018,GO:0051056,GO:0051168,GO:0055007,GO:0060297,GO:0060348,GO:0071875,GO:0086023,GO:1900169	cAMP-dependent protein kinase activity|signal transducer activity|MAP-kinase scaffold activity|guanyl-nucleotide exchange factor activity|Rho guanyl-nucleotide exchange factor activity|nucleus|cytosol|actin filament|cell cortex|G-protein coupled receptor signaling pathway|heart development|regulation of cardiac muscle hypertrophy|membrane|Rho GTPase binding|protein complex scaffold activity|posit…	hsa04928,hsa05163	Parathyroid hormone synthesis, secretion and action|Human cytomegalovirus infection
AKAP14	0	0.0408636	0	0	0	0	0	0	0	0	0.098473	0	GeneID:158798,Genbank:NM_178813.5,HGNC:HGNC:24061,MIM:300462	A-kinase anchoring protein 14	GO:0005930,GO:0005952,GO:0034237	axoneme|cAMP-dependent protein kinase complex|protein kinase A regulatory subunit binding
AKAP17A	0.0124309	0.0367749	0.0387495	0	0.0352067	0.0115571	0.0392692	0.84577	0.0603439	0.0352451	0.0235424	0.0554721	GeneID:8227,Genbank:NM_005088.2,HGNC:HGNC:18783,MIM:465000	A-kinase anchoring protein 17A	GO:0003723,GO:0005634,GO:0005681,GO:0005829,GO:0006355,GO:0006397,GO:0007165,GO:0008380,GO:0016607,GO:0042113,GO:0043484,GO:0051018	RNA binding|nucleus|spliceosomal complex|cytosol|regulation of transcription, DNA-templated|mRNA processing|signal transduction|RNA splicing|nuclear speck|B cell activation|regulation of RNA splicing|protein kinase A binding
AKAP2	22.5313	26.8923	25.899	11.5401	30.0164	29.8319	21.6168	23.6848	22.0533	18.8076	22.0856	20.591	GeneID:11217,Genbank:NM_001198656.1,HGNC:HGNC:372,MIM:604582	A-kinase anchoring protein 2
AKAP3	0.070105	0.0507093	0.0799625	0.0307616	0.177293	0.0459848	0.291168	0.204615	0.21659	0.121061	0.169179	0.204698	GeneID:10566,Genbank:NM_006422.3,HGNC:HGNC:373,MIM:604689	A-kinase anchoring protein 3	GO:0001669,GO:0005634,GO:0005737,GO:0006928,GO:0007178,GO:0007338,GO:0007340,GO:0008104,GO:0010738,GO:0035686,GO:0051018,GO:0097228	acrosomal vesicle|nucleus|cytoplasm|movement of cell or subcellular component|transmembrane receptor protein serine/threonine kinase signaling pathway|single fertilization|acrosome reaction|protein localization|regulation of protein kinase A signaling|sperm fibrous sheath|protein kinase A binding|sperm principal piece
AKAP4	0	0	0	0	0	0	0	0	0	0	0	0	GeneID:8852,Genbank:NM_003886.2,HGNC:HGNC:374,MIM:300185	A-kinase anchoring protein 4	GO:0005634,GO:0005737,GO:0005856,GO:0005952,GO:0006928,GO:0007165,GO:0007178,GO:0007338,GO:0010738,GO:0030018,GO:0030317,GO:0031514,GO:0035686,GO:0044458,GO:0045184,GO:0048471,GO:0051018,GO:0097228	nucleus|cytoplasm|cytoskeleton|cAMP-dependent protein kinase complex|movement of cell or subcellular component|signal transduction|transmembrane receptor protein serine/threonine kinase signaling pathway|single fertilization|regulation of protein kinase A signaling|Z disc|flagellated sperm motility|motile cilium|sperm fibrous sheath|motile cilium assembly|establishment of protein localization|per…
AKAP5	0.0261934	0.0248157	0.0329934	0.010377	0.0299694	0.00737723	0.00715876	0.0257135	0.0132192	0	0.0168238	0.0215546	GeneID:9495,Genbank:NM_004857.3,HGNC:HGNC:375,MIM:604688	A-kinase anchoring protein 5	GO:0005516,GO:0005829,GO:0005886,GO:0006605,GO:0007165,GO:0007193,GO:0007268,GO:0008179,GO:0010738,GO:0017124,GO:0030346,GO:0034237,GO:0035254,GO:0051018,GO:0097110	calmodulin binding|cytosol|plasma membrane|protein targeting|signal transduction|adenylate cyclase-inhibiting G-protein coupled receptor signaling pathway|chemical synaptic transmission|adenylate cyclase binding|regulation of protein kinase A signaling|SH3 domain binding|protein phosphatase 2B binding|protein kinase A regulatory subunit binding|glutamate receptor binding|protein kinase A binding|…
AKAP6	0.231432	0.26523	0.249276	0.0324262	0.292323	0.155344	0.407578	0.434447	0.330418	0.0675278	0.0798542	0.10327	GeneID:9472,Genbank:XM_024449755.1,HGNC:HGNC:376,MIM:604691	A-kinase anchoring protein 6	GO:0001508,GO:0005635,GO:0005737,GO:0005901,GO:0006605,GO:0008179,GO:0010738,GO:0010880,GO:0014701,GO:0014704,GO:0016529,GO:0019933,GO:0030307,GO:0030315,GO:0031965,GO:0032516,GO:0032947,GO:0034237,GO:0034704,GO:0035556,GO:0043495,GO:0044325,GO:0048471,GO:0051018,GO:0051281,GO:0060306,GO:0060316,GO:0061051,GO:0070886,GO:0071320,GO:0071345,GO:1901381,GO:1902261	action potential|nuclear envelope|cytoplasm|caveola|protein targeting|adenylate cyclase binding|regulation of protein kinase A signaling|regulation of release of sequestered calcium ion into cytosol by sarcoplasmic reticulum|junctional sarcoplasmic reticulum membrane|intercalated disc|sarcoplasmic reticulum|cAMP-mediated signaling|positive regulation of cell growth|T-tubule|nuclear membrane|posit…
AKAP7	0.663745	0.576725	0.737934	0.737589	0.69092	0.758073	0.458688	0.517486	0.487457	0.386844	0.496856	0.41327	GeneID:9465,Genbank:XM_017011509.1,HGNC:HGNC:377,MIM:604693	A-kinase anchoring protein 7	GO:0001508,GO:0005622,GO:0005886,GO:0006811,GO:0008104,GO:0016324,GO:0016328,GO:0035556,GO:0051018,GO:0060306,GO:0071320,GO:1901381,GO:1902261	action potential|intracellular|plasma membrane|ion transport|protein localization|apical plasma membrane|lateral plasma membrane|intracellular signal transduction|protein kinase A binding|regulation of membrane repolarization|cellular response to cAMP|positive regulation of potassium ion transmembrane transport|positive regulation of delayed rectifier potassium channel activity
AKAP8	4.04951	4.10401	4.1385	4.23765	4.50782	4.4771	3.27042	3.1297	3.04721	3.29459	3.23739	3.04333	GeneID:10270,Genbank:NM_005858.3,HGNC:HGNC:378,MIM:604692	A-kinase anchoring protein 8	GO:0000278,GO:0000793,GO:0001939,GO:0003690,GO:0003723,GO:0005634,GO:0005654,GO:0005730,GO:0005739,GO:0005794,GO:0006351,GO:0006355,GO:0007076,GO:0007165,GO:0008270,GO:0015031,GO:0016020,GO:0016363,GO:0031065,GO:0032720,GO:0033127,GO:0034237,GO:0042826,GO:0044839,GO:0045087,GO:0051059,GO:0071222,GO:0071380	mitotic cell cycle|condensed chromosome|female pronucleus|double-stranded DNA binding|RNA binding|nucleus|nucleoplasm|nucleolus|mitochondrion|Golgi apparatus|transcription, DNA-templated|regulation of transcription, DNA-templated|mitotic chromosome condensation|signal transduction|zinc ion binding|protein transport|membrane|nuclear matrix|positive regulation of histone deacetylation|negative regu…
AKAP8L	6.36759	6.43068	5.99189	8.28262	6.28554	7.25022	5.53369	5.23069	5.59136	7.38337	7.46471	6.53911	GeneID:26993,Genbank:NM_001291478.1,HGNC:HGNC:29857,MIM:609475	A-kinase anchoring protein 8 like	GO:0000785,GO:0003677,GO:0003723,GO:0005521,GO:0005634,GO:0005737,GO:0006351,GO:0006397,GO:0007076,GO:0008380,GO:0010793,GO:0016363,GO:0016605,GO:0016607,GO:0017151,GO:0030529,GO:0031065,GO:0033127,GO:0034237,GO:0042826,GO:0044839,GO:0045944,GO:0046872,GO:0051081	chromatin|DNA binding|RNA binding|lamin binding|nucleus|cytoplasm|transcription, DNA-templated|mRNA processing|mitotic chromosome condensation|RNA splicing|regulation of mRNA export from nucleus|nuclear matrix|PML body|nuclear speck|DEAD/H-box RNA helicase binding|intracellular ribonucleoprotein complex|positive regulation of histone deacetylation|regulation of histone phosphorylation|protein kin…
AKAP9	0.295672	0.115306	0.173974	0.4118	0.243752	0.146763	0.167605	0.134381	0.200308	0.171575	0.137464	0.132735	GeneID:10142,Genbank:XM_017011642.2,HGNC:HGNC:379,MIM:604001	A-kinase anchoring protein 9
AKIP1	6.05215	6.99968	6.16498	7.00642	6.45121	6.83246	5.01109	4.96724	5.74736	7.42549	7.55717	7.24952	GeneID:56672,Genbank:XM_017018012.2,HGNC:HGNC:1170,MIM:609191	A-kinase interacting protein 1	GO:0005654,GO:0034446,GO:1901222	nucleoplasm|substrate adhesion-dependent cell spreading|regulation of NIK/NF-kappaB signaling
AKIRIN1	15.9774	15.3794	16.9476	10.0984	17.8604	18.5834	17.1608	18.1369	16.7902	17.8662	19.9411	17.9674	GeneID:79647,Genbank:NM_024595.2,HGNC:HGNC:25744,MIM:615164	akirin 1	GO:0005634,GO:0005654,GO:0031965	nucleus|nucleoplasm|nuclear membrane
AKIRIN2	17.8438	17.0749	16.3177	16.845	17.0731	16.8858	17.3092	16.3626	21.3195	22.6642	22.4511	21.8076	GeneID:55122,Genbank:NM_018064.3,HGNC:HGNC:21407,MIM:615165	akirin 2	GO:0000122,GO:0005634,GO:0005654,GO:0006351,GO:0008284,GO:0009790,GO:0010950,GO:0017053,GO:0019899,GO:0032496,GO:0032755,GO:0045087,GO:0045944	negative regulation of transcription from RNA polymerase II promoter|nucleus|nucleoplasm|transcription, DNA-templated|positive regulation of cell proliferation|embryo development|positive regulation of endopeptidase activity|transcriptional repressor complex|enzyme binding|response to lipopolysaccharide|positive regulation of interleukin-6 production|innate immune response|positive regulation of …
AKNA	1.39153	1.12118	1.04418	1.60851	1.87165	1.68448	2.91003	2.65485	2.58752	4.12476	3.63814	3.99634	GeneID:80709,Genbank:XM_005252244.2,HGNC:HGNC:24108,MIM:605729	AT-hook transcription factor	GO:0000978,GO:0001077,GO:0001650,GO:0005654,GO:0005813,GO:0005829,GO:0016020,GO:0043231,GO:0045944	RNA polymerase II proximal promoter sequence-specific DNA binding|transcriptional activator activity, RNA polymerase II proximal promoter sequence-specific DNA binding|fibrillar center|nucleoplasm|centrosome|cytosol|membrane|intracellular membrane-bounded organelle|positive regulation of transcription from RNA polymerase II promoter
AKNAD1	0	0	0	0	0	0.0112968	0	0	0	0	0	0	GeneID:254268,Genbank:NM_152763.4,HGNC:HGNC:28398	AKNA domain containing 1
AKR1A1	26.5894	26.1111	26.0221	41.433	25.6947	27.5685	30.5997	28.0881	25.8284	36.082	31.7169	31.1125	GeneID:10327,Genbank:XM_011540492.2,HGNC:HGNC:380,MIM:103830	aldo-keto reductase family 1 member A1	GO:0004032,GO:0004033,GO:0005615,GO:0005829,GO:0006006,GO:0006081,GO:0009055,GO:0016324,GO:0019640,GO:0019853,GO:0042840,GO:0046185,GO:0047939,GO:0070062,GO:1901687	alditol:NADP+ 1-oxidoreductase activity|aldo-keto reductase (NADP) activity|extracellular space|cytosol|glucose metabolic process|cellular aldehyde metabolic process|electron transfer activity|apical plasma membrane|glucuronate catabolic process to xylulose 5-phosphate|L-ascorbic acid biosynthetic process|D-glucuronate catabolic process|aldehyde catabolic process|L-glucuronate reductase activity|…	hsa00010,hsa00040,hsa00561	Glycolysis / Gluconeogenesis|Pentose and glucuronate interconversions|Glycerolipid metabolism
AKR1B1	62.2646	59.8314	58.057	64.1172	41.9737	45.2114	44.7691	43.6967	48.2796	52.331	46.7698	52.0083	GeneID:231,Genbank:NM_001346142.1,HGNC:HGNC:381,MIM:103880	aldo-keto reductase family 1 member B	GO:0001894,GO:0003091,GO:0004032,GO:0004033,GO:0005615,GO:0005654,GO:0005829,GO:0005975,GO:0006061,GO:0006700,GO:0006950,GO:0009055,GO:0009414,GO:0018931,GO:0031098,GO:0032838,GO:0033010,GO:0035809,GO:0042415,GO:0042629,GO:0043066,GO:0043220,GO:0043795,GO:0044597,GO:0044598,GO:0046370,GO:0046427,GO:0048471,GO:0048661,GO:0060135,GO:0070062,GO:0072061,GO:0097066,GO:0097238,GO:0097454,GO:1901653	tissue homeostasis|renal water homeostasis|alditol:NADP+ 1-oxidoreductase activity|aldo-keto reductase (NADP) activity|extracellular space|nucleoplasm|cytosol|carbohydrate metabolic process|sorbitol biosynthetic process|C21-steroid hormone biosynthetic process|response to stress|electron transfer activity|response to water deprivation|naphthalene metabolic process|stress-activated protein kinase …	hsa00040,hsa00051,hsa00052,hsa00561,hsa00790	Pentose and glucuronate interconversions|Fructose and mannose metabolism|Galactose metabolism|Glycerolipid metabolism|Folate biosynthesis
AKR1B10	0.393389	0.494489	0.477946	0.360476	0.368117	0.314334	0.833861	0.535398	1.38211	0.83734	0.657377	0.84421	GeneID:57016,Genbank:NM_020299.4,HGNC:HGNC:382,MIM:604707	aldo-keto reductase family 1 member B10	GO:0001523,GO:0001758,GO:0004033,GO:0005764,GO:0005829,GO:0006081,GO:0007586,GO:0008202,GO:0016488,GO:0044597,GO:0044598,GO:0045550,GO:0047718,GO:0070062	retinoid metabolic process|retinal dehydrogenase activity|aldo-keto reductase (NADP) activity|lysosome|cytosol|cellular aldehyde metabolic process|digestion|steroid metabolic process|farnesol catabolic process|daunorubicin metabolic process|doxorubicin metabolic process|geranylgeranyl reductase activity|indanol dehydrogenase activity|extracellular exosome	hsa00040,hsa00051,hsa00052,hsa00561,hsa00790	Pentose and glucuronate interconversions|Fructose and mannose metabolism|Galactose metabolism|Glycerolipid metabolism|Folate biosynthesis
AKR1B15	0.0132375	0.03839	0	0.014844	0.0280436	0.0550791	0.0994205	0.0907153	0.158528	0.0908634	0.0601119	0.134534	GeneID:441282,Genbank:NM_001080538.2,HGNC:HGNC:37281,MIM:616336	aldo-keto reductase family 1 member B15	GO:0004303,GO:0005739,GO:0005759,GO:0005829,GO:0006703,GO:0016616	estradiol 17-beta-dehydrogenase activity|mitochondrion|mitochondrial matrix|cytosol|estrogen biosynthetic process|oxidoreductase activity, acting on the CH-OH group of donors, NAD or NADP as acceptor
AKR1C1	11.5152	11.7638	12.0808	8.12004	7.72589	8.66553	16.3622	14.6896	17.3074	14.3397	12.7521	12.4872	GeneID:1645,Genbank:NM_001353.5,HGNC:HGNC:384,MIM:600449	aldo-keto reductase family 1 member C1	GO:0001523,GO:0004032,GO:0004033,GO:0005829,GO:0006805,GO:0007586,GO:0008206,GO:0015721,GO:0016655,GO:0018636,GO:0030299,GO:0030855,GO:0031406,GO:0032052,GO:0042448,GO:0042574,GO:0042632,GO:0044597,GO:0044598,GO:0046683,GO:0047006,GO:0047042,GO:0047086,GO:0047115,GO:0047718,GO:0051260,GO:0055114,GO:0070062,GO:0071395	retinoid metabolic process|alditol:NADP+ 1-oxidoreductase activity|aldo-keto reductase (NADP) activity|cytosol|xenobiotic metabolic process|digestion|bile acid metabolic process|bile acid and bile salt transport|oxidoreductase activity, acting on NAD(P)H, quinone or similar compound as acceptor|phenanthrene 9,10-monooxygenase activity|intestinal cholesterol absorption|epithelial cell differentiat…	hsa00140,hsa00980	Steroid hormone biosynthesis|Metabolism of xenobiotics by cytochrome P450
AKR1C2	11.1057	11.4702	12.0081	7.02001	6.54034	6.97532	16.5606	15.3566	16.8273	8.63891	8.20569	8.6839	GeneID:1646,Genbank:NM_205845.2,HGNC:HGNC:385,MIM:600450	aldo-keto reductase family 1 member C2	GO:0004032,GO:0005737,GO:0006693,GO:0007186,GO:0007586,GO:0008202,GO:0008284,GO:0016655,GO:0018636,GO:0030855,GO:0031406,GO:0032052,GO:0042448,GO:0044597,GO:0044598,GO:0047086,GO:0047115,GO:0051897,GO:0055114,GO:0071395,GO:0071799	alditol:NADP+ 1-oxidoreductase activity|cytoplasm|prostaglandin metabolic process|G-protein coupled receptor signaling pathway|digestion|steroid metabolic process|positive regulation of cell proliferation|oxidoreductase activity, acting on NAD(P)H, quinone or similar compound as acceptor|phenanthrene 9,10-monooxygenase activity|epithelial cell differentiation|carboxylic acid binding|bile acid bin…	hsa00140,hsa05204	Steroid hormone biosynthesis|Chemical carcinogenesis
AKR1C3	2.56634	2.61852	2.40388	4.51081	3.62172	3.71312	9.29719	8.23113	9.94163	11.3265	11.1551	12.4484	GeneID:8644,Genbank:NM_001253908.1,HGNC:HGNC:386,MIM:603966	aldo-keto reductase family 1 member C3			hsa00140,hsa00590,hsa00790,hsa04913	Steroid hormone biosynthesis|Arachidonic acid metabolism|Folate biosynthesis|Ovarian steroidogenesis
AKR1C4	0	0	0	0	0	0	0	0.0613146	0	0	0.0360886	0.0641811	GeneID:1109,Genbank:NM_001818.3,HGNC:HGNC:387,MIM:600451	aldo-keto reductase family 1 member C4	GO:0001523,GO:0001758,GO:0004033,GO:0005737,GO:0005829,GO:0006699,GO:0008202,GO:0008209,GO:0009055,GO:0015125,GO:0015721,GO:0016655,GO:0044597,GO:0044598,GO:0047023,GO:0047743,GO:0070062,GO:0071395	retinoid metabolic process|retinal dehydrogenase activity|aldo-keto reductase (NADP) activity|cytoplasm|cytosol|bile acid biosynthetic process|steroid metabolic process|androgen metabolic process|electron transfer activity|bile acid transmembrane transporter activity|bile acid and bile salt transport|oxidoreductase activity, acting on NAD(P)H, quinone or similar compound as acceptor|daunorubicin …	hsa00120,hsa00140	Primary bile acid biosynthesis|Steroid hormone biosynthesis
AKR1D1	0	0	0	0	0	0	0	0	0	0	0	0	GeneID:6718,Genbank:NM_005989.3,HGNC:HGNC:388,MIM:604741	aldo-keto reductase family 1 member D1	GO:0004033,GO:0005496,GO:0005829,GO:0006699,GO:0006707,GO:0007586,GO:0008207,GO:0008209,GO:0030573,GO:0047787,GO:0055114,GO:0070062	aldo-keto reductase (NADP) activity|steroid binding|cytosol|bile acid biosynthetic process|cholesterol catabolic process|digestion|C21-steroid hormone metabolic process|androgen metabolic process|bile acid catabolic process|delta4-3-oxosteroid 5beta-reductase activity|oxidation-reduction process|extracellular exosome	hsa00120,hsa00140	Primary bile acid biosynthesis|Steroid hormone biosynthesis
AKR1E2	0.148709	0.121093	0.0965492	0.108536	0.162734	0.183992	0.261117	0.153866	0.147963	0.183371	0.165635	0.209944	GeneID:83592,Genbank:XM_024448226.1,HGNC:HGNC:23437,MIM:617451	aldo-keto reductase family 1 member E2	GO:0005654,GO:0005794,GO:0005829,GO:0016491,GO:0050571,GO:0055114,GO:0070062	nucleoplasm|Golgi apparatus|cytosol|oxidoreductase activity|1,5-anhydro-D-fructose reductase activity|oxidation-reduction process|extracellular exosome
AKR7A2	15.3222	14.3136	14.544	23.2915	15.2224	16.8954	15.9294	15.934	15.7514	22.6601	20.6095	22.3649	GeneID:8574,Genbank:NM_001320979.1,HGNC:HGNC:389,MIM:603418	aldo-keto reductase family 7 member A2	GO:0004032,GO:0004033,GO:0005794,GO:0005829,GO:0005975,GO:0006081,GO:0006805,GO:0009055,GO:0019119,GO:0044597,GO:0044598,GO:0070062	alditol:NADP+ 1-oxidoreductase activity|aldo-keto reductase (NADP) activity|Golgi apparatus|cytosol|carbohydrate metabolic process|cellular aldehyde metabolic process|xenobiotic metabolic process|electron transfer activity|phenanthrene-9,10-epoxide hydrolase activity|daunorubicin metabolic process|doxorubicin metabolic process|extracellular exosome	hsa00980	Metabolism of xenobiotics by cytochrome P450
AKR7A3	0.162064	0.138993	0.125775	0.59926	0.119038	0.272657	0.172592	0.118838	0.199488	0.18341	0.245132	0.188343	GeneID:22977,Genbank:XM_011541046.3,HGNC:HGNC:390,MIM:608477	aldo-keto reductase family 7 member A3	GO:0004033,GO:0005829,GO:0006081,GO:0006805,GO:0009055,GO:0042802,GO:0070062	aldo-keto reductase (NADP) activity|cytosol|cellular aldehyde metabolic process|xenobiotic metabolic process|electron transfer activity|identical protein binding|extracellular exosome	hsa00980	Metabolism of xenobiotics by cytochrome P450
AKR7L	0.097723	0.0628618	0.0996745	0.263328	0.0507061	0.149625	0.0876353	0.0958713	0.0161647	0.0545608	0.0180698	0	GeneID:246181,Genbank:NM_001348421.1,HGNC:HGNC:24056,MIM:608478	aldo-keto reductase family 7 like (gene/pseudogene)	GO:0004033,GO:0005829,GO:0006805,GO:0070062	aldo-keto reductase (NADP) activity|cytosol|xenobiotic metabolic process|extracellular exosome
AKT1	78.5994	71.0383	73.0415	99.0472	64.9869	69.5252	62.2791	59.3343	60.4141	70.3312	62.0018	69.4181	GeneID:207,Genbank:NM_001014431.1,HGNC:HGNC:391,MIM:164730	AKT serine/threonine kinase 1			hsa01521,hsa01522,hsa01524,hsa04010,hsa04012,hsa04014,hsa04015,hsa04022,hsa04024,hsa04062,hsa04066,hsa04068,hsa04071,hsa04072,hsa04140,hsa04150,hsa04151,hsa04152,hsa04210,hsa04211,hsa04213,hsa04218,hsa04261,hsa04370,hsa04371,hsa04380,hsa04510,hsa04550,hsa04611,hsa04620,hsa04625,hsa04630,hsa04660,hsa04662,hsa04664,hsa04666,hsa04668,hsa04722,hsa04725,hsa04728,hsa04910,hsa04914,hsa04915,hsa04917,hsa…	EGFR tyrosine kinase inhibitor resistance|Endocrine resistance|Platinum drug resistance|MAPK signaling pathway|ErbB signaling pathway|Ras signaling pathway|Rap1 signaling pathway|cGMP-PKG signaling pathway|cAMP signaling pathway|Chemokine signaling pathway|HIF-1 signaling pathway|FoxO signaling pathway|Sphingolipid signaling pathway|Phospholipase D signaling pathway|Autophagy - animal|mTOR signal…
AKT1S1	24.3333	21.4806	23.8737	48.1601	21.6966	23.4973	22.9186	21.0728	21.4797	27.7356	23.6549	27.508	GeneID:84335,Genbank:NM_001278160.1,HGNC:HGNC:28426,MIM:610221	AKT1 substrate 1	GO:0005654,GO:0005737,GO:0005829,GO:0006469,GO:0032007,GO:0038202,GO:0042981,GO:0043234,GO:0043491,GO:0043523,GO:0045792,GO:0048011,GO:1900034	nucleoplasm|cytoplasm|cytosol|negative regulation of protein kinase activity|negative regulation of TOR signaling|TORC1 signaling|regulation of apoptotic process|protein complex|protein kinase B signaling|regulation of neuron apoptotic process|negative regulation of cell size|neurotrophin TRK receptor signaling pathway|regulation of cellular response to heat	hsa04140,hsa04150,hsa04152,hsa04211,hsa04213,hsa04714	Autophagy - animal|mTOR signaling pathway|AMPK signaling pathway|Longevity regulating pathway|Longevity regulating pathway - multiple species|Thermogenesis
AKT2	11.8083	11.3988	11.2797	14.0524	11.4271	12.801	9.83704	9.21393	9.65397	14.0383	11.585	12.734	GeneID:208,Genbank:NM_001243028.2,HGNC:HGNC:392,MIM:164731	AKT serine/threonine kinase 2			hsa01521,hsa01522,hsa01524,hsa04010,hsa04012,hsa04014,hsa04015,hsa04022,hsa04024,hsa04062,hsa04066,hsa04068,hsa04071,hsa04072,hsa04140,hsa04150,hsa04151,hsa04152,hsa04210,hsa04211,hsa04213,hsa04218,hsa04261,hsa04370,hsa04371,hsa04380,hsa04510,hsa04550,hsa04611,hsa04620,hsa04625,hsa04630,hsa04660,hsa04662,hsa04664,hsa04666,hsa04668,hsa04722,hsa04725,hsa04728,hsa04910,hsa04914,hsa04915,hsa04917,hsa…	EGFR tyrosine kinase inhibitor resistance|Endocrine resistance|Platinum drug resistance|MAPK signaling pathway|ErbB signaling pathway|Ras signaling pathway|Rap1 signaling pathway|cGMP-PKG signaling pathway|cAMP signaling pathway|Chemokine signaling pathway|HIF-1 signaling pathway|FoxO signaling pathway|Sphingolipid signaling pathway|Phospholipase D signaling pathway|Autophagy - animal|mTOR signal…
AKT3	7.3531	8.34803	7.83433	4.72361	10.9694	9.13473	8.58759	9.25653	7.97582	4.9595	5.83138	5.81203	GeneID:10000,Genbank:NM_181690.2,HGNC:HGNC:393,MIM:611223	AKT serine/threonine kinase 3	GO:0000002,GO:0004672,GO:0004674,GO:0005524,GO:0005622,GO:0005634,GO:0005737,GO:0005886,GO:0007165,GO:0010765,GO:0018105,GO:0018107,GO:0032008,GO:0032869,GO:0045793,GO:0048854,GO:0048873	mitochondrial genome maintenance|protein kinase activity|protein serine/threonine kinase activity|ATP binding|intracellular|nucleus|cytoplasm|plasma membrane|signal transduction|positive regulation of sodium ion transport|peptidyl-serine phosphorylation|peptidyl-threonine phosphorylation|positive regulation of TOR signaling|cellular response to insulin stimulus|positive regulation of cell size|br…	hsa01521,hsa01522,hsa01524,hsa04010,hsa04012,hsa04014,hsa04015,hsa04022,hsa04024,hsa04062,hsa04066,hsa04068,hsa04071,hsa04072,hsa04140,hsa04150,hsa04151,hsa04152,hsa04210,hsa04211,hsa04213,hsa04218,hsa04261,hsa04370,hsa04371,hsa04380,hsa04510,hsa04550,hsa04611,hsa04620,hsa04625,hsa04630,hsa04660,hsa04662,hsa04664,hsa04666,hsa04668,hsa04722,hsa04725,hsa04728,hsa04910,hsa04914,hsa04915,hsa04917,hsa…	EGFR tyrosine kinase inhibitor resistance|Endocrine resistance|Platinum drug resistance|MAPK signaling pathway|ErbB signaling pathway|Ras signaling pathway|Rap1 signaling pathway|cGMP-PKG signaling pathway|cAMP signaling pathway|Chemokine signaling pathway|HIF-1 signaling pathway|FoxO signaling pathway|Sphingolipid signaling pathway|Phospholipase D signaling pathway|Autophagy - animal|mTOR signal…
AKTIP	3.26485	3.72805	3.61431	4.32905	5.53363	4.98316	3.36773	3.44497	3.43968	3.50097	4.10451	2.92295	GeneID:64400,Genbank:XM_005256098.5,HGNC:HGNC:16710,MIM:608483	AKT interacting protein	GO:0001934,GO:0005829,GO:0005886,GO:0006915,GO:0007032,GO:0007040,GO:0008333,GO:0015031,GO:0031625,GO:0032092,GO:0045022,GO:0061630,GO:0070695	positive regulation of protein phosphorylation|cytosol|plasma membrane|apoptotic process|endosome organization|lysosome organization|endosome to lysosome transport|protein transport|ubiquitin protein ligase binding|positive regulation of protein binding|early endosome to late endosome transport|ubiquitin protein ligase activity|FHF complex
ALAD	7.11043	7.9521	7.98558	6.32368	6.79982	8.03327	6.54041	5.64346	5.95863	6.4374	7.16878	5.95037	GeneID:210,Genbank:NM_000031.5,HGNC:HGNC:395,MIM:125270	aminolevulinate dehydratase			hsa00860	Porphyrin and chlorophyll metabolism
ALAS1	15.4761	14.6172	13.9381	12.6592	11.7568	13.0102	10.829	10.876	11.7664	12.0842	10.9553	11.9704	GeneID:211,Genbank:NM_000688.5,HGNC:HGNC:396,MIM:125290	5'-aminolevulinate synthase 1	GO:0003870,GO:0005654,GO:0005739,GO:0005759,GO:0005829,GO:0006782,GO:0006783,GO:0007005,GO:0019216,GO:0030170,GO:0042802	5-aminolevulinate synthase activity|nucleoplasm|mitochondrion|mitochondrial matrix|cytosol|protoporphyrinogen IX biosynthetic process|heme biosynthetic process|mitochondrion organization|regulation of lipid metabolic process|pyridoxal phosphate binding|identical protein binding	hsa00260,hsa00860	Glycine, serine and threonine metabolism|Porphyrin and chlorophyll metabolism
ALAS2	0	0	0	0	0	0	0	0	0	0	0	0	GeneID:212,Genbank:NM_001037967.3,HGNC:HGNC:397,MIM:301300	5'-aminolevulinate synthase 2	GO:0001666,GO:0003870,GO:0005739,GO:0005743,GO:0005759,GO:0006782,GO:0006783,GO:0006879,GO:0016594,GO:0030170,GO:0030218,GO:0032364,GO:0042541,GO:0050662	response to hypoxia|5-aminolevulinate synthase activity|mitochondrion|mitochondrial inner membrane|mitochondrial matrix|protoporphyrinogen IX biosynthetic process|heme biosynthetic process|cellular iron ion homeostasis|glycine binding|pyridoxal phosphate binding|erythrocyte differentiation|oxygen homeostasis|hemoglobin biosynthetic process|coenzyme binding	hsa00260,hsa00860	Glycine, serine and threonine metabolism|Porphyrin and chlorophyll metabolism
ALB	0.0953586	0	0	0.199395	0	0	0.0413005	0	0.0381645	0	0	0	GeneID:213,Genbank:NM_000477.6,HGNC:HGNC:399,MIM:103600	albumin			hsa04918	Thyroid hormone synthesis
ALCAM	17.2467	15.1806	15.3342	13.2003	35.7335	27.014	9.05551	10.807	8.57009	10.565	11.3845	11.2705	GeneID:214,Genbank:NM_001627.3,HGNC:HGNC:400,MIM:601662	activated leukocyte cell adhesion molecule	GO:0001772,GO:0002250,GO:0005102,GO:0005887,GO:0005925,GO:0007155,GO:0007157,GO:0007165,GO:0008045,GO:0009897,GO:0030424,GO:0030425,GO:0031226,GO:0031290,GO:0042802,GO:0043025,GO:0048846,GO:0070062,GO:1990138	immunological synapse|adaptive immune response|receptor binding|integral component of plasma membrane|focal adhesion|cell adhesion|heterophilic cell-cell adhesion via plasma membrane cell adhesion molecules|signal transduction|motor neuron axon guidance|external side of plasma membrane|axon|dendrite|intrinsic component of plasma membrane|retinal ganglion cell axon guidance|identical protein bindi…	hsa04514	Cell adhesion molecules (CAMs)
ALDH16A1	8.11792	7.24081	6.49942	16.6218	6.8565	7.71098	4.80892	4.21419	4.85203	8.62371	6.44335	7.80372	GeneID:126133,Genbank:NM_153329.3,HGNC:HGNC:28114,MIM:613358	aldehyde dehydrogenase 16 family member A1	GO:0004029,GO:0016020,GO:0070062	aldehyde dehydrogenase (NAD) activity|membrane|extracellular exosome
ALDH18A1	31.603	32.0793	31.5929	17.8369	22.3069	23.5028	26.6282	24.4925	28.0548	23.3261	24.0344	22.9702	GeneID:5832,Genbank:NM_001323419.1,HGNC:HGNC:9722,MIM:138250	aldehyde dehydrogenase 18 family member A1	GO:0003723,GO:0004349,GO:0004350,GO:0005524,GO:0005739,GO:0005743,GO:0005829,GO:0006536,GO:0006561,GO:0006592,GO:0008652,GO:0017084,GO:0019240,GO:0042802,GO:0055129	RNA binding|glutamate 5-kinase activity|glutamate-5-semialdehyde dehydrogenase activity|ATP binding|mitochondrion|mitochondrial inner membrane|cytosol|glutamate metabolic process|proline biosynthetic process|ornithine biosynthetic process|cellular amino acid biosynthetic process|delta1-pyrroline-5-carboxylate synthetase activity|citrulline biosynthetic process|identical protein binding|L-proline …	hsa00330	Arginine and proline metabolism
ALDH1A1	0.0347528	0.033099	0.0175541	0.0333349	0.0964079	0.113797	0.0566023	0.0508667	0.0346823	0	0.0211649	0.0551907	GeneID:216,Genbank:NM_000689.4,HGNC:HGNC:402,MIM:100640	aldehyde dehydrogenase 1 family member A1			hsa00830	Retinol metabolism
ALDH1A2	0.371149	0.418285	0.606119	0.0791733	0.121165	0.128904	0.301844	0.3742	0.512349	0.132793	0.25283	0.154394	GeneID:8854,Genbank:NM_170696.2,HGNC:HGNC:15472,MIM:603687	aldehyde dehydrogenase 1 family member A2			hsa00830	Retinol metabolism
ALDH1A3	2.30397	2.85926	2.49168	11.2646	20.8706	19.6997	3.04725	2.6973	2.78683	15.4106	17.6161	13.6378	GeneID:220,Genbank:NM_000693.3,HGNC:HGNC:409,MIM:600463	aldehyde dehydrogenase 1 family member A3	GO:0001758,GO:0002072,GO:0002138,GO:0004029,GO:0004030,GO:0005634,GO:0005737,GO:0005829,GO:0005886,GO:0007626,GO:0021768,GO:0031076,GO:0042472,GO:0042572,GO:0042573,GO:0042574,GO:0042803,GO:0043065,GO:0048048,GO:0050885,GO:0051289,GO:0060013,GO:0060166,GO:0060324,GO:0070062,GO:0070324,GO:0070384,GO:0070403	retinal dehydrogenase activity|optic cup morphogenesis involved in camera-type eye development|retinoic acid biosynthetic process|aldehyde dehydrogenase (NAD) activity|aldehyde dehydrogenase [NAD(P)+] activity|nucleus|cytoplasm|cytosol|plasma membrane|locomotory behavior|nucleus accumbens development|embryonic camera-type eye development|inner ear morphogenesis|retinol metabolic process|retinoic …	hsa00010,hsa00340,hsa00350,hsa00360,hsa00410,hsa00980,hsa00982,hsa05204	Glycolysis / Gluconeogenesis|Histidine metabolism|Tyrosine metabolism|Phenylalanine metabolism|beta-Alanine metabolism|Metabolism of xenobiotics by cytochrome P450|Drug metabolism - cytochrome P450|Chemical carcinogenesis
ALDH1B1	11.0263	9.99249	10.0757	7.48851	10.4862	10.5667	9.31433	9.43169	10.2784	12.0218	12.2175	10.7354	GeneID:219,Genbank:NM_000692.4,HGNC:HGNC:407,MIM:100670	aldehyde dehydrogenase 1 family member B1	GO:0004029,GO:0005654,GO:0005739,GO:0005759,GO:0005975,GO:0006068,GO:0006069,GO:0043231,GO:0051287	aldehyde dehydrogenase (NAD) activity|nucleoplasm|mitochondrion|mitochondrial matrix|carbohydrate metabolic process|ethanol catabolic process|ethanol oxidation|intracellular membrane-bounded organelle|NAD binding	hsa00010,hsa00053,hsa00071,hsa00280,hsa00310,hsa00330,hsa00340,hsa00380,hsa00410,hsa00561,hsa00620	Glycolysis / Gluconeogenesis|Ascorbate and aldarate metabolism|Fatty acid degradation|Valine, leucine and isoleucine degradation|Lysine degradation|Arginine and proline metabolism|Histidine metabolism|Tryptophan metabolism|beta-Alanine metabolism|Glycerolipid metabolism|Pyruvate metabolism
ALDH1L1	0.0764377	0.13946	0.078662	0.0404472	0.0856599	0.121527	0.091652	0.0838004	0.037396	0	0.0295696	0.0361955	GeneID:10840,Genbank:NM_001270364.1,HGNC:HGNC:3978,MIM:600249	aldehyde dehydrogenase 1 family member L1	GO:0003824,GO:0004029,GO:0005739,GO:0005829,GO:0006730,GO:0009058,GO:0009258,GO:0016155,GO:0016742,GO:0046655,GO:0070062	catalytic activity|aldehyde dehydrogenase (NAD) activity|mitochondrion|cytosol|one-carbon metabolic process|biosynthetic process|10-formyltetrahydrofolate catabolic process|formyltetrahydrofolate dehydrogenase activity|hydroxymethyl-, formyl- and related transferase activity|folic acid metabolic process|extracellular exosome	hsa00670	One carbon pool by folate
ALDH1L2	5.73415	6.71847	7.03324	4.35838	14.3364	11.094	17.1501	18.9965	16.5441	13.9214	17.2163	16.5686	GeneID:160428,Genbank:XM_017018889.1,HGNC:HGNC:26777,MIM:613584	aldehyde dehydrogenase 1 family member L2	GO:0004029,GO:0005634,GO:0005739,GO:0005759,GO:0006730,GO:0009058,GO:0009258,GO:0016155,GO:0016742,GO:0046655,GO:0070062	aldehyde dehydrogenase (NAD) activity|nucleus|mitochondrion|mitochondrial matrix|one-carbon metabolic process|biosynthetic process|10-formyltetrahydrofolate catabolic process|formyltetrahydrofolate dehydrogenase activity|hydroxymethyl-, formyl- and related transferase activity|folic acid metabolic process|extracellular exosome	hsa00670	One carbon pool by folate
ALDH2	23.6975	22.3775	20.1319	21.3816	20.421	18.8292	28.8544	27.3962	33.0766	35.0289	35.8243	37.2509	GeneID:217,Genbank:NM_000690.3,HGNC:HGNC:404,MIM:100650	aldehyde dehydrogenase 2 family member			hsa00010,hsa00053,hsa00071,hsa00280,hsa00310,hsa00330,hsa00340,hsa00380,hsa00410,hsa00561,hsa00620	Glycolysis / Gluconeogenesis|Ascorbate and aldarate metabolism|Fatty acid degradation|Valine, leucine and isoleucine degradation|Lysine degradation|Arginine and proline metabolism|Histidine metabolism|Tryptophan metabolism|beta-Alanine metabolism|Glycerolipid metabolism|Pyruvate metabolism
ALDH3A1	1.50765	1.44564	1.10417	2.0589	0.562046	0.701481	0.861892	0.850868	1.04979	1.24473	0.941539	1.26685	GeneID:218,Genbank:NM_001330150.1,HGNC:HGNC:405,MIM:100660	aldehyde dehydrogenase 3 family member A1	GO:0004028,GO:0004029,GO:0004030,GO:0005615,GO:0005783,GO:0005829,GO:0005886,GO:0006081,GO:0006805,GO:0008106,GO:0016021,GO:0018479,GO:0055114	3-chloroallyl aldehyde dehydrogenase activity|aldehyde dehydrogenase (NAD) activity|aldehyde dehydrogenase [NAD(P)+] activity|extracellular space|endoplasmic reticulum|cytosol|plasma membrane|cellular aldehyde metabolic process|xenobiotic metabolic process|alcohol dehydrogenase (NADP+) activity|integral component of membrane|benzaldehyde dehydrogenase (NAD+) activity|oxidation-reduction process	hsa00010,hsa00340,hsa00350,hsa00360,hsa00410,hsa00980,hsa00982,hsa05204	Glycolysis / Gluconeogenesis|Histidine metabolism|Tyrosine metabolism|Phenylalanine metabolism|beta-Alanine metabolism|Metabolism of xenobiotics by cytochrome P450|Drug metabolism - cytochrome P450|Chemical carcinogenesis
ALDH3A2	30.3376	35.7313	37.5182	18.2202	32.7228	32.1638	54.6123	52.8791	52.2668	39.8199	43.1475	39.1587	GeneID:224,Genbank:XM_011523733.2,HGNC:HGNC:403,MIM:609523	aldehyde dehydrogenase 3 family member A2	GO:0001561,GO:0004029,GO:0004030,GO:0005743,GO:0005777,GO:0005778,GO:0005789,GO:0006081,GO:0006714,GO:0007417,GO:0007422,GO:0008544,GO:0016021,GO:0030148,GO:0033306,GO:0043231,GO:0046577,GO:0050061,GO:0052814,GO:0055114,GO:0070062	fatty acid alpha-oxidation|aldehyde dehydrogenase (NAD) activity|aldehyde dehydrogenase [NAD(P)+] activity|mitochondrial inner membrane|peroxisome|peroxisomal membrane|endoplasmic reticulum membrane|cellular aldehyde metabolic process|sesquiterpenoid metabolic process|central nervous system development|peripheral nervous system development|epidermis development|integral component of membrane|sphi…	hsa00010,hsa00053,hsa00071,hsa00280,hsa00310,hsa00330,hsa00340,hsa00380,hsa00410,hsa00561,hsa00620	Glycolysis / Gluconeogenesis|Ascorbate and aldarate metabolism|Fatty acid degradation|Valine, leucine and isoleucine degradation|Lysine degradation|Arginine and proline metabolism|Histidine metabolism|Tryptophan metabolism|beta-Alanine metabolism|Glycerolipid metabolism|Pyruvate metabolism
ALDH3B1	52.8036	49.3492	48.5473	75.6492	48.5752	50.3921	40.6656	37.4699	38.7782	46.2994	37.717	41.6645	GeneID:221,Genbank:NM_001161473.2,HGNC:HGNC:410,MIM:600466	aldehyde dehydrogenase 3 family member B1	GO:0004028,GO:0004029,GO:0004030,GO:0005737,GO:0005829,GO:0005886,GO:0006066,GO:0006068,GO:0006629,GO:0030148,GO:0030667,GO:0031982,GO:0034599,GO:0035579,GO:0043312,GO:0046185,GO:0055114,GO:0070062	3-chloroallyl aldehyde dehydrogenase activity|aldehyde dehydrogenase (NAD) activity|aldehyde dehydrogenase [NAD(P)+] activity|cytoplasm|cytosol|plasma membrane|alcohol metabolic process|ethanol catabolic process|lipid metabolic process|sphingolipid biosynthetic process|secretory granule membrane|vesicle|cellular response to oxidative stress|specific granule membrane|neutrophil degranulation|aldeh…	hsa00010,hsa00340,hsa00350,hsa00360,hsa00410,hsa00980,hsa00982,hsa05204	Glycolysis / Gluconeogenesis|Histidine metabolism|Tyrosine metabolism|Phenylalanine metabolism|beta-Alanine metabolism|Metabolism of xenobiotics by cytochrome P450|Drug metabolism - cytochrome P450|Chemical carcinogenesis
ALDH3B2	0	0	0	0	0	0.028372	0	0	0	0	0	0	GeneID:222,Genbank:NM_001031615.2,HGNC:HGNC:411,MIM:601917	aldehyde dehydrogenase 3 family member B2	GO:0004028,GO:0004030,GO:0005811,GO:0006066,GO:0006068,GO:0006629,GO:0030148	3-chloroallyl aldehyde dehydrogenase activity|aldehyde dehydrogenase [NAD(P)+] activity|lipid droplet|alcohol metabolic process|ethanol catabolic process|lipid metabolic process|sphingolipid biosynthetic process	hsa00010,hsa00340,hsa00350,hsa00360,hsa00410,hsa00980,hsa00982,hsa05204	Glycolysis / Gluconeogenesis|Histidine metabolism|Tyrosine metabolism|Phenylalanine metabolism|beta-Alanine metabolism|Metabolism of xenobiotics by cytochrome P450|Drug metabolism - cytochrome P450|Chemical carcinogenesis
ALDH4A1	3.67213	3.2589	3.2208	4.90495	3.02069	3.43131	3.33695	2.39615	3.37172	5.77089	4.98427	5.73447	GeneID:8659,Genbank:NM_001319218.1,HGNC:HGNC:406,MIM:606811	aldehyde dehydrogenase 4 family member A1	GO:0003842,GO:0004029,GO:0005759,GO:0006560,GO:0006562,GO:0009055,GO:0010133,GO:0019470,GO:0042802,GO:0046487	1-pyrroline-5-carboxylate dehydrogenase activity|aldehyde dehydrogenase (NAD) activity|mitochondrial matrix|proline metabolic process|proline catabolic process|electron transfer activity|proline catabolic process to glutamate|4-hydroxyproline catabolic process|identical protein binding|glyoxylate metabolic process	hsa00250,hsa00330	Alanine, aspartate and glutamate metabolism|Arginine and proline metabolism
ALDH5A1	2.58283	2.67635	2.7524	1.35704	2.37013	2.53328	2.79587	2.74486	3.18737	2.25182	3.33641	2.35487	GeneID:7915,Genbank:NM_170740.1,HGNC:HGNC:408,MIM:610045	aldehyde dehydrogenase 5 family member A1	GO:0004777,GO:0005739,GO:0005759,GO:0006006,GO:0006083,GO:0006105,GO:0006536,GO:0006540,GO:0006541,GO:0006650,GO:0006678,GO:0006681,GO:0006749,GO:0007417,GO:0009013,GO:0009450,GO:0009791,GO:0022904,GO:0042135,GO:0042803,GO:0046459,GO:0051287,GO:0051289	succinate-semialdehyde dehydrogenase (NAD+) activity|mitochondrion|mitochondrial matrix|glucose metabolic process|acetate metabolic process|succinate metabolic process|glutamate metabolic process|glutamate decarboxylation to succinate|glutamine metabolic process|glycerophospholipid metabolic process|glucosylceramide metabolic process|galactosylceramide metabolic process|glutathione metabolic proc…	hsa00250,hsa00650	Alanine, aspartate and glutamate metabolism|Butanoate metabolism
ALDH6A1	2.56763	2.74127	2.7571	1.39474	2.38348	2.2899	3.72705	4.85548	4.45503	2.97925	3.37921	2.77938	GeneID:4329,Genbank:NM_001278593.1,HGNC:HGNC:7179,MIM:603178	aldehyde dehydrogenase 6 family member A1	GO:0000062,GO:0003723,GO:0004491,GO:0005654,GO:0005739,GO:0005759,GO:0006210,GO:0006573,GO:0006574,GO:0009083,GO:0018478,GO:0019859,GO:0050873,GO:0070062	fatty-acyl-CoA binding|RNA binding|methylmalonate-semialdehyde dehydrogenase (acylating) activity|nucleoplasm|mitochondrion|mitochondrial matrix|thymine catabolic process|valine metabolic process|valine catabolic process|branched-chain amino acid catabolic process|malonate-semialdehyde dehydrogenase (acetylating) activity|thymine metabolic process|brown fat cell differentiation|extracellular exos…	hsa00280,hsa00410,hsa00562,hsa00640	Valine, leucine and isoleucine degradation|beta-Alanine metabolism|Inositol phosphate metabolism|Propanoate metabolism
ALDH7A1	7.32487	7.51235	8.41792	7.33855	10.0533	9.95286	4.99403	4.67418	5.38297	6.37353	7.1948	5.60181	GeneID:501,Genbank:NM_001202404.1,HGNC:HGNC:877,MIM:107323	aldehyde dehydrogenase 7 family member A1	GO:0004029,GO:0004043,GO:0005634,GO:0005739,GO:0005759,GO:0005829,GO:0006081,GO:0006554,GO:0007605,GO:0008802,GO:0019285,GO:0042426,GO:0070062	aldehyde dehydrogenase (NAD) activity|L-aminoadipate-semialdehyde dehydrogenase activity|nucleus|mitochondrion|mitochondrial matrix|cytosol|cellular aldehyde metabolic process|lysine catabolic process|sensory perception of sound|betaine-aldehyde dehydrogenase activity|glycine betaine biosynthetic process from choline|choline catabolic process|extracellular exosome	hsa00010,hsa00053,hsa00071,hsa00260,hsa00280,hsa00310,hsa00330,hsa00340,hsa00380,hsa00410,hsa00561,hsa00620	Glycolysis / Gluconeogenesis|Ascorbate and aldarate metabolism|Fatty acid degradation|Glycine, serine and threonine metabolism|Valine, leucine and isoleucine degradation|Lysine degradation|Arginine and proline metabolism|Histidine metabolism|Tryptophan metabolism|beta-Alanine metabolism|Glycerolipid metabolism|Pyruvate metabolism
ALDH8A1	0.181001	0.12635	0.117921	0.0361004	0.0864429	0.0849705	0.0354672	0.0643395	0.0487722	0.0375595	0.0186023	0.0165456	GeneID:64577,Genbank:NM_001193480.1,HGNC:HGNC:15471,MIM:606467	aldehyde dehydrogenase 8 family member A1	GO:0001758,GO:0005622,GO:0005829,GO:0042573,GO:0042574,GO:0042904,GO:0070062	retinal dehydrogenase activity|intracellular|cytosol|retinoic acid metabolic process|retinal metabolic process|9-cis-retinoic acid biosynthetic process|extracellular exosome
ALDH9A1	30.69	28.7388	29.5985	21.5747	29.1329	29.83	20.7809	21.2291	19.9794	22.1903	22.893	23.584	GeneID:223,Genbank:NM_000696.3,HGNC:HGNC:412,MIM:602733	aldehyde dehydrogenase 9 family member A1	GO:0004028,GO:0004029,GO:0005737,GO:0005829,GO:0006081,GO:0019145,GO:0033737,GO:0042136,GO:0042445,GO:0045329,GO:0047105,GO:0055114,GO:0070062	3-chloroallyl aldehyde dehydrogenase activity|aldehyde dehydrogenase (NAD) activity|cytoplasm|cytosol|cellular aldehyde metabolic process|aminobutyraldehyde dehydrogenase activity|1-pyrroline dehydrogenase activity|neurotransmitter biosynthetic process|hormone metabolic process|carnitine biosynthetic process|4-trimethylammoniobutyraldehyde dehydrogenase activity|oxidation-reduction process|extrac…	hsa00010,hsa00053,hsa00071,hsa00280,hsa00310,hsa00330,hsa00340,hsa00380,hsa00410,hsa00561,hsa00620	Glycolysis / Gluconeogenesis|Ascorbate and aldarate metabolism|Fatty acid degradation|Valine, leucine and isoleucine degradation|Lysine degradation|Arginine and proline metabolism|Histidine metabolism|Tryptophan metabolism|beta-Alanine metabolism|Glycerolipid metabolism|Pyruvate metabolism
ALDOA	319.212	305.495	300.247	551.503	243.725	261.369	332.185	316.255	311.404	364.479	283.733	316.875	GeneID:226,Genbank:NM_001355564.1,HGNC:HGNC:414,MIM:103850	aldolase, fructose-bisphosphate A	GO:0002576,GO:0003723,GO:0003779,GO:0004332,GO:0005576,GO:0005615,GO:0005634,GO:0005829,GO:0006000,GO:0006094,GO:0006096,GO:0006754,GO:0006941,GO:0007015,GO:0007339,GO:0008092,GO:0008360,GO:0015629,GO:0015631,GO:0016020,GO:0030388,GO:0031093,GO:0031430,GO:0031674,GO:0034774,GO:0042802,GO:0043312,GO:0045296,GO:0046716,GO:0051289,GO:0061621,GO:0061827,GO:0070061,GO:0070062,GO:1904724,GO:1904813	platelet degranulation|RNA binding|actin binding|fructose-bisphosphate aldolase activity|extracellular region|extracellular space|nucleus|cytosol|fructose metabolic process|gluconeogenesis|glycolytic process|ATP biosynthetic process|striated muscle contraction|actin filament organization|binding of sperm to zona pellucida|cytoskeletal protein binding|regulation of cell shape|actin cytoskeleton|tu…	hsa00010,hsa00030,hsa00051,hsa04066	Glycolysis / Gluconeogenesis|Pentose phosphate pathway|Fructose and mannose metabolism|HIF-1 signaling pathway
ALDOB	0	0	0	0	0	0	0	0	0	0	0	0	GeneID:229,Genbank:NM_000035.3,HGNC:HGNC:417,MIM:612724	aldolase, fructose-bisphosphate B			hsa00010,hsa00030,hsa00051	Glycolysis / Gluconeogenesis|Pentose phosphate pathway|Fructose and mannose metabolism
ALDOC	11.1615	10.7498	10.1561	10.8314	5.41122	5.76088	11.4043	10.7294	11.6167	8.17683	6.87206	7.384	GeneID:230,Genbank:XM_005257949.2,HGNC:HGNC:418,MIM:103870	aldolase, fructose-bisphosphate C	GO:0004332,GO:0005576,GO:0005739,GO:0005829,GO:0005856,GO:0006000,GO:0006094,GO:0008092,GO:0030388,GO:0030855,GO:0034774,GO:0043312,GO:0061621,GO:0070062,GO:1904724,GO:1904813	fructose-bisphosphate aldolase activity|extracellular region|mitochondrion|cytosol|cytoskeleton|fructose metabolic process|gluconeogenesis|cytoskeletal protein binding|fructose 1,6-bisphosphate metabolic process|epithelial cell differentiation|secretory granule lumen|neutrophil degranulation|canonical glycolysis|extracellular exosome|tertiary granule lumen|ficolin-1-rich granule lumen	hsa00010,hsa00030,hsa00051	Glycolysis / Gluconeogenesis|Pentose phosphate pathway|Fructose and mannose metabolism
ALG1	6.97954	7.03297	7.2084	7.72513	6.20724	6.89849	5.23764	5.59117	5.09872	7.73906	6.48706	7.20774	GeneID:56052,Genbank:NM_019109.4,HGNC:HGNC:18294,MIM:605907	ALG1, chitobiosyldiphosphodolichol beta-mannosyltransferase	GO:0000030,GO:0004578,GO:0005783,GO:0005789,GO:0006486,GO:0006488,GO:0016020,GO:0016021	mannosyltransferase activity|chitobiosyldiphosphodolichol beta-mannosyltransferase activity|endoplasmic reticulum|endoplasmic reticulum membrane|protein glycosylation|dolichol-linked oligosaccharide biosynthetic process|membrane|integral component of membrane	hsa00510	N-Glycan biosynthesis
ALG10	0.354984	0.370221	0.342359	0.311155	0.551831	0.440695	0.374765	0.447066	0.36926	0.313389	0.21323	0.373929	GeneID:84920,Genbank:NM_032834.3,HGNC:HGNC:23162,MIM:603313	ALG10, alpha-1,2-glucosyltransferase	GO:0004583,GO:0005789,GO:0006486,GO:0006488,GO:0016021,GO:0106073	dolichyl-phosphate-glucose-glycolipid alpha-glucosyltransferase activity|endoplasmic reticulum membrane|protein glycosylation|dolichol-linked oligosaccharide biosynthetic process|integral component of membrane|dolichyl pyrophosphate Glc2Man9GlcNAc2 alpha-1,2-glucosyltransferase activity	hsa00510	N-Glycan biosynthesis
ALG10B	0.618884	0.603775	0.591133	0.280017	1.00227	0.753831	0.920111	0.810785	0.897136	0.335553	0.330336	0.478814	GeneID:144245,Genbank:XM_005268665.4,HGNC:HGNC:31088	ALG10B, alpha-1,2-glucosyltransferase	GO:0004583,GO:0005783,GO:0005789,GO:0005886,GO:0006486,GO:0006488,GO:0016021,GO:0016740,GO:0060050,GO:0106073,GO:1901980	dolichyl-phosphate-glucose-glycolipid alpha-glucosyltransferase activity|endoplasmic reticulum|endoplasmic reticulum membrane|plasma membrane|protein glycosylation|dolichol-linked oligosaccharide biosynthetic process|integral component of membrane|transferase activity|positive regulation of protein glycosylation|dolichyl pyrophosphate Glc2Man9GlcNAc2 alpha-1,2-glucosyltransferase activity|positiv…	hsa00510	N-Glycan biosynthesis
ALG11	3.02457	3.91123	3.62683	0.676117	3.72367	3.82215	5.14212	5.41271	4.36463	2.58628	2.48124	1.83108	GeneID:440138,Genbank:NM_001004127.2,HGNC:HGNC:32456,MIM:613666	ALG11, alpha-1,2-mannosyltransferase	GO:0004377,GO:0005789,GO:0006490,GO:0016020,GO:0016021,GO:0033577	GDP-Man:Man3GlcNAc2-PP-Dol alpha-1,2-mannosyltransferase activity|endoplasmic reticulum membrane|oligosaccharide-lipid intermediate biosynthetic process|membrane|integral component of membrane|protein glycosylation in endoplasmic reticulum	hsa00510	N-Glycan biosynthesis
ALG12	6.06482	5.65355	5.39915	7.2904	4.86935	5.47456	6.73394	7.05491	7.41617	8.31328	6.9455	7.42678	GeneID:79087,Genbank:XM_017028936.1,HGNC:HGNC:19358,MIM:607144	ALG12, alpha-1,6-mannosyltransferase	GO:0000030,GO:0005783,GO:0005789,GO:0006457,GO:0006487,GO:0006488,GO:0016020,GO:0016021,GO:0052917	mannosyltransferase activity|endoplasmic reticulum|endoplasmic reticulum membrane|protein folding|protein N-linked glycosylation|dolichol-linked oligosaccharide biosynthetic process|membrane|integral component of membrane|dol-P-Man:Man(7)GlcNAc(2)-PP-Dol alpha-1,6-mannosyltransferase activity	hsa00510	N-Glycan biosynthesis
ALG13	0.798323	0.795951	0.906419	0.955221	1.21779	1.16326	1.35727	1.23896	1.29253	0.952227	1.12704	0.946799	GeneID:79868,Genbank:XM_006724698.3,HGNC:HGNC:30881,MIM:300776	ALG13, UDP-N-acetylglucosaminyltransferase subunit	GO:0003723,GO:0004577,GO:0006488,GO:0043541	RNA binding|N-acetylglucosaminyldiphosphodolichol N-acetylglucosaminyltransferase activity|dolichol-linked oligosaccharide biosynthetic process|UDP-N-acetylglucosamine transferase complex	hsa00510	N-Glycan biosynthesis
ALG14	2.32306	2.72451	2.86925	2.16942	2.29349	2.2589	1.88159	1.73841	1.61149	1.50642	1.62319	1.87529	GeneID:199857,Genbank:NM_144988.3,HGNC:HGNC:28287,MIM:612866	ALG14, UDP-N-acetylglucosaminyltransferase subunit	GO:0004577,GO:0005789,GO:0006488,GO:0016021,GO:0031965	N-acetylglucosaminyldiphosphodolichol N-acetylglucosaminyltransferase activity|endoplasmic reticulum membrane|dolichol-linked oligosaccharide biosynthetic process|integral component of membrane|nuclear membrane	hsa00510	N-Glycan biosynthesis
ALG1L	0.0545719	0.0435834	0.0186345	0.00696389	0.0307254	0.0300719	0.0697649	0.0451355	0.0463946	0.0455424	0.0227441	0.0194675	GeneID:200810,Genbank:XM_017005846.2,HGNC:HGNC:33721	ALG1, chitobiosyldiphosphodolichol beta-mannosyltransferase like	GO:0000030,GO:0005783,GO:0006486	mannosyltransferase activity|endoplasmic reticulum|protein glycosylation
ALG1L2	0	0	0	0	0	0	0	0	0	0	0	0	GeneID:644974,Genbank:NM_001136152.1,HGNC:HGNC:37258	ALG1, chitobiosyldiphosphodolichol beta-mannosyltransferase like 2	GO:0000030,GO:0005783,GO:0006486	mannosyltransferase activity|endoplasmic reticulum|protein glycosylation
ALG2	14.7739	16.7978	15.9066	7.93466	14.935	13.8559	19.3751	19.5314	18.7947	14.3339	17.3569	15.8633	GeneID:85365,Genbank:NM_033087.3,HGNC:HGNC:23159,MIM:607905	ALG2, alpha-1,3/1,6-mannosyltransferase	GO:0000033,GO:0004378,GO:0005634,GO:0005737,GO:0005789,GO:0005829,GO:0006488,GO:0015629,GO:0016020,GO:0016021,GO:0033577,GO:0046982,GO:0047485,GO:0048306,GO:0048471,GO:0051592,GO:0102704	alpha-1,3-mannosyltransferase activity|GDP-Man:Man1GlcNAc2-PP-Dol alpha-1,3-mannosyltransferase activity|nucleus|cytoplasm|endoplasmic reticulum membrane|cytosol|dolichol-linked oligosaccharide biosynthetic process|actin cytoskeleton|membrane|integral component of membrane|protein glycosylation in endoplasmic reticulum|protein heterodimerization activity|protein N-terminus binding|calcium-depende…	hsa00510	N-Glycan biosynthesis
ALG3	5.65358	6.17883	5.87219	11.1646	6.0591	5.42732	6.4144	5.26556	5.9441	8.51456	7.10072	7.67134	GeneID:10195,Genbank:NM_001006941.2,HGNC:HGNC:23056,MIM:608750	ALG3, alpha-1,3- mannosyltransferase	GO:0000033,GO:0005789,GO:0006486,GO:0006488,GO:0016021,GO:0052925	alpha-1,3-mannosyltransferase activity|endoplasmic reticulum membrane|protein glycosylation|dolichol-linked oligosaccharide biosynthetic process|integral component of membrane|dol-P-Man:Man(5)GlcNAc(2)-PP-Dol alpha-1,3-mannosyltransferase activity	hsa00510	N-Glycan biosynthesis
ALG5	15.7424	19.9199	17.9074	15.9766	12.8004	14.9634	15.314	18.4255	14.6627	9.67855	10.8231	11.4676	GeneID:29880,Genbank:NM_001142364.1,HGNC:HGNC:20266,MIM:604565	ALG5, dolichyl-phosphate beta-glucosyltransferase	GO:0004576,GO:0004581,GO:0005789,GO:0006486,GO:0006487,GO:0007368,GO:0016020,GO:0016021,GO:0018279	oligosaccharyl transferase activity|dolichyl-phosphate beta-glucosyltransferase activity|endoplasmic reticulum membrane|protein glycosylation|protein N-linked glycosylation|determination of left/right symmetry|membrane|integral component of membrane|protein N-linked glycosylation via asparagine	hsa00510	N-Glycan biosynthesis
ALG6	2.33373	2.49525	2.33539	1.07919	2.323	1.93889	2.57021	3.47035	2.6413	1.97415	1.58483	1.80216	GeneID:29929,Genbank:NM_013339.3,HGNC:HGNC:23157,MIM:604566	ALG6, alpha-1,3-glucosyltransferase	GO:0004583,GO:0005789,GO:0006487,GO:0006488,GO:0006490,GO:0016020,GO:0016021,GO:0042281,GO:0046527	dolichyl-phosphate-glucose-glycolipid alpha-glucosyltransferase activity|endoplasmic reticulum membrane|protein N-linked glycosylation|dolichol-linked oligosaccharide biosynthetic process|oligosaccharide-lipid intermediate biosynthetic process|membrane|integral component of membrane|dolichyl pyrophosphate Man9GlcNAc2 alpha-1,3-glucosyltransferase activity|glucosyltransferase activity	hsa00510	N-Glycan biosynthesis
ALG8	6.07267	7.00272	6.38971	4.52968	5.94554	5.91007	7.00465	6.63486	5.79158	4.72022	6.01135	4.27085	GeneID:79053,Genbank:NM_024079.4,HGNC:HGNC:23161,MIM:608103	ALG8, alpha-1,3-glucosyltransferase	GO:0000033,GO:0004583,GO:0005789,GO:0006487,GO:0006488,GO:0006490,GO:0016021,GO:0042281	alpha-1,3-mannosyltransferase activity|dolichyl-phosphate-glucose-glycolipid alpha-glucosyltransferase activity|endoplasmic reticulum membrane|protein N-linked glycosylation|dolichol-linked oligosaccharide biosynthetic process|oligosaccharide-lipid intermediate biosynthetic process|integral component of membrane|dolichyl pyrophosphate Man9GlcNAc2 alpha-1,3-glucosyltransferase activity	hsa00510	N-Glycan biosynthesis
ALG9	2.06151	2.30995	2.50837	1.73904	2.48697	2.32683	1.82185	1.85098	2.15907	1.99207	1.95869	1.67147	GeneID:79796,Genbank:NM_001352409.1,HGNC:HGNC:15672,MIM:606941	ALG9, alpha-1,2-mannosyltransferase	GO:0000026,GO:0000030,GO:0005783,GO:0005789,GO:0006486,GO:0006488,GO:0016020,GO:0016021,GO:0052918,GO:0052926	alpha-1,2-mannosyltransferase activity|mannosyltransferase activity|endoplasmic reticulum|endoplasmic reticulum membrane|protein glycosylation|dolichol-linked oligosaccharide biosynthetic process|membrane|integral component of membrane|dol-P-Man:Man(8)GlcNAc(2)-PP-Dol alpha-1,2-mannosyltransferase activity|dol-P-Man:Man(6)GlcNAc(2)-PP-Dol alpha-1,2-mannosyltransferase activity	hsa00510	N-Glycan biosynthesis
ALK	0	0	0	0.00490856	0	0	0	0	0	0.00928141	0	0	GeneID:238,Genbank:XM_024452778.1,HGNC:HGNC:427,MIM:105590	ALK receptor tyrosine kinase			hsa05200,hsa05223	Pathways in cancer|Non-small cell lung cancer
ALKAL1	0.0567636	0	0	0.145631	0.0605636	0.118714	0.307426	0.111849	0.115087	0	0.260828	0.230354	GeneID:389658,Genbank:NM_207413.3,HGNC:HGNC:33775	ALK and LTK ligand 1	GO:0005576,GO:0010976,GO:0030298,GO:0030971,GO:0070374,GO:0070378	extracellular region|positive regulation of neuron projection development|receptor signaling protein tyrosine kinase activator activity|receptor tyrosine kinase binding|positive regulation of ERK1 and ERK2 cascade|positive regulation of ERK5 cascade
ALKAL2	0	0	0	0	0.0359266	0.0353514	0	0	0.0721429	0	0	0	GeneID:285016,Genbank:XM_011510342.3,HGNC:HGNC:27683	ALK and LTK ligand 2	GO:0005576,GO:0010976,GO:0030298,GO:0030971,GO:0070374,GO:0070378	extracellular region|positive regulation of neuron projection development|receptor signaling protein tyrosine kinase activator activity|receptor tyrosine kinase binding|positive regulation of ERK1 and ERK2 cascade|positive regulation of ERK5 cascade
ALKBH1	2.15552	2.65837	2.66122	2.48089	2.77654	2.44581	2.08961	2.42547	2.79864	3.24281	2.584	2.55039	GeneID:8846,Genbank:NM_006020.2,HGNC:HGNC:17911,MIM:605345	alkB homolog 1, histone H2A dioxygenase	GO:0000049,GO:0001701,GO:0001764,GO:0001890,GO:0002101,GO:0003906,GO:0005719,GO:0005739,GO:0006281,GO:0006307,GO:0006446,GO:0006448,GO:0008198,GO:0016706,GO:0031175,GO:0035552,GO:0042056,GO:0042245,GO:0043524,GO:0043734,GO:0048589,GO:0070129,GO:0070579,GO:0070989,GO:0080111,GO:0103053,GO:0140078,GO:0140080,GO:1990983,GO:1990984	tRNA binding|in utero embryonic development|neuron migration|placenta development|tRNA wobble cytosine modification|DNA-(apurinic or apyrimidinic site) lyase activity|nuclear euchromatin|mitochondrion|DNA repair|DNA dealkylation involved in DNA repair|regulation of translational initiation|regulation of translational elongation|ferrous iron binding|oxidoreductase activity, acting on paired donors…
ALKBH2	4.77287	5.53342	5.19504	9.93978	5.05854	6.62028	6.19168	5.66292	5.6311	6.94527	6.85942	8.4608	GeneID:121642,Genbank:NM_001145375.1,HGNC:HGNC:32487,MIM:610602	alkB homolog 2, alpha-ketoglutarate dependent dioxygenase	GO:0005634,GO:0005654,GO:0006307,GO:0008198,GO:0015630,GO:0035511,GO:0043734,GO:0051747,GO:0070989,GO:0080111,GO:0103053	nucleus|nucleoplasm|DNA dealkylation involved in DNA repair|ferrous iron binding|microtubule cytoskeleton|oxidative DNA demethylation|DNA-N1-methyladenine dioxygenase activity|cytosine C-5 DNA demethylase activity|oxidative demethylation|DNA demethylation|1-ethyladenine demethylase activity
ALKBH3	12.9949	14.0728	12.5166	16.4863	13.7787	14.0625	12.0726	11.1874	11.2	11.9987	12.0989	11.3439	GeneID:221120,Genbank:NM_139178.3,HGNC:HGNC:30141,MIM:610603	alkB homolog 3, alpha-ketoglutaratedependent dioxygenase
ALKBH4	4.88381	4.08572	5.07666	7.81328	5.17656	4.3043	4.83791	4.69085	5.21236	7.12563	5.23835	5.49602	GeneID:54784,Genbank:NM_017621.3,HGNC:HGNC:21900,MIM:613302	alkB homolog 4, lysine demethylase	GO:0003779,GO:0005634,GO:0005737,GO:0006351,GO:0006355,GO:0006482,GO:0016706,GO:0030496,GO:0031032,GO:0032451,GO:0036090,GO:0046872,GO:0070938	actin binding|nucleus|cytoplasm|transcription, DNA-templated|regulation of transcription, DNA-templated|protein demethylation|oxidoreductase activity, acting on paired donors, with incorporation or reduction of molecular oxygen, 2-oxoglutarate as one donor, and incorporation of one atom each of oxygen into both donors|midbody|actomyosin structure organization|demethylase activity|cleavage furrow …
ALKBH5	40.774	35.995	41.2251	46.7511	32.9406	33.9746	44.1519	43.2097	44.5302	46.1859	40.9942	45.7148	GeneID:54890,Genbank:NM_017758.3,HGNC:HGNC:25996,MIM:613303	alkB homolog 5, RNA demethylase	GO:0001666,GO:0003723,GO:0005634,GO:0005654,GO:0005794,GO:0005829,GO:0006307,GO:0006397,GO:0006406,GO:0007283,GO:0016607,GO:0016706,GO:0030154,GO:0035515,GO:0035553,GO:0046872	response to hypoxia|RNA binding|nucleus|nucleoplasm|Golgi apparatus|cytosol|DNA dealkylation involved in DNA repair|mRNA processing|mRNA export from nucleus|spermatogenesis|nuclear speck|oxidoreductase activity, acting on paired donors, with incorporation or reduction of molecular oxygen, 2-oxoglutarate as one donor, and incorporation of one atom each of oxygen into both donors|cell differentiati…
ALKBH6	3.17356	2.09061	2.53157	5.40217	2.109	2.44077	2.41267	2.2862	2.70242	3.36506	2.471	2.12185	GeneID:84964,Genbank:NM_001297701.1,HGNC:HGNC:28243,MIM:613304	alkB homolog 6	GO:0005634,GO:0005654,GO:0005737,GO:0005925,GO:0008198,GO:0051213	nucleus|nucleoplasm|cytoplasm|focal adhesion|ferrous iron binding|dioxygenase activity
ALKBH7	17.0889	15.4123	15.9383	30.5111	12.3201	15.7503	16.2734	15.8522	15.5387	18.9144	15.7389	17.4146	GeneID:84266,Genbank:NM_032306.3,HGNC:HGNC:21306,MIM:613305	alkB homolog 7	GO:0005759,GO:0006631,GO:0006974,GO:0010883,GO:0046872,GO:0051213,GO:1902445	mitochondrial matrix|fatty acid metabolic process|cellular response to DNA damage stimulus|regulation of lipid storage|metal ion binding|dioxygenase activity|regulation of mitochondrial membrane permeability involved in programmed necrotic cell death
ALKBH8	0.938552	0.859156	0.856819	0.449068	1.49522	1.10016	0.908277	1.13865	0.772087	0.608563	0.93305	0.792156	GeneID:91801,Genbank:XM_017018555.1,HGNC:HGNC:25189,MIM:613306	alkB homolog 8, tRNA methyltransferase	GO:0000049,GO:0002098,GO:0005506,GO:0005634,GO:0005654,GO:0005829,GO:0006974,GO:0008198,GO:0008270,GO:0016300,GO:0016604,GO:0016706,GO:0030488,GO:0055114	tRNA binding|tRNA wobble uridine modification|iron ion binding|nucleus|nucleoplasm|cytosol|cellular response to DNA damage stimulus|ferrous iron binding|zinc ion binding|tRNA (uracil) methyltransferase activity|nuclear body|oxidoreductase activity, acting on paired donors, with incorporation or reduction of molecular oxygen, 2-oxoglutarate as one donor, and incorporation of one atom each of oxyge…
ALLC	0	0	0	0	0	0	0.0131188	0	0	0	0	0	GeneID:55821,Genbank:XM_017004495.1,HGNC:HGNC:17377,MIM:612396	allantoicase	GO:0000256,GO:0004037	allantoin catabolic process|allantoicase activity	hsa00230	Purine metabolism
ALMS1	0.573788	0.476854	0.612379	0.385943	1.08053	0.741457	0.38387	0.683855	0.618362	0.479424	0.401703	0.44859	GeneID:7840,Genbank:NM_015120.4,HGNC:HGNC:428,MIM:606844	ALMS1, centrosome and basal body associated protein	GO:0000086,GO:0000922,GO:0005813,GO:0005829,GO:0005929,GO:0010389,GO:0016197,GO:0051393,GO:0051492,GO:0097711	G2/M transition of mitotic cell cycle|spindle pole|centrosome|cytosol|cilium|regulation of G2/M transition of mitotic cell cycle|endosomal transport|alpha-actinin binding|regulation of stress fiber assembly|ciliary basal body-plasma membrane docking
ALOX12	0.929372	0.773162	0.843063	0.26348	0.269407	0.274079	0.673239	0.892082	0.760808	0.29456	0.142402	0.266407	GeneID:239,Genbank:XM_011523780.2,HGNC:HGNC:429,MIM:152391	arachidonate 12-lipoxygenase, 12S type			hsa00590,hsa01523,hsa04726,hsa04750	Arachidonic acid metabolism|Antifolate resistance|Serotonergic synapse|Inflammatory mediator regulation of TRP channels
ALOX12B	0	0	0	0	0	0	0	0	0.0170235	0	0	0.047747	GeneID:242,Genbank:NM_001139.2,HGNC:HGNC:430,MIM:603741	arachidonate 12-lipoxygenase, 12R type			hsa00590,hsa04726	Arachidonic acid metabolism|Serotonergic synapse
ALOX15	0	0	0	0	0	0	0	0	0	0	0	0	GeneID:246,Genbank:NM_001140.4,HGNC:HGNC:433,MIM:152392	arachidonate 15-lipoxygenase			hsa00590,hsa00591,hsa04216,hsa04217,hsa04726	Arachidonic acid metabolism|Linoleic acid metabolism|Ferroptosis|Necroptosis|Serotonergic synapse
ALOX15B	0	0.028843	0	0.0189454	0.0581987	0.0709411	0.01563	0.0288818	0	0.0149682	0.0150679	0.111293	GeneID:247,Genbank:NM_001141.2,HGNC:HGNC:434,MIM:603697	arachidonate 15-lipoxygenase, type B	GO:0005506,GO:0005509,GO:0005622,GO:0005634,GO:0005829,GO:0005856,GO:0005886,GO:0006629,GO:0006915,GO:0008285,GO:0008289,GO:0010744,GO:0016020,GO:0016165,GO:0019369,GO:0019372,GO:0019898,GO:0030336,GO:0030850,GO:0030856,GO:0035360,GO:0036403,GO:0043651,GO:0045618,GO:0045786,GO:0045926,GO:0050473,GO:0051122,GO:0070062,GO:0090197	iron ion binding|calcium ion binding|intracellular|nucleus|cytosol|cytoskeleton|plasma membrane|lipid metabolic process|apoptotic process|negative regulation of cell proliferation|lipid binding|positive regulation of macrophage derived foam cell differentiation|membrane|linoleate 13S-lipoxygenase activity|arachidonic acid metabolic process|lipoxygenase pathway|extrinsic component of membrane|nega…	hsa00590,hsa04726	Arachidonic acid metabolism|Serotonergic synapse
ALOX5	0	0	0	0	0.0149129	0	0.0481921	0	0	0	0.0153035	0	GeneID:240,Genbank:NM_001320862.1,HGNC:HGNC:435,MIM:152390	arachidonate 5-lipoxygenase			hsa00590,hsa04664,hsa04726,hsa04913,hsa05145	Arachidonic acid metabolism|Fc epsilon RI signaling pathway|Serotonergic synapse|Ovarian steroidogenesis|Toxoplasmosis
ALOX5AP	0	0	0	0	0.0346413	0	0	0.0323743	0	0	0	0	GeneID:241,Genbank:NM_001204406.1,HGNC:HGNC:436,MIM:603700	arachidonate 5-lipoxygenase activating protein			hsa04664	Fc epsilon RI signaling pathway
ALOXE3	0	0	0	0	0	0	0	0	0.0102631	0	0	0	GeneID:59344,Genbank:NM_001165960.1,HGNC:HGNC:13743,MIM:607206	arachidonate lipoxygenase 3
ALPI	0	0	0	0	0.0351458	0	0	0	0	0	0	0	GeneID:248,Genbank:NM_001631.4,HGNC:HGNC:437,MIM:171740	alkaline phosphatase, intestinal			hsa00730,hsa00790	Thiamine metabolism|Folate biosynthesis
ALPK1	0.796385	0.814309	0.904388	0.593609	1.11735	0.931425	0.988315	0.97344	0.998159	0.704282	0.885716	0.848727	GeneID:80216,Genbank:XM_017008638.2,HGNC:HGNC:20917,MIM:607347	alpha kinase 1	GO:0004674,GO:0005524,GO:0005737	protein serine/threonine kinase activity|ATP binding|cytoplasm
ALPK2	4.83924	5.33042	5.50969	4.88143	10.8206	9.94539	5.80083	5.39653	4.73486	7.78615	8.719	7.71036	GeneID:115701,Genbank:NM_052947.3,HGNC:HGNC:20565	alpha kinase 2	GO:0004674,GO:0005524,GO:0005737	protein serine/threonine kinase activity|ATP binding|cytoplasm
ALPK3	1.00004	1.07264	0.938512	0.62561	0.668409	0.595756	0.750545	0.635164	0.815999	0.485774	0.494504	0.342644	GeneID:57538,Genbank:NM_020778.4,HGNC:HGNC:17574,MIM:617608	alpha kinase 3	GO:0004674,GO:0005524,GO:0005634,GO:0007507	protein serine/threonine kinase activity|ATP binding|nucleus|heart development
ALPL	2.772	2.38359	2.25383	11.473	8.17546	7.73516	8.10736	8.47817	8.68216	35.9928	38.2637	45.0581	GeneID:249,Genbank:XM_005245818.1,HGNC:HGNC:438,MIM:171760	alkaline phosphatase, liver/bone/kidney			hsa00730,hsa00790	Thiamine metabolism|Folate biosynthesis
ALPP	0	0	0	0	0	0	0	0	0	0.0131525	0	0	GeneID:250,Genbank:NM_001632.4,HGNC:HGNC:439,MIM:171800	alkaline phosphatase, placental			hsa00730,hsa00790	Thiamine metabolism|Folate biosynthesis
ALPPL2	0	0	0	0	0	0	0	0	0	0	0	0	GeneID:251,Genbank:NM_031313.2,HGNC:HGNC:441,MIM:171810	alkaline phosphatase, placental like 2	GO:0004035,GO:0005576,GO:0005886,GO:0006501,GO:0031225,GO:0046872	alkaline phosphatase activity|extracellular region|plasma membrane|C-terminal protein lipidation|anchored component of membrane|metal ion binding	hsa00730,hsa00790	Thiamine metabolism|Folate biosynthesis
ALS2	1.45345	2.13852	2.1278	1.08776	2.78172	2.47543	2.33981	2.46436	2.16429	1.69016	1.85079	1.55996	GeneID:57679,Genbank:NM_020919.3,HGNC:HGNC:443,MIM:606352	ALS2, alsin Rho guanine nucleotide exchange factor			hsa05014	Amyotrophic lateral sclerosis (ALS)
ALS2CL	1.00186	0.747099	0.909514	0.874019	0.530955	0.740036	0.746775	0.681519	0.848687	0.445151	0.578858	0.49261	GeneID:259173,Genbank:NM_147129.4,HGNC:HGNC:20605,MIM:612402	ALS2 C-terminal like	GO:0005096,GO:0005829,GO:0007032,GO:0017112,GO:0042802	GTPase activator activity|cytosol|endosome organization|Rab guanyl-nucleotide exchange factor activity|identical protein binding
ALS2CR12	0.0543898	0.0312121	0.0328262	0.0325639	0.0120211	0.02369	0.176428	0.0530519	0.108593	0.0133862	0.0393816	0	GeneID:130540,Genbank:NM_001289993.1,HGNC:HGNC:14439	amyotrophic lateral sclerosis 2 chromosome region 12	GO:0005737,GO:0042995	cytoplasm|cell projection
ALX1	0	0	0	0	0	0	0	0	0	0	0	0	GeneID:8092,Genbank:NM_006982.2,HGNC:HGNC:1494,MIM:601527	ALX homeobox 1
ALX3	0.0740174	0.0366233	0.0388139	0.103651	0	0	0.0392657	0.0366424	0.0367244	0	0	0	GeneID:257,Genbank:NM_006492.2,HGNC:HGNC:449,MIM:606014	ALX homeobox 3	GO:0005634,GO:0006351,GO:0006355,GO:0007389,GO:0035115,GO:0035116,GO:0042981,GO:0043565,GO:0048701	nucleus|transcription, DNA-templated|regulation of transcription, DNA-templated|pattern specification process|embryonic forelimb morphogenesis|embryonic hindlimb morphogenesis|regulation of apoptotic process|sequence-specific DNA binding|embryonic cranial skeleton morphogenesis
ALX4	0.0391055	0	0.0403646	0	0	0.05297	0.0250306	0.015352	0.0076925	0.00800171	0.00801323	0.0220527	GeneID:60529,Genbank:NM_021926.3,HGNC:HGNC:450,MIM:605420	ALX homeobox 4	GO:0000977,GO:0001228,GO:0001501,GO:0001942,GO:0003677,GO:0005634,GO:0005667,GO:0007517,GO:0009791,GO:0009952,GO:0035115,GO:0035116,GO:0042733,GO:0042981,GO:0046982,GO:0048565,GO:0048704,GO:0060021,GO:0071837	RNA polymerase II regulatory region sequence-specific DNA binding|transcriptional activator activity, RNA polymerase II transcription regulatory region sequence-specific DNA binding|skeletal system development|hair follicle development|DNA binding|nucleus|transcription factor complex|muscle organ development|post-embryonic development|anterior/posterior pattern specification|embryonic forelimb mo…
ALYREF	50.7973	48.6381	48.5565	91.8376	41.5607	45.6124	26.6774	26.5565	26.5511	37.4508	33.936	36.6603	GeneID:10189,Genbank:NM_005782.3,HGNC:HGNC:19071,MIM:604171	Aly/REF export factor	GO:0000018,GO:0000346,GO:0000398,GO:0001649,GO:0003723,GO:0005654,GO:0005829,GO:0006369,GO:0006405,GO:0006406,GO:0016020,GO:0016032,GO:0016607,GO:0031124,GO:0031297,GO:0032786,GO:0046784,GO:0070062,GO:0071013	regulation of DNA recombination|transcription export complex|mRNA splicing, via spliceosome|osteoblast differentiation|RNA binding|nucleoplasm|cytosol|termination of RNA polymerase II transcription|RNA export from nucleus|mRNA export from nucleus|membrane|viral process|nuclear speck|mRNA 3'-end processing|replication fork processing|positive regulation of DNA-templated transcription, elongation|v…	hsa03013,hsa03015,hsa03040,hsa05168	RNA transport|mRNA surveillance pathway|Spliceosome|Herpes simplex infection
AMACR	3.03787	3.35163	3.42957	2.64493	3.68309	3.54652	2.73778	3.50058	3.05741	2.72096	3.04917	3.01803	GeneID:23600,Genbank:NM_203382.2,HGNC:HGNC:451,MIM:604489	alpha-methylacyl-CoA racemase	GO:0005102,GO:0005737,GO:0005739,GO:0005777,GO:0005782,GO:0005886,GO:0006699,GO:0008111,GO:0008206,GO:0033540,GO:0043231	receptor binding|cytoplasm|mitochondrion|peroxisome|peroxisomal matrix|plasma membrane|bile acid biosynthetic process|alpha-methylacyl-CoA racemase activity|bile acid metabolic process|fatty acid beta-oxidation using acyl-CoA oxidase|intracellular membrane-bounded organelle	hsa00120,hsa04146	Primary bile acid biosynthesis|Peroxisome
AMBN	0	0.0189416	0	0	0	0	0	0	0	0	0	0	GeneID:258,Genbank:NM_016519.5,HGNC:HGNC:452,MIM:601259	ameloblastin
AMBP	0	0.0276885	0	0.0371164	0.0285909	0	0.0608437	0.0278308	0	0	0.0893186	0.0271828	GeneID:259,Genbank:NM_001633.3,HGNC:HGNC:453,MIM:176870	alpha-1-microglobulin/bikunin precursor	GO:0004867,GO:0005576,GO:0005615,GO:0005886,GO:0006898,GO:0007155,GO:0007565,GO:0009986,GO:0016032,GO:0018298,GO:0019855,GO:0019862,GO:0020037,GO:0030163,GO:0031012,GO:0042167,GO:0042803,GO:0043231,GO:0046329,GO:0046904,GO:0050777,GO:0070062,GO:0072562	serine-type endopeptidase inhibitor activity|extracellular region|extracellular space|plasma membrane|receptor-mediated endocytosis|cell adhesion|female pregnancy|cell surface|viral process|protein-chromophore linkage|calcium channel inhibitor activity|IgA binding|heme binding|protein catabolic process|extracellular matrix|heme catabolic process|protein homodimerization activity|intracellular mem…
AMBRA1	2.47304	2.49149	2.3866	2.20413	2.36507	2.5389	2.28078	2.17609	2.10469	2.8009	3.1523	3.10059	GeneID:55626,Genbank:NM_001267783.1,HGNC:HGNC:25990,MIM:611359	autophagy and beclin 1 regulator 1	GO:0000045,GO:0000422,GO:0000423,GO:0005737,GO:0005739,GO:0005741,GO:0005776,GO:0005829,GO:0005930,GO:0008285,GO:0009267,GO:0010508,GO:0010667,GO:0016236,GO:0021915,GO:0030154,GO:0031625,GO:0043524,GO:0043552,GO:0045335,GO:0048471,GO:0051020,GO:0098780	autophagosome assembly|autophagy of mitochondrion|mitophagy|cytoplasm|mitochondrion|mitochondrial outer membrane|autophagosome|cytosol|axoneme|negative regulation of cell proliferation|cellular response to starvation|positive regulation of autophagy|negative regulation of cardiac muscle cell apoptotic process|macroautophagy|neural tube development|cell differentiation|ubiquitin protein ligase bin…	hsa04137,hsa04140	Mitophagy - animal|Autophagy - animal
AMD1	22.4889	25.0672	26.0742	9.14865	21.3122	18.1192	14.9803	15.5833	13.7327	7.47579	8.18121	8.29955	GeneID:262,Genbank:NM_001287215.1,HGNC:HGNC:457,MIM:180980	adenosylmethionine decarboxylase 1	GO:0004014,GO:0005829,GO:0006557,GO:0006595,GO:0006597,GO:0008295,GO:0019810	adenosylmethionine decarboxylase activity|cytosol|S-adenosylmethioninamine biosynthetic process|polyamine metabolic process|spermine biosynthetic process|spermidine biosynthetic process|putrescine binding	hsa00270,hsa00330	Cysteine and methionine metabolism|Arginine and proline metabolism
AMDHD1	0.0815901	0.215594	0.167057	0.17891	0.0441014	0.151077	0.176642	0.180293	0.18433	0.0956565	0.0712138	0.126001	GeneID:144193,Genbank:NM_152435.2,HGNC:HGNC:28577	amidohydrolase domain containing 1	GO:0005829,GO:0006548,GO:0016812,GO:0019556,GO:0019557,GO:0046872,GO:0050480	cytosol|histidine catabolic process|hydrolase activity, acting on carbon-nitrogen (but not peptide) bonds, in cyclic amides|histidine catabolic process to glutamate and formamide|histidine catabolic process to glutamate and formate|metal ion binding|imidazolonepropionase activity	hsa00340	Histidine metabolism
AMDHD2	4.3644	5.54824	5.24172	8.56292	4.77695	4.97281	3.16363	3.47675	3.53132	3.89211	3.59787	3.8879	GeneID:51005,Genbank:NM_001330449.1,HGNC:HGNC:24262	amidohydrolase domain containing 2	GO:0005634,GO:0005829,GO:0005975,GO:0006046,GO:0006048,GO:0008448,GO:0019262,GO:0046872	nucleus|cytosol|carbohydrate metabolic process|N-acetylglucosamine catabolic process|UDP-N-acetylglucosamine biosynthetic process|N-acetylglucosamine-6-phosphate deacetylase activity|N-acetylneuraminate catabolic process|metal ion binding	hsa00520	Amino sugar and nucleotide sugar metabolism
AMELX	0	0	0	0	0	0	0	0	0	0	0	0	GeneID:265,Genbank:NM_182680.1,HGNC:HGNC:461,MIM:300391	amelogenin, X-linked	GO:0001649,GO:0001837,GO:0002062,GO:0005578,GO:0005788,GO:0007155,GO:0007165,GO:0008083,GO:0009986,GO:0030345,GO:0031214,GO:0032967,GO:0034505,GO:0042127,GO:0042475,GO:0042802,GO:0043687,GO:0044267,GO:0046848,GO:0070166,GO:0070172	osteoblast differentiation|epithelial to mesenchymal transition|chondrocyte differentiation|proteinaceous extracellular matrix|endoplasmic reticulum lumen|cell adhesion|signal transduction|growth factor activity|cell surface|structural constituent of tooth enamel|biomineral tissue development|positive regulation of collagen biosynthetic process|tooth mineralization|regulation of cell proliferatio…
AMELY	0	0	0	0	0	0	0	0	0	0	0	0	GeneID:266,Genbank:NM_001143.1,HGNC:HGNC:462,MIM:410000	amelogenin, Y-linked	GO:0005578,GO:0030345,GO:0031012,GO:0034505	proteinaceous extracellular matrix|structural constituent of tooth enamel|extracellular matrix|tooth mineralization
AMER1	0.737828	0.866941	0.646897	0.280788	0.831224	0.762518	0.942363	0.909073	0.967553	0.893885	1.01925	0.812212	GeneID:139285,Genbank:NM_152424.3,HGNC:HGNC:26837,MIM:300647	APC membrane recruitment protein 1
AMER2	0	0	0	0	0	0	0	0	0	0	0	0	GeneID:219287,Genbank:NM_152704.3,HGNC:HGNC:26360,MIM:614659	APC membrane recruitment protein 2	GO:0005546,GO:0005886,GO:0007398,GO:0008013,GO:0016055,GO:0048856,GO:0090090	phosphatidylinositol-4,5-bisphosphate binding|plasma membrane|ectoderm development|beta-catenin binding|Wnt signaling pathway|anatomical structure development|negative regulation of canonical Wnt signaling pathway
AMER3	0	0	0	0	0	0	0	0	0	0	0	0	GeneID:205147,Genbank:XM_011510793.2,HGNC:HGNC:26771	APC membrane recruitment protein 3	GO:0005546,GO:0005886,GO:0008013,GO:0016055,GO:0048856,GO:0060828	phosphatidylinositol-4,5-bisphosphate binding|plasma membrane|beta-catenin binding|Wnt signaling pathway|anatomical structure development|regulation of canonical Wnt signaling pathway
AMFR	19.5385	20.1316	19.423	18.1265	20.109	19.8602	18.3221	17.0457	18.5687	20.4015	20.3274	20.2873	GeneID:267,Genbank:NM_001144.5,HGNC:HGNC:463,MIM:603243	autocrine motility factor receptor			hsa04141	Protein processing in endoplasmic reticulum
AMH	0	0	0.0956161	0.0810683	0	0	0.0468054	0	0	0	0	0	GeneID:268,Genbank:NM_000479.4,HGNC:HGNC:464,MIM:600957	anti-Mullerian hormone			hsa04024,hsa04060,hsa04350,hsa04390	cAMP signaling pathway|Cytokine-cytokine receptor interaction|TGF-beta signaling pathway|Hippo signaling pathway
AMHR2	0	0	0.0220771	0	0	0	0	0	0	0.0217206	0	0	GeneID:269,Genbank:XM_011538184.2,HGNC:HGNC:465,MIM:600956	anti-Mullerian hormone receptor type 2			hsa04060,hsa04350	Cytokine-cytokine receptor interaction|TGF-beta signaling pathway
AMIGO1	0.66416	0.599084	0.490839	0.340194	0.56048	0.627227	0.619427	0.661714	0.551213	1.00211	0.967026	1.08238	GeneID:57463,Genbank:NM_020703.3,HGNC:HGNC:20824,MIM:615689	adhesion molecule with Ig like domain 1	GO:0007156,GO:0007157,GO:0007409,GO:0007413,GO:0008076,GO:0015459,GO:0030424,GO:0030425,GO:0032809,GO:0042552,GO:0043204,GO:0050772,GO:0051965,GO:1901381	homophilic cell adhesion via plasma membrane adhesion molecules|heterophilic cell-cell adhesion via plasma membrane cell adhesion molecules|axonogenesis|axonal fasciculation|voltage-gated potassium channel complex|potassium channel regulator activity|axon|dendrite|neuronal cell body membrane|myelination|perikaryon|positive regulation of axonogenesis|positive regulation of synapse assembly|positiv…
AMIGO2	0.636627	0.489603	0.840679	0.636532	1.1761	1.18697	0.805329	0.834661	1.04202	1.21705	1.47608	1.30916	GeneID:347902,Genbank:NM_181847.4,HGNC:HGNC:24073,MIM:615690	adhesion molecule with Ig like domain 2	GO:0005634,GO:0005886,GO:0007156,GO:0007157,GO:0016021,GO:0043066,GO:0043069,GO:0051965	nucleus|plasma membrane|homophilic cell adhesion via plasma membrane adhesion molecules|heterophilic cell-cell adhesion via plasma membrane cell adhesion molecules|integral component of membrane|negative regulation of apoptotic process|negative regulation of programmed cell death|positive regulation of synapse assembly
AMIGO3	1.03588	0.704485	0.689514	1.68118	0.649114	0.704	0.808052	0.591235	0.537787	0.629255	0.695496	0.630908	GeneID:386724,Genbank:NM_198722.2,HGNC:HGNC:24075,MIM:615691	adhesion molecule with Ig like domain 3	GO:0007157,GO:0016021,GO:0051965	heterophilic cell-cell adhesion via plasma membrane cell adhesion molecules|integral component of membrane|positive regulation of synapse assembly
AMMECR1	2.26735	2.61852	2.60638	1.70073	3.98633	3.42623	1.54217	1.56092	1.71434	1.52867	1.76339	1.64105	GeneID:9949,Genbank:NM_001171689.1,HGNC:HGNC:467,MIM:300195	Alport syndrome, mental retardation, midface hypoplasia and elliptocytosis chromosomal region gene 1	GO:0005634	nucleus
AMMECR1L	4.29149	4.90477	4.80148	3.20244	4.84236	5.48533	5.89594	5.99223	6.08476	6.2544	6.20211	5.38357	GeneID:83607,Genbank:XM_011511952.3,HGNC:HGNC:28658	AMMECR1 like
AMN	0.074313	0.0209007	0.0333236	0.0747851	0.0401542	0.00986567	0.0112522	0.02084	0.0520555	0.0507162	0.0102576	0.0381771	GeneID:81693,Genbank:XM_011537202.3,HGNC:HGNC:14604,MIM:605799	amnion associated transmembrane protein	GO:0005102,GO:0005615,GO:0005886,GO:0005905,GO:0006898,GO:0007275,GO:0007588,GO:0009235,GO:0010008,GO:0015889,GO:0016021,GO:0016324,GO:0030139,GO:0031526,GO:0034384,GO:0043001,GO:0043234,GO:0070062	receptor binding|extracellular space|plasma membrane|clathrin-coated pit|receptor-mediated endocytosis|multicellular organism development|excretion|cobalamin metabolic process|endosome membrane|cobalamin transport|integral component of membrane|apical plasma membrane|endocytic vesicle|brush border membrane|high-density lipoprotein particle clearance|Golgi to plasma membrane protein transport|prot…
AMN1	0.391813	0.429479	0.284944	0.389399	0.408775	0.376703	0.517246	0.532047	0.366833	0.150454	0.465176	0.384119	GeneID:196394,Genbank:NM_001278411.1,HGNC:HGNC:27281	antagonist of mitotic exit network 1 homolog
AMOT	0.715435	0.828563	0.669283	0.362119	0.634659	0.682428	0.482437	0.521752	0.669015	0.454941	0.457707	0.568374	GeneID:154796,Genbank:XM_011530875.2,HGNC:HGNC:17810,MIM:300410	angiomotin			hsa04390,hsa04530	Hippo signaling pathway|Tight junction
AMOTL1	7.19322	7.28161	7.53611	3.57466	8.40324	8.5045	6.3767	5.98586	5.9779	5.58951	6.80952	5.74765	GeneID:154810,Genbank:XM_006718772.3,HGNC:HGNC:17811,MIM:614657	angiomotin like 1	GO:0003365,GO:0005829,GO:0005923,GO:0016055,GO:0016324,GO:0030027,GO:0031410,GO:0035329,GO:0042802,GO:0043536	establishment of cell polarity involved in ameboidal cell migration|cytosol|bicellular tight junction|Wnt signaling pathway|apical plasma membrane|lamellipodium|cytoplasmic vesicle|hippo signaling|identical protein binding|positive regulation of blood vessel endothelial cell migration	hsa04530	Tight junction
AMOTL2	68.5715	62.5435	60.6031	47.8611	59.699	57.5903	55.8357	57.2858	56.6904	68.6036	70.436	71.3186	GeneID:51421,Genbank:NM_001278683.1,HGNC:HGNC:17812,MIM:614658	angiomotin like 2	GO:0005829,GO:0005923,GO:0016055,GO:0016324,GO:0035329,GO:0042802,GO:0055037	cytosol|bicellular tight junction|Wnt signaling pathway|apical plasma membrane|hippo signaling|identical protein binding|recycling endosome	hsa04530	Tight junction
AMPD1	0	0	0	0	0	0	0	0	0	0	0	0	GeneID:270,Genbank:NM_001172626.1,HGNC:HGNC:468,MIM:102770	adenosine monophosphate deaminase 1	GO:0003876,GO:0005829,GO:0010033,GO:0032036,GO:0032264,GO:0043101,GO:0046872	AMP deaminase activity|cytosol|response to organic substance|myosin heavy chain binding|IMP salvage|purine-containing compound salvage|metal ion binding	hsa00230	Purine metabolism
AMPD2	9.77332	9.71795	9.79022	13.9482	9.72845	9.9644	9.03575	7.80977	8.2384	10.079	9.73384	10.4472	GeneID:271,Genbank:NM_001257360.1,HGNC:HGNC:469,MIM:102771	adenosine monophosphate deaminase 2	GO:0003876,GO:0005829,GO:0006188,GO:0032264,GO:0043101,GO:0046872,GO:0052652,GO:0097009	AMP deaminase activity|cytosol|IMP biosynthetic process|IMP salvage|purine-containing compound salvage|metal ion binding|cyclic purine nucleotide metabolic process|energy homeostasis	hsa00230	Purine metabolism
AMPD3	1.26272	1.28712	1.1066	0.697325	0.858921	0.989966	1.04676	0.877002	1.06717	0.850036	0.954608	0.688397	GeneID:272,Genbank:NM_001172431.1,HGNC:HGNC:470,MIM:102772	adenosine monophosphate deaminase 3	GO:0003876,GO:0005576,GO:0005829,GO:0006196,GO:0032264,GO:0034101,GO:0034774,GO:0043101,GO:0043312,GO:0046031,GO:0046034,GO:0046039,GO:0046872,GO:0097009,GO:1904813	AMP deaminase activity|extracellular region|cytosol|AMP catabolic process|IMP salvage|erythrocyte homeostasis|secretory granule lumen|purine-containing compound salvage|neutrophil degranulation|ADP metabolic process|ATP metabolic process|GTP metabolic process|metal ion binding|energy homeostasis|ficolin-1-rich granule lumen	hsa00230	Purine metabolism
AMPH	0.572431	0.654347	0.636501	0.577924	0.619917	0.829897	0.54256	0.383546	0.504577	0.713423	0.662159	0.612142	GeneID:273,Genbank:XM_006715690.4,HGNC:HGNC:471,MIM:600418	amphiphysin	GO:0005543,GO:0005829,GO:0006897,GO:0007268,GO:0008021,GO:0015629,GO:0030054,GO:0030672,GO:0031256,GO:0061024	phospholipid binding|cytosol|endocytosis|chemical synaptic transmission|synaptic vesicle|actin cytoskeleton|cell junction|synaptic vesicle membrane|leading edge membrane|membrane organization	hsa04144,hsa04666	Endocytosis|Fc gamma R-mediated phagocytosis
AMT	0.62642	0.918772	0.759349	2.68011	0.980876	1.14128	0.812708	1.09267	0.755048	0.69715	1.30946	1.2156	GeneID:275,Genbank:NM_001164711.1,HGNC:HGNC:473,MIM:238310	aminomethyltransferase	GO:0004047,GO:0005654,GO:0005739,GO:0005759,GO:0006546,GO:0008483,GO:0019464	aminomethyltransferase activity|nucleoplasm|mitochondrion|mitochondrial matrix|glycine catabolic process|transaminase activity|glycine decarboxylation via glycine cleavage system	hsa00260,hsa00630,hsa00670	Glycine, serine and threonine metabolism|Glyoxylate and dicarboxylate metabolism|One carbon pool by folate
AMTN	0.375385	0.405793	0.297131	0	0	0	0.0448751	0	0.166614	0	0	0	GeneID:401138,Genbank:NM_212557.3,HGNC:HGNC:33188,MIM:610912	amelotin	GO:0005578,GO:0005605,GO:0005788,GO:0005911,GO:0007155,GO:0031214,GO:0042475,GO:0043687,GO:0044267,GO:0070169,GO:0070175	proteinaceous extracellular matrix|basal lamina|endoplasmic reticulum lumen|cell-cell junction|cell adhesion|biomineral tissue development|odontogenesis of dentin-containing tooth|post-translational protein modification|cellular protein metabolic process|positive regulation of biomineral tissue development|positive regulation of enamel mineralization
AMY1A	0	0	0.0200907	0	0	0	0	0	0	0	0	0	GeneID:276,Genbank:NM_001008221.1,HGNC:HGNC:474,MIM:104700	amylase, alpha 1A (salivary)			hsa00500,hsa04970,hsa04973	Starch and sucrose metabolism|Salivary secretion|Carbohydrate digestion and absorption
AMY1B	0	0	0	0	0	0	0	0	0.0199418	0	0	0.0213052	GeneID:277,Genbank:XM_011541262.1,HGNC:HGNC:475,MIM:104701	amylase, alpha 1B (salivary)			hsa00500,hsa04970,hsa04973	Starch and sucrose metabolism|Salivary secretion|Carbohydrate digestion and absorption
AMY1C	0	0	0	0	0	0	0	0	0	0	0	0	GeneID:278,Genbank:XM_017001058.1,HGNC:HGNC:476,MIM:104702	amylase, alpha 1C (salivary)			hsa00500,hsa04970,hsa04973	Starch and sucrose metabolism|Salivary secretion|Carbohydrate digestion and absorption
AMY2A	0	0	0	0.0224518	0	0	0	0	0	0	0	0	GeneID:279,Genbank:NM_000699.3,HGNC:HGNC:477,MIM:104650	amylase, alpha 2A (pancreatic)			hsa00500,hsa04972,hsa04973	Starch and sucrose metabolism|Pancreatic secretion|Carbohydrate digestion and absorption
AMY2B	0.390215	0.419265	0.321603	0.642568	0.403882	0.593352	0.270492	0.312039	0.587973	0.206077	0.246543	0.0193187	GeneID:280,Genbank:NM_020978.4,HGNC:HGNC:478,MIM:104660	amylase, alpha 2B (pancreatic)	GO:0004556,GO:0005975,GO:0007586,GO:0046872,GO:0070062,GO:0103025	alpha-amylase activity|carbohydrate metabolic process|digestion|metal ion binding|extracellular exosome|alpha-amylase activity (releasing maltohexaose)	hsa00500,hsa04972,hsa04973	Starch and sucrose metabolism|Pancreatic secretion|Carbohydrate digestion and absorption
AMZ1	0.0387104	0.0418785	0.0755721	0.138688	0.25193	0.244033	0.032169	0.0168633	0.0465884	0.152196	0.161048	0.150929	GeneID:155185,Genbank:XM_011515151.3,HGNC:HGNC:22231,MIM:615168	archaelysin family metallopeptidase 1	GO:0006508,GO:0008233,GO:0008237,GO:0008270	proteolysis|peptidase activity|metallopeptidase activity|zinc ion binding
AMZ2	16.6775	19.1402	18.2597	16.1992	13.9392	14.7012	18.3621	17.6266	18.1689	13.6948	15.4394	14.3158	GeneID:51321,Genbank:XM_005257432.4,HGNC:HGNC:28041,MIM:615169	archaelysin family metallopeptidase 2	GO:0006508,GO:0008233,GO:0008237,GO:0008270	proteolysis|peptidase activity|metallopeptidase activity|zinc ion binding
ANAPC1	2.13185	2.56761	2.46166	0.771969	2.86675	3.00742	2.06969	2.11561	1.9478	1.82138	2.03673	1.4723	GeneID:64682,Genbank:XM_017004710.2,HGNC:HGNC:19988,MIM:608473	anaphase promoting complex subunit 1	GO:0005654,GO:0005680,GO:0005829,GO:0031145,GO:0042787,GO:0043161,GO:0051301,GO:0051436,GO:0051437,GO:0051439,GO:0070979	nucleoplasm|anaphase-promoting complex|cytosol|anaphase-promoting complex-dependent catabolic process|protein ubiquitination involved in ubiquitin-dependent protein catabolic process|proteasome-mediated ubiquitin-dependent protein catabolic process|cell division|negative regulation of ubiquitin-protein ligase activity involved in mitotic cell cycle|positive regulation of ubiquitin-protein ligase …	hsa04110,hsa04114,hsa04120,hsa04914,hsa05166	Cell cycle|Oocyte meiosis|Ubiquitin mediated proteolysis|Progesterone-mediated oocyte maturation|Human T-cell leukemia virus 1 infection
ANAPC10	1.25092	1.17971	1.28389	0.844188	1.24825	1.24652	0.922791	1.2703	1.16659	0.71106	0.866407	0.717479	GeneID:10393,Genbank:XM_011531532.2,HGNC:HGNC:24077,MIM:613745	anaphase promoting complex subunit 10	GO:0005680,GO:0005737,GO:0007049,GO:0031145,GO:0051301,GO:0070979,GO:1904668	anaphase-promoting complex|cytoplasm|cell cycle|anaphase-promoting complex-dependent catabolic process|cell division|protein K11-linked ubiquitination|positive regulation of ubiquitin protein ligase activity	hsa04110,hsa04114,hsa04120,hsa04914,hsa05166	Cell cycle|Oocyte meiosis|Ubiquitin mediated proteolysis|Progesterone-mediated oocyte maturation|Human T-cell leukemia virus 1 infection
ANAPC11	14.2702	13.7008	13.7856	31.1851	11.9521	14.4146	9.72957	8.36977	12.1806	14.2622	13.5888	12.3493	GeneID:51529,Genbank:NM_001289414.1,HGNC:HGNC:14452,MIM:614534	anaphase promoting complex subunit 11	GO:0000278,GO:0005654,GO:0005680,GO:0005730,GO:0005829,GO:0016567,GO:0031145,GO:0034450,GO:0042787,GO:0043161,GO:0045842,GO:0046872,GO:0051301,GO:0051436,GO:0051437,GO:0051439,GO:0061630,GO:0070979,GO:0097602	mitotic cell cycle|nucleoplasm|anaphase-promoting complex|nucleolus|cytosol|protein ubiquitination|anaphase-promoting complex-dependent catabolic process|ubiquitin-ubiquitin ligase activity|protein ubiquitination involved in ubiquitin-dependent protein catabolic process|proteasome-mediated ubiquitin-dependent protein catabolic process|positive regulation of mitotic metaphase/anaphase transition|m…	hsa04110,hsa04114,hsa04120,hsa04914,hsa05166	Cell cycle|Oocyte meiosis|Ubiquitin mediated proteolysis|Progesterone-mediated oocyte maturation|Human T-cell leukemia virus 1 infection
ANAPC13	28.8601	36.1814	35.3214	33.9378	31.8907	32.0217	27.2978	29.0762	25.3421	20.704	22.1166	21.6098	GeneID:25847,Genbank:NM_001242374.1,HGNC:HGNC:24540,MIM:614484	anaphase promoting complex subunit 13	GO:0005680,GO:0007049,GO:0051301,GO:0070979	anaphase-promoting complex|cell cycle|cell division|protein K11-linked ubiquitination	hsa04110,hsa04114,hsa04120,hsa04914	Cell cycle|Oocyte meiosis|Ubiquitin mediated proteolysis|Progesterone-mediated oocyte maturation
ANAPC15	2.91123	3.12136	3.01334	4.86688	2.47083	3.09099	1.79772	1.46648	1.93463	2.09272	2.38545	2.20017	GeneID:25906,Genbank:NM_001330321.1,HGNC:HGNC:24531,MIM:614717	anaphase promoting complex subunit 15	GO:0005680,GO:0007049,GO:0051301,GO:0090266	anaphase-promoting complex|cell cycle|cell division|regulation of mitotic cell cycle spindle assembly checkpoint
ANAPC16	11.0385	11.9624	11.962	10.2423	10.9275	10.0015	16.2355	16.0852	14.3746	12.147	13.9047	13.3682	GeneID:119504,Genbank:NM_001242546.1,HGNC:HGNC:26976,MIM:613427	anaphase promoting complex subunit 16	GO:0000776,GO:0000777,GO:0005654,GO:0005680,GO:0005829,GO:0016567,GO:0031145,GO:0042787,GO:0043161,GO:0051301,GO:0051436,GO:0051437,GO:0051439	kinetochore|condensed chromosome kinetochore|nucleoplasm|anaphase-promoting complex|cytosol|protein ubiquitination|anaphase-promoting complex-dependent catabolic process|protein ubiquitination involved in ubiquitin-dependent protein catabolic process|proteasome-mediated ubiquitin-dependent protein catabolic process|cell division|negative regulation of ubiquitin-protein ligase activity involved in…
ANAPC2	8.39693	9.3174	8.00839	14.2763	7.87104	9.41315	7.98034	7.59397	8.10821	9.92708	8.61311	9.52505	GeneID:29882,Genbank:NM_013366.3,HGNC:HGNC:19989,MIM:606946	anaphase promoting complex subunit 2	GO:0005654,GO:0005680,GO:0005829,GO:0031145,GO:0031625,GO:0031915,GO:0042787,GO:0043161,GO:0045773,GO:0050775,GO:0051301,GO:0051436,GO:0051437,GO:0051439,GO:0070979,GO:0090129	nucleoplasm|anaphase-promoting complex|cytosol|anaphase-promoting complex-dependent catabolic process|ubiquitin protein ligase binding|positive regulation of synaptic plasticity|protein ubiquitination involved in ubiquitin-dependent protein catabolic process|proteasome-mediated ubiquitin-dependent protein catabolic process|positive regulation of axon extension|positive regulation of dendrite morp…	hsa04110,hsa04114,hsa04120,hsa04914,hsa05166	Cell cycle|Oocyte meiosis|Ubiquitin mediated proteolysis|Progesterone-mediated oocyte maturation|Human T-cell leukemia virus 1 infection
ANAPC4	3.20972	3.20544	4.07955	3.72509	4.80095	4.42143	3.51202	4.22494	3.7764	2.24585	2.80868	2.87639	GeneID:29945,Genbank:NM_001286756.1,HGNC:HGNC:19990,MIM:606947	anaphase promoting complex subunit 4	GO:0005680,GO:0007049,GO:0030071,GO:0031145,GO:0051301,GO:0070979	anaphase-promoting complex|cell cycle|regulation of mitotic metaphase/anaphase transition|anaphase-promoting complex-dependent catabolic process|cell division|protein K11-linked ubiquitination	hsa04110,hsa04114,hsa04120,hsa04914,hsa05166	Cell cycle|Oocyte meiosis|Ubiquitin mediated proteolysis|Progesterone-mediated oocyte maturation|Human T-cell leukemia virus 1 infection
ANAPC5	38.1501	39.852	39.7954	35.3748	35.893	39.8322	28.6415	26.8399	27.1949	25.2467	28.2423	25.0217	GeneID:51433,Genbank:NM_001137559.1,HGNC:HGNC:15713,MIM:606948	anaphase promoting complex subunit 5	GO:0005634,GO:0005654,GO:0005680,GO:0005829,GO:0019903,GO:0031145,GO:0042787,GO:0043161,GO:0051301,GO:0051436,GO:0051437,GO:0051439,GO:0070979	nucleus|nucleoplasm|anaphase-promoting complex|cytosol|protein phosphatase binding|anaphase-promoting complex-dependent catabolic process|protein ubiquitination involved in ubiquitin-dependent protein catabolic process|proteasome-mediated ubiquitin-dependent protein catabolic process|cell division|negative regulation of ubiquitin-protein ligase activity involved in mitotic cell cycle|positive reg…	hsa04110,hsa04114,hsa04120,hsa04657,hsa04914,hsa05166	Cell cycle|Oocyte meiosis|Ubiquitin mediated proteolysis|IL-17 signaling pathway|Progesterone-mediated oocyte maturation|Human T-cell leukemia virus 1 infection
ANAPC7	4.60643	4.30168	4.80173	5.50371	4.84791	4.74895	4.55443	3.92574	4.01327	4.73629	5.63694	5.23152	GeneID:51434,Genbank:NM_016238.2,HGNC:HGNC:17380,MIM:606949	anaphase promoting complex subunit 7	GO:0005634,GO:0005654,GO:0005680,GO:0005829,GO:0019903,GO:0031145,GO:0042787,GO:0043161,GO:0051301,GO:0051436,GO:0051437,GO:0051439,GO:0070979	nucleus|nucleoplasm|anaphase-promoting complex|cytosol|protein phosphatase binding|anaphase-promoting complex-dependent catabolic process|protein ubiquitination involved in ubiquitin-dependent protein catabolic process|proteasome-mediated ubiquitin-dependent protein catabolic process|cell division|negative regulation of ubiquitin-protein ligase activity involved in mitotic cell cycle|positive reg…	hsa04110,hsa04114,hsa04120,hsa04914,hsa05166	Cell cycle|Oocyte meiosis|Ubiquitin mediated proteolysis|Progesterone-mediated oocyte maturation|Human T-cell leukemia virus 1 infection
ANG	3.62726	4.00174	4.1026	4.47557	2.18767	2.46599	4.20925	3.6191	4.20097	2.4537	1.67365	2.01424	GeneID:283,Genbank:NM_001145.4,HGNC:HGNC:483,MIM:105850	angiogenin
ANGEL1	3.44469	2.97244	3.37447	2.86193	3.40446	3.51888	4.62177	3.54164	4.28736	4.61012	4.70943	4.81714	GeneID:23357,Genbank:XM_017021115.2,HGNC:HGNC:19961	angel homolog 1	GO:0005634,GO:0005783,GO:0005801,GO:0005829,GO:0008190,GO:0019904,GO:0048471	nucleus|endoplasmic reticulum|cis-Golgi network|cytosol|eukaryotic initiation factor 4E binding|protein domain specific binding|perinuclear region of cytoplasm
ANGEL2	2.32259	3.13477	3.53085	2.29284	3.96688	3.10366	3.21875	3.06277	2.94729	2.4236	2.58388	2.06676	GeneID:90806,Genbank:NM_001300758.1,HGNC:HGNC:30534	angel homolog 2	GO:0003730,GO:0005737,GO:0015030,GO:0045930,GO:0070935	mRNA 3'-UTR binding|cytoplasm|Cajal body|negative regulation of mitotic cell cycle|3'-UTR-mediated mRNA stabilization
ANGPT1	1.92683	2.46464	2.25235	0.834298	2.89921	1.98263	6.27236	9.944	5.60775	2.74375	2.98248	2.86762	GeneID:284,Genbank:NM_001199859.2,HGNC:HGNC:484,MIM:601667	angiopoietin 1	GO:0001525,GO:0005576,GO:0030154,GO:0030971,GO:0048014	angiogenesis|extracellular region|cell differentiation|receptor tyrosine kinase binding|Tie signaling pathway	hsa04010,hsa04014,hsa04015,hsa04066,hsa04151,hsa05323	MAPK signaling pathway|Ras signaling pathway|Rap1 signaling pathway|HIF-1 signaling pathway|PI3K-Akt signaling pathway|Rheumatoid arthritis
ANGPT2	0.0139266	0.0399421	0.0281136	0.0357727	0.0156374	0.0307624	0.0302745	0.0204661	0	0	0.0691982	0.022487	GeneID:285,Genbank:NM_001118888.1,HGNC:HGNC:485,MIM:601922	angiopoietin 2			hsa04010,hsa04014,hsa04015,hsa04066,hsa04151,hsa05167	MAPK signaling pathway|Ras signaling pathway|Rap1 signaling pathway|HIF-1 signaling pathway|PI3K-Akt signaling pathway|Kaposi sarcoma-associated herpesvirus infection
ANGPT4	0	0	0	0	0	0	0.00906951	0.0083291	0	0	0	0.0082279	GeneID:51378,Genbank:NM_001322809.1,HGNC:HGNC:487,MIM:603705	angiopoietin 4	GO:0001525,GO:0005576,GO:0005615,GO:0007219,GO:0010595,GO:0016525,GO:0030297,GO:0030971,GO:0043066,GO:0043536,GO:0043537,GO:0045766,GO:0050731,GO:0050900,GO:0071456	angiogenesis|extracellular region|extracellular space|Notch signaling pathway|positive regulation of endothelial cell migration|negative regulation of angiogenesis|transmembrane receptor protein tyrosine kinase activator activity|receptor tyrosine kinase binding|negative regulation of apoptotic process|positive regulation of blood vessel endothelial cell migration|negative regulation of blood ves…	hsa04010,hsa04014,hsa04015,hsa04066,hsa04151	MAPK signaling pathway|Ras signaling pathway|Rap1 signaling pathway|HIF-1 signaling pathway|PI3K-Akt signaling pathway
ANGPTL1	0.192661	0.27465	0.25815	0.216332	0.41847	0.241559	0.490645	0.933484	0.801887	0.574819	0.620215	0.496066	GeneID:9068,Genbank:NM_004673.3,HGNC:HGNC:489,MIM:603874	angiopoietin like 1	GO:0005102,GO:0005615,GO:0007169,GO:0070062	receptor binding|extracellular space|transmembrane receptor protein tyrosine kinase signaling pathway|extracellular exosome
ANGPTL2	12.4691	12.6783	11.8764	11.328	12.3562	13.4342	19.0728	19.6544	19.7851	19.4454	18.5153	19.0827	GeneID:23452,Genbank:NM_012098.2,HGNC:HGNC:490,MIM:605001	angiopoietin like 2	GO:0005102,GO:0005615,GO:0007275,GO:0070062	receptor binding|extracellular space|multicellular organism development|extracellular exosome
ANGPTL3	0	0	0	0	0	0	0	0	0	0	0	0	GeneID:27329,Genbank:NM_014495.3,HGNC:HGNC:491,MIM:604774	angiopoietin like 3	GO:0001525,GO:0004857,GO:0004859,GO:0005178,GO:0005576,GO:0005615,GO:0005769,GO:0005794,GO:0006071,GO:0006631,GO:0006644,GO:0007160,GO:0007165,GO:0007229,GO:0008083,GO:0008201,GO:0008203,GO:0009395,GO:0009725,GO:0009986,GO:0010519,GO:0019915,GO:0030027,GO:0030335,GO:0042632,GO:0045766,GO:0048844,GO:0050996,GO:0051004,GO:0051005,GO:0055088,GO:0055090,GO:0055091,GO:0070328	angiogenesis|enzyme inhibitor activity|phospholipase inhibitor activity|integrin binding|extracellular region|extracellular space|early endosome|Golgi apparatus|glycerol metabolic process|fatty acid metabolic process|phospholipid metabolic process|cell-matrix adhesion|signal transduction|integrin-mediated signaling pathway|growth factor activity|heparin binding|cholesterol metabolic process|phosp…	hsa04979	Cholesterol metabolism
ANGPTL4	6.94749	6.03949	6.54873	4.20945	1.93274	2.10095	39.8991	42.2936	41.9055	14.5828	13.228	15.0947	GeneID:51129,Genbank:NM_139314.2,HGNC:HGNC:16039,MIM:605910	angiopoietin like 4	GO:0001525,GO:0001666,GO:0004857,GO:0005576,GO:0005578,GO:0005615,GO:0019216,GO:0030154,GO:0042802,GO:0043066,GO:0045766,GO:0051005,GO:0051260,GO:0070328,GO:0072562,GO:2000352	angiogenesis|response to hypoxia|enzyme inhibitor activity|extracellular region|proteinaceous extracellular matrix|extracellular space|regulation of lipid metabolic process|cell differentiation|identical protein binding|negative regulation of apoptotic process|positive regulation of angiogenesis|negative regulation of lipoprotein lipase activity|protein homooligomerization|triglyceride homeostasi…	hsa03320,hsa04979	PPAR signaling pathway|Cholesterol metabolism
ANGPTL5	10.3135	10.088	10.4052	3.63804	4.8448	4.17633	4.12363	4.98803	4.14671	0.996232	1.27078	1.31956	GeneID:253935,Genbank:NM_178127.4,HGNC:HGNC:19705,MIM:607666	angiopoietin like 5	GO:0005576	extracellular region
ANGPTL6	0.110695	0.198318	0.366115	0.262851	0.035364	0.0867447	0.196937	0.199301	0.306937	0.162383	0	0.184644	GeneID:83854,Genbank:NM_031917.2,HGNC:HGNC:23140,MIM:609336	angiopoietin like 6	GO:0001525,GO:0030141,GO:0030154,GO:0070062	angiogenesis|secretory granule|cell differentiation|extracellular exosome
ANGPTL7	0.040228	0.10351	0.0958387	0.0152432	0	0.0138862	0.245056	0.197056	0.359498	0	0	0	GeneID:10218,Genbank:NM_021146.3,HGNC:HGNC:24078	angiopoietin like 7
ANGPTL8	0.164179	0.107028	0.0563678	0.414836	0.103106	0.0505674	0	0.16031	0	0	0.0527765	0	GeneID:55908,Genbank:NM_018687.6,HGNC:HGNC:24933,MIM:616223	angiopoietin like 8	GO:0005179,GO:0005576,GO:0010954,GO:0019216,GO:0044255,GO:0045444,GO:0048469,GO:0050746,GO:0051004,GO:0070328	hormone activity|extracellular region|positive regulation of protein processing|regulation of lipid metabolic process|cellular lipid metabolic process|fat cell differentiation|cell maturation|regulation of lipoprotein metabolic process|regulation of lipoprotein lipase activity|triglyceride homeostasis	hsa04979	Cholesterol metabolism
ANHX	0	0	0	0	0	0	0	0	0	0	0	0	GeneID:647589,Genbank:NM_001191054.1,HGNC:HGNC:40024	anomalous homeobox	GO:0005634,GO:0006355,GO:0043565	nucleus|regulation of transcription, DNA-templated|sequence-specific DNA binding
ANK1	1.60684	1.57826	1.33714	3.85299	4.07773	4.23279	0.946266	0.750604	1.04401	4.4636	4.15206	3.92125	GeneID:286,Genbank:NM_001142446.1,HGNC:HGNC:492,MIM:612641	ankyrin 1	GO:0005886,GO:0006779,GO:0006888,GO:0007165,GO:0008093,GO:0014731,GO:0015672,GO:0016020,GO:0016529,GO:0019899,GO:0030507,GO:0030863,GO:0048821,GO:0051117,GO:0055072,GO:0072659	plasma membrane|porphyrin-containing compound biosynthetic process|ER to Golgi vesicle-mediated transport|signal transduction|cytoskeletal adaptor activity|spectrin-associated cytoskeleton|monovalent inorganic cation transport|membrane|sarcoplasmic reticulum|enzyme binding|spectrin binding|cortical cytoskeleton|erythrocyte development|ATPase binding|iron ion homeostasis|protein localization to pl…	hsa05205	Proteoglycans in cancer
ANK2	0.328973	0.489995	0.430123	0.281579	0.690289	0.54718	0.287576	0.269628	0.227555	0.322882	0.347618	0.348331	GeneID:287,Genbank:NM_001354269.1,HGNC:HGNC:493,MIM:106410	ankyrin 2	GO:0002027,GO:0005622,GO:0005737,GO:0005739,GO:0005764,GO:0005769,GO:0005856,GO:0005886,GO:0005887,GO:0006874,GO:0006897,GO:0008104,GO:0010628,GO:0010881,GO:0010882,GO:0014069,GO:0014704,GO:0015031,GO:0015459,GO:0016324,GO:0030018,GO:0030315,GO:0030507,GO:0030674,GO:0031430,GO:0031647,GO:0031672,GO:0033292,GO:0034394,GO:0034613,GO:0036309,GO:0036371,GO:0042383,GO:0043034,GO:0043268,GO:0044325,GO:…	regulation of heart rate|intracellular|cytoplasm|mitochondrion|lysosome|early endosome|cytoskeleton|plasma membrane|integral component of plasma membrane|cellular calcium ion homeostasis|endocytosis|protein localization|positive regulation of gene expression|regulation of cardiac muscle contraction by regulation of the release of sequestered calcium ion|regulation of cardiac muscle contraction by…	hsa05205	Proteoglycans in cancer
ANK3	0.143521	0.12086	0.152243	0.118462	0.354556	0.259937	0.164696	0.220925	0.147461	0.209334	0.267888	0.190319	GeneID:288,Genbank:NM_001204403.1,HGNC:HGNC:494,MIM:600465	ankyrin 3	GO:0000281,GO:0005200,GO:0005764,GO:0005886,GO:0007009,GO:0007165,GO:0007409,GO:0007411,GO:0007528,GO:0008092,GO:0009986,GO:0010628,GO:0010650,GO:0010765,GO:0010960,GO:0014704,GO:0014731,GO:0016020,GO:0016323,GO:0016328,GO:0016529,GO:0019228,GO:0030018,GO:0030315,GO:0030424,GO:0030425,GO:0030507,GO:0030674,GO:0031594,GO:0033268,GO:0033270,GO:0034112,GO:0042383,GO:0043001,GO:0043034,GO:0043194,GO:…	mitotic cytokinesis|structural constituent of cytoskeleton|lysosome|plasma membrane|plasma membrane organization|signal transduction|axonogenesis|axon guidance|neuromuscular junction development|cytoskeletal protein binding|cell surface|positive regulation of gene expression|positive regulation of cell communication by electrical coupling|positive regulation of sodium ion transport|magnesium ion …	hsa05205	Proteoglycans in cancer
ANKAR	0.0664578	0.0695951	0.174723	0.0445353	0.180652	0.0886546	0.116255	0.16351	0.0808297	0.0509137	0.108782	0.122507	GeneID:150709,Genbank:XM_011510676.2,HGNC:HGNC:26350,MIM:609803	ankyrin and armadillo repeat containing	GO:0005634,GO:0005737,GO:0016021	nucleus|cytoplasm|integral component of membrane
ANKDD1A	2.85609	3.47202	3.17207	2.12319	2.18628	2.25354	2.24435	2.43111	1.98121	1.1292	1.13374	1.62095	GeneID:348094,Genbank:NM_182703.5,HGNC:HGNC:28002	ankyrin repeat and death domain containing 1A	GO:0007165	signal transduction
ANKDD1B	0	0.0422377	0.0149292	0.0300832	0.0154151	0.0151544	0.0631844	0.028655	0.0144532	0.0166934	0	0.0440737	GeneID:728780,Genbank:XM_017009814.1,HGNC:HGNC:32525	ankyrin repeat and death domain containing 1B	GO:0007165	signal transduction
ANKEF1	0.533163	0.592305	0.580069	0.258747	0.493198	0.422022	0.526301	0.626212	0.795368	0.488972	0.434894	0.461091	GeneID:63926,Genbank:NM_022096.5,HGNC:HGNC:15803	ankyrin repeat and EF-hand domain containing 1	GO:0005509	calcium ion binding
ANKFN1	0	0.00156721	0	0	0	0	0	0.00161312	0	0	0	0	GeneID:162282,Genbank:XM_017024263.1,HGNC:HGNC:26766	ankyrin repeat and fibronectin type III domain containing 1
ANKFY1	6.29712	6.99445	6.78659	5.489	9.21083	9.33696	6.67373	6.3363	7.20243	9.02316	10.4236	9.37554	GeneID:51479,Genbank:NM_001330063.1,HGNC:HGNC:20763,MIM:607927	ankyrin repeat and FYVE domain containing 1	GO:0005765,GO:0005768,GO:0005769,GO:0005829,GO:0006897,GO:0010008,GO:0016020,GO:0017137,GO:0032439,GO:0034058,GO:0042147,GO:0043231,GO:0044354,GO:0046872,GO:0048549,GO:0070062,GO:0090160,GO:1901981	lysosomal membrane|endosome|early endosome|cytosol|endocytosis|endosome membrane|membrane|Rab GTPase binding|endosome localization|endosomal vesicle fusion|retrograde transport, endosome to Golgi|intracellular membrane-bounded organelle|macropinosome|metal ion binding|positive regulation of pinocytosis|extracellular exosome|Golgi to lysosome transport|phosphatidylinositol phosphate binding
ANKH	10.2059	10.3027	10.5746	6.30395	8.73815	9.16253	10.8887	10.9136	11.6555	9.2176	9.50563	9.07268	GeneID:56172,Genbank:NM_054027.5,HGNC:HGNC:15492,MIM:605145	ANKH inorganic pyrophosphate transport regulator	GO:0001501,GO:0005315,GO:0005886,GO:0005887,GO:0007626,GO:0015114,GO:0016021,GO:0019867,GO:0030500,GO:0030504,GO:0055085	skeletal system development|inorganic phosphate transmembrane transporter activity|plasma membrane|integral component of plasma membrane|locomotory behavior|phosphate ion transmembrane transporter activity|integral component of membrane|outer membrane|regulation of bone mineralization|inorganic diphosphate transmembrane transporter activity|transmembrane transport
ANKHD1	2.80677	3.15001	3.30474	1.86975	3.60741	3.147	1.91708	2.50655	2.57179	2.34266	1.99045	1.41645	GeneID:54882,Genbank:NM_017747.2,HGNC:HGNC:24714,MIM:610500	ankyrin repeat and KH domain containing 1	GO:0003723,GO:0005737,GO:0045087	RNA binding|cytoplasm|innate immune response
ANKHD1-EIF4EBP3	1.72404	1.98864	1.54361	1.36368	2.96991	2.80293	2.30111	2.44306	1.86304	1.74565	1.95883	2.31271	GeneID:404734,Genbank:NM_020690.5,HGNC:HGNC:33530	ANKHD1-EIF4EBP3 readthrough	GO:0003723,GO:0005737,GO:0045087	RNA binding|cytoplasm|innate immune response
ANKIB1	8.94487	10.9453	9.57517	3.38574	12.2802	9.69151	10.4066	12.5655	10.0646	6.218	7.44524	7.74207	GeneID:54467,Genbank:XM_005250458.4,HGNC:HGNC:22215	ankyrin repeat and IBR domain containing 1	GO:0000151,GO:0000209,GO:0005737,GO:0031624,GO:0032436,GO:0042787,GO:0046872,GO:0061630	ubiquitin ligase complex|protein polyubiquitination|cytoplasm|ubiquitin conjugating enzyme binding|positive regulation of proteasomal ubiquitin-dependent protein catabolic process|protein ubiquitination involved in ubiquitin-dependent protein catabolic process|metal ion binding|ubiquitin protein ligase activity
ANKK1	0	0	0	0	0	0.00586537	0.0187189	0.0285281	0.0115304	0.0127205	0	0	GeneID:255239,Genbank:XM_011542736.2,HGNC:HGNC:21027,MIM:608774	ankyrin repeat and kinase domain containing 1	GO:0004674,GO:0005524	protein serine/threonine kinase activity|ATP binding
ANKLE1	0.0389802	0.0508073	0.0672142	0.0536012	0.0882932	0.0869334	0.0690435	0.0254167	0.0638503	0.0652645	0.0654224	0.0846382	GeneID:126549,Genbank:NM_152363.5,HGNC:HGNC:26812	ankyrin repeat and LEM domain containing 1	GO:0004519,GO:0005639,GO:0005737,GO:0006281,GO:0006611,GO:0006998,GO:0031490,GO:0070197,GO:0090305,GO:2001022	endonuclease activity|integral component of nuclear inner membrane|cytoplasm|DNA repair|protein export from nucleus|nuclear envelope organization|chromatin DNA binding|meiotic attachment of telomere to nuclear envelope|nucleic acid phosphodiester bond hydrolysis|positive regulation of response to DNA damage stimulus
ANKLE2	11.1935	11.3247	11.1821	11.4417	12.6402	13.7163	9.40363	9.32134	9.46402	10.344	10.9023	9.85771	GeneID:23141,Genbank:NM_015114.2,HGNC:HGNC:29101,MIM:616062	ankyrin repeat and LEM domain containing 2	GO:0005789,GO:0007084,GO:0007417,GO:0016020,GO:0019888,GO:0030176,GO:0035307,GO:0042326,GO:0043066,GO:0050790,GO:0051301,GO:0051721	endoplasmic reticulum membrane|mitotic nuclear envelope reassembly|central nervous system development|membrane|protein phosphatase regulator activity|integral component of endoplasmic reticulum membrane|positive regulation of protein dephosphorylation|negative regulation of phosphorylation|negative regulation of apoptotic process|regulation of catalytic activity|cell division|protein phosphatase …
ANKMY1	0.969311	0.918308	0.773876	1.04677	0.820617	0.969416	0.808637	0.68193	0.629616	0.731738	0.700179	0.793502	GeneID:51281,Genbank:XM_024452954.1,HGNC:HGNC:20987	ankyrin repeat and MYND domain containing 1	GO:0046872	metal ion binding
ANKMY2	3.75245	4.23622	4.695	4.06432	5.4004	5.38494	3.16536	4.16605	3.83829	2.3459	2.97167	2.86609	GeneID:57037,Genbank:NM_020319.2,HGNC:HGNC:25370	ankyrin repeat and MYND domain containing 2	GO:0005929,GO:0008589,GO:0019899,GO:0046872	cilium|regulation of smoothened signaling pathway|enzyme binding|metal ion binding
ANKRA2	5.41676	6.9264	5.89385	2.73738	6.53433	6.6465	8.9474	7.96742	6.43096	5.2511	5.26749	4.47738	GeneID:57763,Genbank:NM_023039.4,HGNC:HGNC:13208,MIM:605787	ankyrin repeat family A member 2	GO:0003712,GO:0005634,GO:0005829,GO:0005856,GO:0006357,GO:0016020,GO:0019901,GO:0031625,GO:0042826,GO:0043234,GO:0043254,GO:0050750	transcription cofactor activity|nucleus|cytosol|cytoskeleton|regulation of transcription from RNA polymerase II promoter|membrane|protein kinase binding|ubiquitin protein ligase binding|histone deacetylase binding|protein complex|regulation of protein complex assembly|low-density lipoprotein particle receptor binding
ANKRD1	1.20781	1.64184	1.34302	0.96161	2.14501	1.55122	1.35879	1.10749	1.13081	1.02274	1.8666	1.19521	GeneID:27063,Genbank:NM_014391.2,HGNC:HGNC:15819,MIM:609599	ankyrin repeat domain 1	GO:0000122,GO:0001085,GO:0001105,GO:0001650,GO:0002039,GO:0003677,GO:0003714,GO:0005634,GO:0005654,GO:0005667,GO:0005737,GO:0005829,GO:0010976,GO:0019216,GO:0031432,GO:0031674,GO:0035690,GO:0035914,GO:0035994,GO:0042826,GO:0043065,GO:0043517,GO:0045214,GO:0045445,GO:0050714,GO:0055008,GO:0061629,GO:0070412,GO:0071222,GO:0071260,GO:0071347,GO:0071356,GO:0071407,GO:0071456,GO:0071560,GO:2000279	negative regulation of transcription from RNA polymerase II promoter|RNA polymerase II transcription factor binding|RNA polymerase II transcription coactivator activity|fibrillar center|p53 binding|DNA binding|transcription corepressor activity|nucleus|nucleoplasm|transcription factor complex|cytoplasm|cytosol|positive regulation of neuron projection development|regulation of lipid metabolic proc…
ANKRD10	2.80935	3.25206	3.15762	2.47362	5.50006	5.09496	3.84203	3.66438	3.25217	2.57496	2.82991	2.85582	GeneID:55608,Genbank:NM_017664.3,HGNC:HGNC:20265	ankyrin repeat domain 10	GO:0060828	regulation of canonical Wnt signaling pathway
ANKRD11	5.56089	4.8097	4.49206	3.43248	6.97026	6.21534	5.05672	4.7535	4.82495	7.22703	7.62171	7.7498	GeneID:29123,Genbank:XM_017023182.2,HGNC:HGNC:21316,MIM:611192	ankyrin repeat domain 11	GO:0001701,GO:0001894,GO:0005634,GO:0005654,GO:0005829,GO:0005886,GO:0035264,GO:0042475,GO:0048705,GO:0060325,GO:0060348	in utero embryonic development|tissue homeostasis|nucleus|nucleoplasm|cytosol|plasma membrane|multicellular organism growth|odontogenesis of dentin-containing tooth|skeletal system morphogenesis|face morphogenesis|bone development
ANKRD12	0.480783	0.201755	0.343459	0.641781	0.523962	0.420392	0.252121	0.305523	0.388528	0.239606	0.226658	0.315557	GeneID:23253,Genbank:NM_015208.4,HGNC:HGNC:29135,MIM:610616	ankyrin repeat domain 12	GO:0005654,GO:0005829	nucleoplasm|cytosol
ANKRD13A	37.6255	44.1731	44.2377	24.609	42.4115	44.6589	23.9518	21.4761	21.5427	19.6947	22.895	17.957	GeneID:88455,Genbank:XM_005253984.1,HGNC:HGNC:21268,MIM:615123	ankyrin repeat domain 13A	GO:0005737,GO:0005770,GO:0005886	cytoplasm|late endosome|plasma membrane
ANKRD13B	1.26586	0.879036	1.00337	1.74686	1.41222	1.27276	1.52845	1.40669	1.73368	2.76958	2.31364	2.70121	GeneID:124930,Genbank:XM_017024174.2,HGNC:HGNC:26363,MIM:615124	ankyrin repeat domain 13B	GO:0005737,GO:0005769,GO:0005770,GO:0005886,GO:0043231	cytoplasm|early endosome|late endosome|plasma membrane|intracellular membrane-bounded organelle
ANKRD13C	3.26844	4.04539	4.09286	1.61634	5.17848	3.86426	3.52128	4.08203	3.37805	2.51672	3.04743	2.32409	GeneID:81573,Genbank:NM_030816.4,HGNC:HGNC:25374,MIM:615125	ankyrin repeat domain 13C	GO:0005102,GO:0005783,GO:0005789,GO:0006621,GO:0010869,GO:0048471,GO:2000209	receptor binding|endoplasmic reticulum|endoplasmic reticulum membrane|protein retention in ER lumen|regulation of receptor biosynthetic process|perinuclear region of cytoplasm|regulation of anoikis
ANKRD13D	4.6001	4.15642	4.57018	10.4268	3.8563	4.41978	5.14041	4.75307	6.13265	6.49447	5.40622	6.27139	GeneID:338692,Genbank:NM_001347901.1,HGNC:HGNC:27880,MIM:615126	ankyrin repeat domain 13D	GO:0005737,GO:0005770,GO:0005886	cytoplasm|late endosome|plasma membrane
ANKRD16	2.13283	2.75787	2.34679	3.26533	2.2341	2.14918	2.14749	2.10977	2.11377	2.09726	2.24586	2.00528	GeneID:54522,Genbank:NM_019046.2,HGNC:HGNC:23471	ankyrin repeat domain 16
ANKRD17	3.60237	3.64561	3.58374	1.77674	4.77177	4.2338	3.06579	3.62615	2.96751	3.50365	3.14886	3.42856	GeneID:26057,Genbank:NM_198889.2,HGNC:HGNC:23575,MIM:615929	ankyrin repeat domain 17	GO:0000785,GO:0001955,GO:0003682,GO:0003723,GO:0005634,GO:0005737,GO:0006275,GO:0016020,GO:0016032,GO:0031965,GO:0042742,GO:0043123,GO:0045087,GO:0045787,GO:0051151,GO:1900087,GO:1900245,GO:1900246	chromatin|blood vessel maturation|chromatin binding|RNA binding|nucleus|cytoplasm|regulation of DNA replication|membrane|viral process|nuclear membrane|defense response to bacterium|positive regulation of I-kappaB kinase/NF-kappaB signaling|innate immune response|positive regulation of cell cycle|negative regulation of smooth muscle cell differentiation|positive regulation of G1/S transition of m…
ANKRD18A	0	0	0	0	0	0	0	0	0	0	0	0	GeneID:253650,Genbank:XM_024447483.1,HGNC:HGNC:23643	ankyrin repeat domain 18A
ANKRD18B	0	0	0	0.0170197	0	0	0.00981054	0.00879194	0	0	0	0	GeneID:441459,Genbank:NM_001353432.1,HGNC:HGNC:23644	ankyrin repeat domain 18B
ANKRD2	0.136247	0.0794131	0.0280541	0.0881927	0.157569	0.0257731	0.0865517	0.105696	0.157718	0.0539888	0.160144	0.174563	GeneID:26287,Genbank:NM_001346793.1,HGNC:HGNC:495,MIM:610734	ankyrin repeat domain 2	GO:0000122,GO:0000791,GO:0001817,GO:0003682,GO:0003712,GO:0005634,GO:0005829,GO:0006936,GO:0007517,GO:0008307,GO:0010832,GO:0016605,GO:0031432,GO:0031674,GO:0035914,GO:0043231,GO:0043422,GO:0043619,GO:0045662,GO:0061629,GO:1902253,GO:2000291	negative regulation of transcription from RNA polymerase II promoter|euchromatin|regulation of cytokine production|chromatin binding|transcription cofactor activity|nucleus|cytosol|muscle contraction|muscle organ development|structural constituent of muscle|negative regulation of myotube differentiation|PML body|titin binding|I band|skeletal muscle cell differentiation|intracellular membrane-boun…
ANKRD20A1	0	0	0	0	0	0	0	0	0	0	0.0249283	0	GeneID:84210,Genbank:NM_032250.3,HGNC:HGNC:23665	ankyrin repeat domain 20 family member A1	GO:0005886	plasma membrane
ANKRD20A2	0	0	0.016555	0	0	0	0	0	0	0	0	0	GeneID:441430,Genbank:XM_011517877.3,HGNC:HGNC:31979	ankyrin repeat domain 20 family member A2
ANKRD20A3	0	0	0	0	0	0	0	0	0	0	0.00780374	0	GeneID:441425,Genbank:XM_011543860.3,HGNC:HGNC:31981	ankyrin repeat domain 20 family member A3
ANKRD20A4	0	0	0	0	0	0	0	0	0	0	0	0	GeneID:728747,Genbank:NM_001098805.1,HGNC:HGNC:31982	ankyrin repeat domain 20 family member A4
ANKRD22	0	0	0	0.00901896	0.013049	0	0	0	0	0.014813	0	0.0125062	GeneID:118932,Genbank:NM_144590.2,HGNC:HGNC:28321	ankyrin repeat domain 22
ANKRD23	0.207726	0.219363	0.535724	0.540605	0.318342	0.197124	0.258421	0.186743	0.304188	0.381063	0.329028	0.224426	GeneID:200539,Genbank:NM_144994.7,HGNC:HGNC:24470,MIM:610736	ankyrin repeat domain 23	GO:0005654,GO:0005829,GO:0009612,GO:0014704,GO:0015629,GO:0030016,GO:0031432	nucleoplasm|cytosol|response to mechanical stimulus|intercalated disc|actin cytoskeleton|myofibril|titin binding
ANKRD24	0.103482	0.0867167	0.0683532	0.198024	0.105467	0.111075	0.250453	0.35855	0.257543	0.144534	0.165444	0.175087	GeneID:170961,Genbank:XM_011527756.2,HGNC:HGNC:29424	ankyrin repeat domain 24
ANKRD26	0.0711059	0.032732	0.0415942	0.102658	0.117531	0.0648474	0.0562372	0.0607084	0.049636	0.0714782	0.055948	0.0471353	GeneID:22852,Genbank:XM_017015929.1,HGNC:HGNC:29186,MIM:610855	ankyrin repeat domain 26	GO:0005813,GO:0045599	centrosome|negative regulation of fat cell differentiation
ANKRD27	4.57871	4.75003	4.68354	3.07593	4.79265	4.45755	4.62496	4.32213	4.57985	3.88936	4.46727	4.19654	GeneID:84079,Genbank:NM_032139.2,HGNC:HGNC:25310	ankyrin repeat domain 27	GO:0000149,GO:0005085,GO:0005096,GO:0005764,GO:0005769,GO:0005770,GO:0005829,GO:0005886,GO:0015031,GO:0016020,GO:0017112,GO:0017137,GO:0030133,GO:0030659,GO:0035544,GO:0035646,GO:0042470,GO:0043005,GO:0045022,GO:0048812,GO:0050775,GO:0097422,GO:1990126	SNARE binding|guanyl-nucleotide exchange factor activity|GTPase activator activity|lysosome|early endosome|late endosome|cytosol|plasma membrane|protein transport|membrane|Rab guanyl-nucleotide exchange factor activity|Rab GTPase binding|transport vesicle|cytoplasmic vesicle membrane|negative regulation of SNARE complex assembly|endosome to melanosome transport|melanosome|neuron projection|early …
ANKRD28	4.19895	4.73472	5.11207	2.88841	6.86293	5.52747	4.48631	5.45139	4.0792	2.6276	2.83738	2.6191	GeneID:23243,Genbank:XM_024453418.1,HGNC:HGNC:29024,MIM:611122	ankyrin repeat domain 28	GO:0000139,GO:0005654,GO:0005829,GO:0048208	Golgi membrane|nucleoplasm|cytosol|COPII vesicle coating
ANKRD29	0.105486	0.0741867	0.0717039	0.438103	0.552829	0.642186	0.0918281	0.0902227	0.142292	0.612292	0.60876	0.692727	GeneID:147463,Genbank:XM_017025561.1,HGNC:HGNC:27110	ankyrin repeat domain 29
ANKRD30A	0	0	0	0	0	0	0	0	0	0	0	0	GeneID:91074,Genbank:XM_011519757.3,HGNC:HGNC:17234,MIM:610856	ankyrin repeat domain 30A	GO:0003677,GO:0003700,GO:0005634,GO:0006355	DNA binding|DNA binding transcription factor activity|nucleus|regulation of transcription, DNA-templated
ANKRD30B	0	0	0.00586741	0.0605595	0.0664572	0.0851586	0	0.00571239	0	0.00750529	0.0439707	0.025455	GeneID:374860,Genbank:NM_001145029.1,HGNC:HGNC:24165,MIM:616565	ankyrin repeat domain 30B
ANKRD30BL	0	0	0	0	0	0	0	0	0	0	0	0	GeneID:554226,Genbank:NM_001358416.1,HGNC:HGNC:35167	ankyrin repeat domain 30B like
ANKRD31	0.00496089	0.00471224	0	0	0	0.0111921	0.0107876	0.0145217	0.00499258	0	0	0.00545626	GeneID:256006,Genbank:XM_011543301.3,HGNC:HGNC:26853	ankyrin repeat domain 31
ANKRD33	0	0	0	0	0	0	0.0184446	0	0	0	0	0	GeneID:341405,Genbank:NM_182608.3,HGNC:HGNC:13788	ankyrin repeat domain 33	GO:0000122,GO:0005634,GO:0005829,GO:0035914,GO:2000678	negative regulation of transcription from RNA polymerase II promoter|nucleus|cytosol|skeletal muscle cell differentiation|negative regulation of transcription regulatory region DNA binding
ANKRD33B	3.52277	3.56583	3.51954	2.30526	5.7562	5.51602	2.91452	3.17606	3.07031	3.8443	4.46299	4.18092	GeneID:651746,Genbank:NM_001164440.1,HGNC:HGNC:35240	ankyrin repeat domain 33B
ANKRD34A	0.347424	0.282427	0.236048	0.707959	0.625093	0.672642	0.382029	0.270448	0.331056	0.700669	0.48784	0.662597	GeneID:284615,Genbank:NM_001039888.3,HGNC:HGNC:27639	ankyrin repeat domain 34A
ANKRD34B	0	0	0	0	0	0	0	0	0	0	0	0	GeneID:340120,Genbank:NM_001004441.2,HGNC:HGNC:33736	ankyrin repeat domain 34B	GO:0005634,GO:0005737	nucleus|cytoplasm
ANKRD34C	0	0	0	0	0	0	0	0	0	0	0	0	GeneID:390616,Genbank:NM_001146341.1,HGNC:HGNC:33888	ankyrin repeat domain 34C
ANKRD35	2.23336	1.96661	2.49194	3.19443	1.50753	1.69771	1.38786	1.34303	1.36162	1.20466	1.1922	1.24289	GeneID:148741,Genbank:NM_001280799.1,HGNC:HGNC:26323	ankyrin repeat domain 35
ANKRD36	0.127899	0.0920861	0.0762674	0.0296019	0.13313	0.107924	0.0599399	0.0706253	0.055451	0.0220273	0.0732952	0.0524755	GeneID:375248,Genbank:NM_001354587.1,HGNC:HGNC:24079	ankyrin repeat domain 36
ANKRD36B	0.0732767	0.0329935	0.0310671	0.0371337	0.0700751	0.0559562	0.0545741	0.0490375	0.0465999	0.0246976	0.053339	0.0335208	GeneID:57730,Genbank:XM_006712661.2,HGNC:HGNC:29333	ankyrin repeat domain 36B
ANKRD36C	0.0684239	0.0376941	0.0467457	0.0335847	0.0729273	0.0519291	0.031096	0.0139248	0.0466193	0.0590597	0.0442949	0.0193888	GeneID:400986,Genbank:NM_001310154.1,HGNC:HGNC:32946	ankyrin repeat domain 36C	GO:0008200	ion channel inhibitor activity
ANKRD37	2.09904	1.84435	0.956144	2.00612	1.56225	1.66784	5.08469	5.82763	5.04948	2.78123	3.79962	4.23056	GeneID:353322,Genbank:NM_181726.3,HGNC:HGNC:29593	ankyrin repeat domain 37	GO:0005634,GO:0005739,GO:0005829	nucleus|mitochondrion|cytosol
ANKRD39	9.23584	9.8218	8.98704	21.7855	8.43558	8.71037	5.59278	7.85406	5.26541	5.33188	6.15789	6.21598	GeneID:51239,Genbank:NM_016466.5,HGNC:HGNC:28640	ankyrin repeat domain 39
ANKRD40	10.7174	10.9067	11.9725	7.22227	12.8018	11.9117	10.3868	10.4136	9.6372	9.53361	11.0244	9.82689	GeneID:91369,Genbank:NM_052855.3,HGNC:HGNC:28233	ankyrin repeat domain 40
ANKRD42	2.35999	2.22942	2.23393	0.961255	2.22399	2.10813	2.26194	2.16258	2.17765	1.55558	2.19375	1.75476	GeneID:338699,Genbank:NM_001300972.1,HGNC:HGNC:26752	ankyrin repeat domain 42	GO:0005634,GO:0051059,GO:0051091,GO:0051092,GO:1900017	nucleus|NF-kappaB binding|positive regulation of DNA binding transcription factor activity|positive regulation of NF-kappaB transcription factor activity|positive regulation of cytokine production involved in inflammatory response
ANKRD44	0.404535	0.622935	0.555947	0.207283	0.776372	0.672778	0.691899	0.561969	0.552868	0.337868	0.459291	0.396469	GeneID:91526,Genbank:XM_005246948.2,HGNC:HGNC:25259	ankyrin repeat domain 44
ANKRD45	0.132307	0.0903806	0.160162	0.0171584	0.0831124	0.0885616	0.0342771	0.0620381	0.0189529	0.0307636	0.0304223	0.0264434	GeneID:339416,Genbank:NM_198493.2,HGNC:HGNC:24786	ankyrin repeat domain 45
ANKRD46	0.984272	1.28746	1.31373	0.568986	1.0075	1.28557	1.27686	1.56915	1.52891	0.689195	1.04173	0.908126	GeneID:157567,Genbank:NM_001270379.1,HGNC:HGNC:27229	ankyrin repeat domain 46	GO:0016021	integral component of membrane
ANKRD49	2.31646	3.11683	2.69523	1.88212	2.83444	3.27708	2.20041	2.46701	2.56936	1.98751	2.31279	2.41272	GeneID:54851,Genbank:NM_017704.2,HGNC:HGNC:25970	ankyrin repeat domain 49	GO:0005634,GO:0007283,GO:0030154,GO:0045893	nucleus|spermatogenesis|cell differentiation|positive regulation of transcription, DNA-templated
ANKRD50	2.15121	2.63589	2.38479	0.814505	3.5559	2.59258	2.75417	3.31165	2.85301	1.48866	1.57477	1.77155	GeneID:57182,Genbank:NM_020337.2,HGNC:HGNC:29223	ankyrin repeat domain 50	GO:0005768,GO:0015031,GO:1990126	endosome|protein transport|retrograde transport, endosome to plasma membrane
ANKRD52	16.7876	13.2445	13.5653	11.9512	17.0725	17.7455	9.73455	8.5232	8.7172	15.6495	15.6361	14.9614	GeneID:283373,Genbank:NM_173595.3,HGNC:HGNC:26614	ankyrin repeat domain 52
ANKRD53	0.036158	0.0704979	0.0558318	0.21757	0.0999494	0.0446308	0.0580389	0.0532075	0.143025	0.190334	0.162043	0.104222	GeneID:79998,Genbank:XM_005264569.5,HGNC:HGNC:25691,MIM:617009	ankyrin repeat domain 53	GO:0000922,GO:0005737,GO:0005819,GO:0007080,GO:0031116,GO:0051301,GO:0060236,GO:1902412	spindle pole|cytoplasm|spindle|mitotic metaphase plate congression|positive regulation of microtubule polymerization|cell division|regulation of mitotic spindle organization|regulation of mitotic cytokinesis
ANKRD54	3.54989	3.65637	3.92052	6.06529	3.73481	4.14274	3.73209	3.42865	3.3557	3.9509	3.39583	4.03176	GeneID:129138,Genbank:XM_011529877.2,HGNC:HGNC:25185,MIM:613383	ankyrin repeat domain 54	GO:0005634,GO:0005737,GO:0006913,GO:0019887,GO:0030496,GO:0032403,GO:0045648,GO:1902531	nucleus|cytoplasm|nucleocytoplasmic transport|protein kinase regulator activity|midbody|protein complex binding|positive regulation of erythrocyte differentiation|regulation of intracellular signal transduction
[truncated: 19,290 more rows]
