# Supplementary material for: Cold exposure promotes the progression of osteoarthritis through downregulating APOE in cartilage
Source: EMBO Mol Med. 2025 Jul 15;17(8):2137–62. doi: 10.1038/s44321-025-00268-6 (PMC12340072; doi:10.1038/s44321-025-00268-6)
Supplement: Supplementary file 6 — Source data Fig. 2 [file 44321_2025_268_MOESM6_ESM.zip › Figure 2/2G/2G.xlsx]

## Sheet: Sheet1
SHAM	RTDMM	LTSHAM	LTDMM
0.951406	0.780307	0.739988	0.534223
1.0884	0.673823	0.777027	0.428573
1.04131	0.729675	0.664664	0.580826
1.03434	0.764725	0.676432	0.458929
1.00454	0.706488	0.658526	0.698473
