# Supplementary material for: Cold exposure promotes the progression of osteoarthritis through downregulating APOE in cartilage
Source: EMBO Mol Med. 2025 Jul 15;17(8):2137–62. doi: 10.1038/s44321-025-00268-6 (PMC12340072; doi:10.1038/s44321-025-00268-6)
Supplement: Supplementary file 6 — Source data Fig. 2 [file 44321_2025_268_MOESM6_ESM.zip › Figure 2/2H/2H.xlsx]

## Sheet: Sheet1
37℃ + IL-1	33℃ + IL-1		33℃	33℃ + IL-1
0.884577	0.364057		0.955431	0.575337
1.03487	0.38926		0.996222	0.612858
1.08037	0.471145		1.04835	0.551076
