# Supplementary material for: Cold exposure promotes the progression of osteoarthritis through downregulating APOE in cartilage
Source: EMBO Mol Med. 2025 Jul 15;17(8):2137–62. doi: 10.1038/s44321-025-00268-6 (PMC12340072; doi:10.1038/s44321-025-00268-6)
Supplement: Supplementary file 6 — Source data Fig. 2 [file 44321_2025_268_MOESM6_ESM.zip › Figure 2/2K/2K latitude-temperature.xlsx]

## Sheet: Sheet1
Region	South	South	South	South	South	South	South	South	South	South	North	North	North	North	North	North	North	North	North	North
City	Guangzhou	Guangzhou	Guangzhou	Guangzhou	Shanghai	Shanghai	Shanghai	Shanghai	Shanghai	Shanghai	Jinan	Jinan	Jinan	Jinan	Beijing	Beijing	Beijing	Beijing	Shenyang	Shenyang
Latitude (°)	23.1333	23.1333	23.1333	23.1333	31.2333	31.2333	31.2333	31.2333	31.2333	31.2333	36.6515	36.6515	36.6515	36.6515	39.9124	39.9124	39.9124	39.9124	41.8333	41.8333
Ambient temperature (℃）	16	16	17	15	10	8	6	7	7	9	6	2	3	1	0	2	-1	-2	-8	-4
Articular temperature (℃）	37.4	37.2	36.2	37	34.6	36.7	34.9	36.3	35.9	37.1	35.3	34.2	32.9	33.5	34.1	35.2	32.8	33.1	32.5	33.1
