# Supplementary material for: Cold exposure promotes the progression of osteoarthritis through downregulating APOE in cartilage
Source: EMBO Mol Med. 2025 Jul 15;17(8):2137–62. doi: 10.1038/s44321-025-00268-6 (PMC12340072; doi:10.1038/s44321-025-00268-6)
Supplement: Supplementary file 6 — Source data Fig. 2 [file 44321_2025_268_MOESM6_ESM.zip › Figure 2/2L/2L articular temperaturexlsx.xlsx]

## Sheet: Sheet1
Region	South	South	South	South	South	South	South	South	South	South	North	North	North	North	North	North	North	North	North	North
Articular temperature (℃）	37.4	37.2	36.2	37	34.6	36.7	34.9	36.3	35.9	37.1	35.3	34.2	32.9	33.5	34.1	35.2	32.8	33.1	32.5	33.1
