# Supplementary material for: Cold exposure promotes the progression of osteoarthritis through downregulating APOE in cartilage
Source: EMBO Mol Med. 2025 Jul 15;17(8):2137–62. doi: 10.1038/s44321-025-00268-6 (PMC12340072; doi:10.1038/s44321-025-00268-6)
Supplement: Supplementary file 6 — Source data Fig. 2 [file 44321_2025_268_MOESM6_ESM.zip › Figure 2/2M/2M.xlsx]

## Sheet: Sheet1
LC in South	MC in South	LC in North	MC in North
2	7	2	13
2	10	2	12
3	9	3	9
3	9	3	14
1	8	3	13
3	13	1	11
2	12	2	12
2	9	3	12
3	11	2	14
4	7	3	8
