# Supplementary material for: Cold exposure promotes the progression of osteoarthritis through downregulating APOE in cartilage
Source: EMBO Mol Med. 2025 Jul 15;17(8):2137–62. doi: 10.1038/s44321-025-00268-6 (PMC12340072; doi:10.1038/s44321-025-00268-6)
Supplement: Supplementary file 6 — Source data Fig. 2 [file 44321_2025_268_MOESM6_ESM.zip › Figure 2/2O/2O.xlsx]

## Sheet: Sheet1
LC in South	MC in South	LC in North	MC in North
1.02192	1.15043	1.09502	1.9606
0.966919	1.32867	1.04478	1.66894
0.950376	1.18284	0.947892	1.81477
1.01003	1.20767	0.980339	1.55047
0.974752	1.44209	1.00652	1.67146
1.07824	1.24078	1.07725	1.54346
0.879276	1.45681	1.12179	1.46666
0.934415	1.66361	1.01359	1.73609
1.0423	1.37182	0.940324	1.17584
1.14177	1.83897	0.885614	1.40766
