# Supplementary material for: Cold exposure promotes the progression of osteoarthritis through downregulating APOE in cartilage
Source: EMBO Mol Med. 2025 Jul 15;17(8):2137–62. doi: 10.1038/s44321-025-00268-6 (PMC12340072; doi:10.1038/s44321-025-00268-6)
Supplement: Supplementary file 7 — Source data Fig. 3 [file 44321_2025_268_MOESM7_ESM.zip]

Archive with 40 entries (30 files):
- Figure 3/
- Figure 3/3B/
- Figure 3/3B/HDL.xlsx
- Figure 3/3B/LDL.xlsx
- Figure 3/3B/TC.xlsx
- Figure 3/3B/TG.xlsx
- Figure 3/3C/
- Figure 3/3C/Apoe cko.tif
- Figure 3/3C/Apoe flox.tif
- Figure 3/3D/
- Figure 3/3D/Apoe cko LTDMM.tif
- Figure 3/3D/Apoe cko RTDMM.tif
- Figure 3/3D/Apoe fl LTDMM.tif
- Figure 3/3D/Apoe fl RTDMM.tif
- Figure 3/3D/OARSI.xlsx
- Figure 3/3E/
- Figure 3/3E/Apoe cko LTDMM.tif
- Figure 3/3E/Apoe cko RTDMM.tif
- Figure 3/3E/Apoe fl LTDMM.tif
- Figure 3/3E/Apoe fl RTDMM.tif
- Figure 3/3E/COL2 quantification.xlsx
- Figure 3/3F/
- Figure 3/3F/Apoe cko LTDMM.tif
- Figure 3/3F/Apoe cko RTDMM.tif
- Figure 3/3F/Apoe fl LTDMM.tif
- Figure 3/3F/Apoe fl RTDMM.tif
- Figure 3/3F/MMP13 quantification.xlsx
- Figure 3/3G/
- Figure 3/3G/Alcian blue quantification.xlsx
- Figure 3/3G/Apoe cko 33.tif
- Figure 3/3G/Apoe cko 37.tif
- Figure 3/3G/Apoe fl 33.tif
- Figure 3/3G/Apoe fl 37.tif
- Figure 3/3H/
- Figure 3/3H/CCK8.xlsx
- Figure 3/3I/
- Figure 3/3I/3I.pdf
- Figure 3/3J/
- Figure 3/3J/COL2WB.xlsx
- Figure 3/3J/MMP13WB.xlsx
