# Supplementary material for: Cold exposure promotes the progression of osteoarthritis through downregulating APOE in cartilage
Source: EMBO Mol Med. 2025 Jul 15;17(8):2137–62. doi: 10.1038/s44321-025-00268-6 (PMC12340072; doi:10.1038/s44321-025-00268-6)
Supplement: Supplementary file 7 — Source data Fig. 3 [file 44321_2025_268_MOESM7_ESM.zip › Figure 3/3B/LDL.xlsx]

## Sheet: Sheet1
LDL(mmol/L）
WT RT	WT LT	Apoe ko RT	Apoe ko LT	Apoe f/f RT	Apoe f/f LT	Apoe -/- RT	Apoe -/- LT
1.201	2.484	3.316	4.71	1.328	1.209	2.224	2.423
1.793	1.401	4.605	3.663	2.369	1.865	2.028	1.692
1.176	1.571	2.498	3.47	1.778	1.376	1.285	2.598
2.472	1.772	3.657	5.293	2.209	2.621	1.369	1.882
1.993	2.038	4.832	3.61	1.58	1.392	1.508	1.475
