# Supplementary material for: Cold exposure promotes the progression of osteoarthritis through downregulating APOE in cartilage
Source: EMBO Mol Med. 2025 Jul 15;17(8):2137–62. doi: 10.1038/s44321-025-00268-6 (PMC12340072; doi:10.1038/s44321-025-00268-6)
Supplement: Supplementary file 7 — Source data Fig. 3 [file 44321_2025_268_MOESM7_ESM.zip › Figure 3/3D/OARSI.xlsx]

## Sheet: Sheet1
	RTDMM					LTDMM
Apoe f/f	2	3	3	2	2	4	5	5	4	4
Apoe -/-	4	5	3	5	4	6	6	6	6	5
