# Supplementary material for: Cold exposure promotes the progression of osteoarthritis through downregulating APOE in cartilage
Source: EMBO Mol Med. 2025 Jul 15;17(8):2137–62. doi: 10.1038/s44321-025-00268-6 (PMC12340072; doi:10.1038/s44321-025-00268-6)
Supplement: Supplementary file 7 — Source data Fig. 3 [file 44321_2025_268_MOESM7_ESM.zip › Figure 3/3E/COL2 quantification.xlsx]

## Sheet: Sheet1
	RTDMM					LTDMM
Apoe f/f	0.989614	1.02179	1.14516	1.05116	0.892284	0.745167	0.663585	0.565013	0.504058	0.561587
Apoe -/-	0.579554	0.420526	0.330317	0.525638	0.546252	0.179155	0.202372	0.268516	0.144463	0.174773
