# Supplementary material for: Cold exposure promotes the progression of osteoarthritis through downregulating APOE in cartilage
Source: EMBO Mol Med. 2025 Jul 15;17(8):2137–62. doi: 10.1038/s44321-025-00268-6 (PMC12340072; doi:10.1038/s44321-025-00268-6)
Supplement: Supplementary file 7 — Source data Fig. 3 [file 44321_2025_268_MOESM7_ESM.zip › Figure 3/3F/MMP13 quantification.xlsx]

## Sheet: Sheet1
	RTDMM					LTDMM
Apoe f/f	0.986081	1.21798	0.902982	0.941981	0.950981	1.36997	1.63897	1.62497	1.57997	1.48697
Apoe -/-	1.18598	1.49097	1.58997	1.58897	1.43797	1.78696	1.89696	1.72697	1.88296	1.57597
