# Supplementary material for: Cold exposure promotes the progression of osteoarthritis through downregulating APOE in cartilage
Source: EMBO Mol Med. 2025 Jul 15;17(8):2137–62. doi: 10.1038/s44321-025-00268-6 (PMC12340072; doi:10.1038/s44321-025-00268-6)
Supplement: Supplementary file 7 — Source data Fig. 3 [file 44321_2025_268_MOESM7_ESM.zip › Figure 3/3G/Alcian blue quantification.xlsx]

## Sheet: Sheet1
	37℃ + IL-1			33℃ + IL-1
Apoe f/f	1.01488	1.06397	0.92115	0.680785	0.61198	0.605805
Apoe -/-	0.771366	0.651527	0.664079	0.455935	0.493453	0.50276
