# Supplementary material for: Cold exposure promotes the progression of osteoarthritis through downregulating APOE in cartilage
Source: EMBO Mol Med. 2025 Jul 15;17(8):2137–62. doi: 10.1038/s44321-025-00268-6 (PMC12340072; doi:10.1038/s44321-025-00268-6)
Supplement: Supplementary file 7 — Source data Fig. 3 [file 44321_2025_268_MOESM7_ESM.zip › Figure 3/3H/CCK8.xlsx]

## Sheet: Sheet1
	37℃ + IL-1β					33℃ + IL-1β
Apoe f/f	0.496	0.501	0.505	0.51	0.499	0.478	0.474	0.477	0.462	0.473
Apoe -/-	0.475	0.459	0.496	0.463	0.478	0.463	0.454	0.453	0.44	0.463
