# Supplementary material for: Cold exposure promotes the progression of osteoarthritis through downregulating APOE in cartilage
Source: EMBO Mol Med. 2025 Jul 15;17(8):2137–62. doi: 10.1038/s44321-025-00268-6 (PMC12340072; doi:10.1038/s44321-025-00268-6)
Supplement: Supplementary file 7 — Source data Fig. 3 [file 44321_2025_268_MOESM7_ESM.zip › Figure 3/3J/COL2WB.xlsx]

## Sheet: Sheet1
	37℃ + IL-1			33℃ + IL-1
Apoe f/f	1.01645	0.957237	1.02632	0.556595	0.483677	0.600199
Apoe -/-	0.641447	0.582237	0.621711	0.315789	0.365132	0.286184
