# Supplementary material for: Cold exposure promotes the progression of osteoarthritis through downregulating APOE in cartilage
Source: EMBO Mol Med. 2025 Jul 15;17(8):2137–62. doi: 10.1038/s44321-025-00268-6 (PMC12340072; doi:10.1038/s44321-025-00268-6)
Supplement: Supplementary file 8 — Source data Fig. 4 [file 44321_2025_268_MOESM8_ESM.zip]

Archive with 117 entries (100 files):
- Figure 4/
- Figure 4/4A/
- Figure 4/4A/Cartilage/
- Figure 4/4A/Cartilage/Apoe cko LTDMM.tif
- Figure 4/4A/Cartilage/Apoe cko RTDMM.tif
- Figure 4/4A/Cartilage/Apoe flox LTDMM.tif
- Figure 4/4A/Cartilage/Apoe flox RTDMM.tif
- Figure 4/4A/Cartilage/HFD.jpg
- Figure 4/4A/Cartilage/SHAM.tif
- Figure 4/4A/distal tibial/
- Figure 4/4A/distal tibial/Apoe cko LTdmm.jpg
- Figure 4/4A/distal tibial/Apoe cko RTDMM.jpg
- Figure 4/4A/distal tibial/Apoe flox LTdmm.jpg
- Figure 4/4A/distal tibial/Apoe flox RTDMM.jpg
- Figure 4/4A/distal tibial/HFD.jpg
- Figure 4/4A/distal tibial/SHAM.jpg
- Figure 4/4A/Proximal tibial/
- Figure 4/4A/Proximal tibial/Apoe cko LTDMM.jpg
- Figure 4/4A/Proximal tibial/Apoe cko RTDMM.jpg
- Figure 4/4A/Proximal tibial/Apoe flox LTDMM.jpg
- Figure 4/4A/Proximal tibial/Apoe flox RTDMM.jpg
- Figure 4/4A/Proximal tibial/HFD.jpg
- Figure 4/4A/Proximal tibial/SHAM.jpg
- Figure 4/4B/
- Figure 4/4B/Apoe cko LTDMM.tif
- Figure 4/4B/Apoe cko RTDMM.tif
- Figure 4/4B/Apoe flox LTDMM.tif
- Figure 4/4B/Apoe flox RTDMM.tif
- Figure 4/4B/HFD.tif
- Figure 4/4B/SHAM.tif
- Figure 4/4C/
- Figure 4/4C/Apoe cko LTDMM.jpg
- Figure 4/4C/Apoe cko RTDMM.jpg
- Figure 4/4C/Apoe flox LTDMM.jpg
- Figure 4/4C/Apoe flox RTDMM.jpg
- Figure 4/4C/HFD.jpg
- Figure 4/4C/SHAM.jpg
- Figure 4/4D/
- Figure 4/4D/Apoe cko LTDMM.jpg
- Figure 4/4D/Apoe cko RTDMM.jpg
- Figure 4/4D/Apoe flox LTDMM.jpg
- Figure 4/4D/Apoe flox RTDMM.jpg
- Figure 4/4D/HFD.jpg
- Figure 4/4D/SHAM.jpg
- Figure 4/4E/
- Figure 4/4E/Cartilage bodipy.xlsx
- Figure 4/4E/Distal tibial bodipy.xlsx
- Figure 4/4E/Proximal tibial bodipy.xlsx
- Figure 4/4F/
- Figure 4/4F/BV TV.xlsx
- Figure 4/4G/
- Figure 4/4G/Trap.xlsx
- Figure 4/4H/
- Figure 4/4H/TUNEL.xlsx
- Figure 4/4H/~$TUNEL.xlsx
- Figure 4/4I/
- Figure 4/4I/Apoe cko 33 bodipy.tif
- Figure 4/4I/Apoe cko 33 dapi.tif
- Figure 4/4I/Apoe cko 33 merge.tif
- Figure 4/4I/Apoe cko 37 bodipy.tif
- Figure 4/4I/Apoe cko 37 dapi.tif
- Figure 4/4I/Apoe cko 37 merge.tif
- Figure 4/4I/Apoe flox 33 bodipy.tif
- Figure 4/4I/Apoe flox 33 dapi.tif
- Figure 4/4I/Apoe flox 33 merge.tif
- Figure 4/4I/Apoe flox 37  dapi.tif
- Figure 4/4I/Apoe flox 37 bodipy.tif
- Figure 4/4I/Apoe flox 37 merge.tif
- Figure 4/4I/Bodipy quantification.xlsx
- Figure 4/4I/~$Bodipy quantification.xlsx
- Figure 4/4J/
- Figure 4/4J/Apoe cko 33 hoechst.tif
- Figure 4/4J/Apoe cko 33 merge.tif
- Figure 4/4J/Apoe cko 33 ROS.tif
- Figure 4/4J/Apoe cko 37 hoechst.tif
- Figure 4/4J/Apoe cko 37 merge.tif
- Figure 4/4J/Apoe cko 37 ROS.tif
- Figure 4/4J/Apoe flox 33 hoechst.tif
- Figure 4/4J/Apoe flox 33 merge.tif
- Figure 4/4J/Apoe flox 33 ROS.tif
- Figure 4/4J/Apoe flox 37 hoechst.tif
- Figure 4/4J/Apoe flox 37 merge.tif
- Figure 4/4J/Apoe flox 37 ROS.tif
- Figure 4/4J/ROS quantification.xlsx
- Figure 4/4J/~$ROS quantification.xlsx
- Figure 4/4K/
- Figure 4/4K/Apoe cko 33 green.tif
- Figure 4/4K/Apoe cko 33 merge.tif
- Figure 4/4K/Apoe cko 33 red.tif
- Figure 4/4K/Apoe cko 37 green.tif
- Figure 4/4K/Apoe cko 37 merge.tif
- Figure 4/4K/Apoe cko 37 red.tif
- Figure 4/4K/Apoe flox 33 green.tif
- Figure 4/4K/Apoe flox 33 merge.tif
- Figure 4/4K/Apoe flox 33 red.tif
- Figure 4/4K/Apoe flox 37 green.tif
- Figure 4/4K/Apoe flox 37 merge.tif
- Figure 4/4K/Apoe flox 37 red.tif
- Figure 4/4K/JC-1 quantification.xlsx
- Figure 4/4K/~$JC-1 quantification.xlsx
- Figure 4/4L/
- Figure 4/4L/Apoe cko 33 dapi.tif
- Figure 4/4L/Apoe cko 33 merge.tif
- Figure 4/4L/Apoe cko 33 tunel.tif
- Figure 4/4L/Apoe cko 37 dapi.tif
- Figure 4/4L/Apoe cko 37 merge.tif
- Figure 4/4L/Apoe cko 37 tuenl.tif
- Figure 4/4L/Apoe flox 33 dapi.tif
- Figure 4/4L/Apoe flox 33 merge.tif
- Figure 4/4L/Apoe flox 33 tunel.tif
- Figure 4/4L/Apoe flox 37 dapi.tif
- Figure 4/4L/Apoe flox 37 merge.tif
- Figure 4/4L/Apoe flox 37 tunel.tif
- Figure 4/4L/Tunel quantification.xlsx
- Figure 4/4L/~$Tunel quantification.xlsx
- Figure 4/4M-P/
- Figure 4/4M-P/FPKM_anno.xls
