# Supplementary material for: Cold exposure promotes the progression of osteoarthritis through downregulating APOE in cartilage
Source: EMBO Mol Med. 2025 Jul 15;17(8):2137–62. doi: 10.1038/s44321-025-00268-6 (PMC12340072; doi:10.1038/s44321-025-00268-6)
Supplement: Supplementary file 8 — Source data Fig. 4 [file 44321_2025_268_MOESM8_ESM.zip › Figure 4/4E/Cartilage bodipy.xlsx]

## Sheet: Sheet1
								RTDMM					LTDMM
SHAM	1.06086	1.04075	0.984688	1.01202	0.901684		Apoe f/f	1.47786	1.51304	1.2828	1.4983	1.42604	3.10174	2.48719	2.48571	2.69292	2.78144
HFD	1.42425	1.5761	1.33291	1.25323	1.71241		Apoe -/-	2.69794	2.43776	2.66258	2.36382	2.49556	3.2808	3.70334	3.30012	2.94219	2.76697
