# Supplementary material for: Cold exposure promotes the progression of osteoarthritis through downregulating APOE in cartilage
Source: EMBO Mol Med. 2025 Jul 15;17(8):2137–62. doi: 10.1038/s44321-025-00268-6 (PMC12340072; doi:10.1038/s44321-025-00268-6)
Supplement: Supplementary file 8 — Source data Fig. 4 [file 44321_2025_268_MOESM8_ESM.zip › Figure 4/4E/Distal tibial bodipy.xlsx]

## Sheet: Sheet1
	SHAM							RTDMM					LTDMM
SHAM	0.984162	1.17605	0.984151	0.940516	0.915119		Apoe f/f	1.18441	0.984581	0.93955	0.982228	0.92056	1.15711	1.05451	0.94925	1.04419	1.0354
HFD	0.939551	1.17536	1.22735	0.984139	0.930121		Apoe -/-	1.14042	1.05451	0.983185	1.16623	0.911873	1.15518	1.03519	0.929894	1.06064	1.00995
