# Supplementary material for: Cold exposure promotes the progression of osteoarthritis through downregulating APOE in cartilage
Source: EMBO Mol Med. 2025 Jul 15;17(8):2137–62. doi: 10.1038/s44321-025-00268-6 (PMC12340072; doi:10.1038/s44321-025-00268-6)
Supplement: Supplementary file 8 — Source data Fig. 4 [file 44321_2025_268_MOESM8_ESM.zip › Figure 4/4E/Proximal tibial bodipy.xlsx]

## Sheet: Sheet1
	SHAM							RTDMM					LTDMM
SHAM	0.96633	0.899212	1.07113	0.951437	1.11189		Apoe f/f	1.11874	0.946441	0.898836	0.960492	1.04383	0.705946	0.761395	0.529502	0.674142	0.796817
HFD	1.10255	1.11966	1.01008	1.25035	0.912847		Apoe -/-	1.01511	1.12202	1.08334	0.917655	0.927033	0.632147	0.732834	0.742178	0.667312	0.775737
