# Supplementary material for: Cold exposure promotes the progression of osteoarthritis through downregulating APOE in cartilage
Source: EMBO Mol Med. 2025 Jul 15;17(8):2137–62. doi: 10.1038/s44321-025-00268-6 (PMC12340072; doi:10.1038/s44321-025-00268-6)
Supplement: Supplementary file 8 — Source data Fig. 4 [file 44321_2025_268_MOESM8_ESM.zip › Figure 4/4F/BV TV.xlsx]

## Sheet: Sheet1
	SHAM							RTDMM					LTDMM
SHAM	0.672	0.653	0.613	0.658	0.614		Apoe f/f	0.517	0.548	0.524	0.508	0.498	0.505	0.499	0.512	0.508	0.511
HFD	0.623	0.655	0.631	0.609	0.671		Apoe -/-	0.546	0.538	0.527	0.512	0.494	0.492	0.512	0.559	0.5	0.532
