# Supplementary material for: Cold exposure promotes the progression of osteoarthritis through downregulating APOE in cartilage
Source: EMBO Mol Med. 2025 Jul 15;17(8):2137–62. doi: 10.1038/s44321-025-00268-6 (PMC12340072; doi:10.1038/s44321-025-00268-6)
Supplement: Supplementary file 8 — Source data Fig. 4 [file 44321_2025_268_MOESM8_ESM.zip › Figure 4/4G/Trap.xlsx]

## Sheet: Sheet1
	SHAM							RTDMM					LTDMM
SHAM	0.956755	0.909064	0.989835	1.0459	1.09845		Apoe f/f	1.38542	1.15811	1.29359	1.34292	1.39988	1.11383	1.30406	1.42941	1.33536	1.26962
HFD	1.06468	0.927654	0.957594	0.980495	1.08276		Apoe -/-	1.21929	1.3304	1.40431	1.21405	1.31029	1.15028	1.26921	1.20568	1.38542	1.25033
