# Supplementary material for: Cold exposure promotes the progression of osteoarthritis through downregulating APOE in cartilage
Source: EMBO Mol Med. 2025 Jul 15;17(8):2137–62. doi: 10.1038/s44321-025-00268-6 (PMC12340072; doi:10.1038/s44321-025-00268-6)
Supplement: Supplementary file 8 — Source data Fig. 4 [file 44321_2025_268_MOESM8_ESM.zip › Figure 4/4H/TUNEL.xlsx]

## Sheet: Sheet1
	SHAM							RTDMM					LTDMM
SHAM	0.766455	0.691939	1.36492	0.732641	1.44405		Apoe f/f	2.93056	2.45014	2.80674	2.49098	2.41062	4.74472	4.08357	4.27025	5.12849	4.01771
HFD	2.33529	2.76775	2.19792	1.99278	2.45014		Apoe -/-	4.21011	3.95393	4.15163	3.89215	4.71266	7.94225	6.00236	8.17933	6.8981	4.21011
