# Supplementary material for: Cold exposure promotes the progression of osteoarthritis through downregulating APOE in cartilage
Source: EMBO Mol Med. 2025 Jul 15;17(8):2137–62. doi: 10.1038/s44321-025-00268-6 (PMC12340072; doi:10.1038/s44321-025-00268-6)
Supplement: Supplementary file 8 — Source data Fig. 4 [file 44321_2025_268_MOESM8_ESM.zip › Figure 4/4I/Bodipy quantification.xlsx]

## Sheet: Sheet1
	37℃ + IL-1			33℃ + IL-1
Apoe f/f	0.999098	1.02908	0.971819	1.71634	1.64449	1.90188
Apoe-/-	1.72667	1.96555	1.73667	2.21335	2.1867	2.02335
