# Supplementary material for: Cold exposure promotes the progression of osteoarthritis through downregulating APOE in cartilage
Source: EMBO Mol Med. 2025 Jul 15;17(8):2137–62. doi: 10.1038/s44321-025-00268-6 (PMC12340072; doi:10.1038/s44321-025-00268-6)
Supplement: Supplementary file 8 — Source data Fig. 4 [file 44321_2025_268_MOESM8_ESM.zip › Figure 4/4J/ROS quantification.xlsx]

## Sheet: Sheet1
	37℃ + IL-1			33℃ + IL-1
WT	0.976652	1.04682	0.996562	1.59864	1.73216	1.73651
Apoe(-/-)	1.86333	1.76655	1.69866	2.36862	2.58667	2.34865
