# Supplementary material for: Cold exposure promotes the progression of osteoarthritis through downregulating APOE in cartilage
Source: EMBO Mol Med. 2025 Jul 15;17(8):2137–62. doi: 10.1038/s44321-025-00268-6 (PMC12340072; doi:10.1038/s44321-025-00268-6)
Supplement: Supplementary file 8 — Source data Fig. 4 [file 44321_2025_268_MOESM8_ESM.zip › Figure 4/4L/Tunel quantification.xlsx]

## Sheet: Sheet1
	37℃ + IL-1			33℃ + IL-1
Apoe f/f	1.01605	1.01747	0.966483	1.75395	2.0013	1.60104
Apoe-/-	1.56887	1.55665	1.5867	2.01191	1.9964	2.20183
