# Supplementary material for: Cold exposure promotes the progression of osteoarthritis through downregulating APOE in cartilage
Source: EMBO Mol Med. 2025 Jul 15;17(8):2137–62. doi: 10.1038/s44321-025-00268-6 (PMC12340072; doi:10.1038/s44321-025-00268-6)
Supplement: Supplementary file 8 — Source data Fig. 4 [file 44321_2025_268_MOESM8_ESM.zip › Figure 4/4M-P/FPKM_anno.xls]

id	KO1	KO2	KO3	WT1	WT2	WT3	gene_Dbxref	description	coding_type	pathway	pathway_description	GO_ID	GO_term	wiki_ID	wiki_term	Reactome_ID	Reactome_term	TF_family
0610005C13Rik	0.0	0.0	0.022476529419993632	0.0	0.0	0.0	71661	RIKEN cDNA 0610005C13 gene	non_coding			GO:0003674,GO:0005575,GO:0008150	molecular_function|cellular_component|biological_process
0610009B22Rik	10.70836035190404	11.816977083622346	11.271839745165527	9.366068614587778	10.25792586009131	10.467855314222335	66050	RIKEN cDNA 0610009B22 gene	protein_coding			GO:0001222,GO:0005634,GO:0005640,GO:0005654,GO:0005737,GO:0005783,GO:0006888,GO:0030008,GO:0043231,GO:0044325,GO:0048471,GO:0140416	transcription corepressor binding|nucleus|nuclear outer membrane|nucleoplasm|cytoplasm|endoplasmic reticulum|endoplasmic reticulum to Golgi vesicle-mediated transport|TRAPP complex|intracellular membrane-bounded organelle|transmembrane transporter binding|perinuclear region of cytoplasm|transcription regulator inhibitor activity			R-MMU-199977,R-MMU-199991,R-MMU-204005,R-MMU-392499,R-MMU-446203,R-MMU-5653656,R-MMU-597592,R-MMU-8876198,R-MMU-9007101,R-MMU-948021	ER to Golgi Anterograde Transport|Membrane Trafficking|COPII-mediated vesicle transport|Metabolism of proteins|Asparagine N-linked glycosylation|Vesicle-mediated transport|Post-translational protein modification|RAB GEFs exchange GTP for GDP on RABs|Rab regulation of trafficking|Transport to the Golgi and subsequent modification
0610009E02Rik	0.8747460601936328	0.645947494312322	0.800592571721678	0.6466371614212875	0.7091066827178164	0.8083126145027358	100125929	RIKEN cDNA 0610009E02 gene	non_coding			GO:0003674,GO:0005575,GO:0008150	molecular_function|cellular_component|biological_process
0610009L18Rik	0.4769415110102602	0.4409567098373056	0.32592783210640197	0.5484402419162777	0.4410437364238438	0.6581414502574781	66838	RIKEN cDNA 0610009L18 gene	non_coding			GO:0003674,GO:0005575,GO:0008150	molecular_function|cellular_component|biological_process
0610010K14Rik	21.642942945731225	22.764987772251224	20.41143813591324	22.988247711077882	23.553762748583132	23.930502816516782	104457	RIKEN cDNA 0610010K14 gene	protein_coding	mmu03082	ATP-dependent chromatin remodeling	GO:0003674,GO:0003677,GO:0005634,GO:0005654,GO:0005829,GO:0006325,GO:0008150,GO:0016589,GO:0042802,GO:0071339	molecular_function|DNA binding|nucleus|nucleoplasm|cytosol|chromatin organization|biological_process|NURF complex|identical protein binding|MLL1 complex
0610025J13Rik	0.02531093924171391	0.012764319275593536	0.012972564819564226	0.012473710675564959	0.012766838423417477	0.09168360673757883	78687	RIKEN cDNA 0610025J13 gene	non_coding			GO:0003674,GO:0005575,GO:0008150	molecular_function|cellular_component|biological_process
0610030E20Rik	7.829773894972781	7.956718644545566	7.718042499623107	7.731882992474812	7.6006130623576995	7.680345069405949	68364	RIKEN cDNA 0610030E20 gene	protein_coding			GO:0003674,GO:0005575,GO:0008150	molecular_function|cellular_component|biological_process
0610038B21Rik	0.19384556488204271	0.09775641499049442	0.18214400925906854	0.0636871793914597	0.11407165939978005	0.15046396993534186	70345	RIKEN cDNA 0610038B21 gene	non_coding			GO:0003674,GO:0005575,GO:0008150	molecular_function|cellular_component|biological_process
0610039H22Rik	0.1685084448146981	0.3739071279305372	0.3454611782086693	0.16608831200889232	0.3399826560975832	0.17439621477285056	68397	RIKEN cDNA 0610039H22 gene	non_coding			GO:0003674,GO:0005575,GO:0008150	molecular_function|cellular_component|biological_process
0610039K10Rik	0.025869855881120844	0.0	0.026518050482894698	0.0	0.052195023964508036	0.0	68386	RIKEN cDNA 0610039K10 gene	non_coding			GO:0003674,GO:0005575,GO:0008150	molecular_function|cellular_component|biological_process
0610040B10Rik	2.1806524653974795	1.353482000277482	1.9487151007134482	1.6533336513612464	1.4101553349502032	2.256845561174116	67672	RIKEN cDNA 0610040B10 gene	non_coding			GO:0003674,GO:0005575,GO:0008150	molecular_function|cellular_component|biological_process
0610040F04Rik	0.02056183279811611	0.010369342528940171	0.021077029677587008	0.010133260991766938	0.010371389007573579	0.021280273595349918	75394	RIKEN cDNA 0610040F04 gene	non_coding			GO:0003674,GO:0005575,GO:0008150	molecular_function|cellular_component|biological_process
0610040J01Rik	0.5576506133734409	0.7278725423714458	0.4595401361682432	1.0453967442977479	0.9045049686222816	0.6450334663731833	76261	RIKEN cDNA 0610040J01 gene	protein_coding			GO:0003674,GO:0008150	molecular_function|biological_process
0610043K17Rik	0.3980943841900634	0.4416702320215084	0.16322761171024502	0.6670407611748718	0.4819171630121082	0.5768056035529232	68400	RIKEN cDNA 0610043K17 gene	non_coding			GO:0003674,GO:0005575,GO:0008150	molecular_function|cellular_component|biological_process
1110002E22Rik	0.004998929786233043	0.010083851131465543	0.028183005801235537	0.019708538903422355	0.03530044443073555	0.020694379645909727	102634333	RIKEN cDNA 1110002E22 gene	protein_coding			GO:0003674,GO:0005575,GO:0008150	molecular_function|cellular_component|biological_process
1110002J07Rik	0.0	0.01933294637456473	0.009824178421983971	0.0	0.029005142845878736	0.009918912098494813	68488	RIKEN cDNA 1110002J07 gene	non_coding			GO:0003674,GO:0005575,GO:0008150	molecular_function|cellular_component|biological_process
1110002L01Rik	13.188287901839798	13.256604258273336	13.671573785005329	12.036268981909876	12.101012980986008	11.496409867177546	100043040	RIKEN cDNA 1110002L01 gene	non_coding			GO:0003674,GO:0005575,GO:0008150	molecular_function|cellular_component|biological_process
1110004F10Rik	49.58442315141996	51.11951459955906	51.7309536063635	52.65741528920868	54.031738932185746	52.87581649116836	56372	RIKEN cDNA 1110004F10 gene	protein_coding			GO:0003674,GO:0005575,GO:0008150	molecular_function|cellular_component|biological_process
1110006O24Rik	0.4805123621669125	0.8400517623249996	0.5910624845913951	0.3473148816227618	0.7755854342226117	0.3646879178713515	66123	RIKEN cDNA 1110006O24 gene	non_coding
1110015O18Rik	0.0	0.016186455754568712	0.0	0.0	0.0	0.0	100503859	RIKEN cDNA 1110015O18 gene	non_coding			GO:0003674,GO:0005575,GO:0008150	molecular_function|cellular_component|biological_process
1110017D15Rik	0.010504796303563588	0.04238059209522431	0.01076800427379712	0.020707851027581797	0.0	0.010871839178836969	73721	RIKEN cDNA 1110017D15 gene	protein_coding			GO:0002177,GO:0005634,GO:0005654,GO:0005737,GO:0005739,GO:0005829,GO:0005856,GO:0007283,GO:0030154,GO:0043014,GO:0048471,GO:0065003,GO:0097225	manchette|nucleus|nucleoplasm|cytoplasm|mitochondrion|cytosol|cytoskeleton|spermatogenesis|cell differentiation|alpha-tubulin binding|perinuclear region of cytoplasm|protein-containing complex assembly|sperm midpiece
1110018N20Rik	0.037421910169626565	0.01887188795113829	0.019179776408586483	0.04215366110960153	0.02966167675427633	0.024897503934324817	68941	RIKEN cDNA 1110018N20 gene	non_coding			GO:0003674,GO:0005575,GO:0008150	molecular_function|cellular_component|biological_process
1110019D14Rik	1.9379596043175025	2.0871451406148083	2.104361315857214	1.4568761146841422	2.1372607960420167	1.5637449645052928	76311	RIKEN cDNA 1110019D14 gene	non_coding			GO:0003674,GO:0005575,GO:0008150	molecular_function|cellular_component|biological_process
1110020A21Rik	0.12099458824399635	0.12203526232010085	0.0826841508499438	0.1788852803112168	0.20343224504199653	0.08348146674372517	68531	RIKEN cDNA 1110020A21 gene	non_coding			GO:0003674,GO:0005575,GO:0008150	molecular_function|cellular_component|biological_process
1110025M09Rik	0.4699671330727119	0.3637745935885725	0.4145227198319039	0.38780993688082543	0.4630772206109241	0.3958972267833258	68635	RIKEN cDNA 1110025M09 gene	protein_coding			GO:0003674,GO:0005575,GO:0008150	molecular_function|cellular_component|biological_process
1110032F04Rik	0.0	0.0	0.008965043017857397	0.0	0.017645740416013918	0.0	68725	RIKEN cDNA 1110032F04 gene	protein_coding			GO:0003674,GO:0005575,GO:0008150,GO:0016020	molecular_function|cellular_component|biological_process|membrane
1110038B12Rik	80.85377911249516	84.19881528279859	83.6062893458635	73.81527596902323	73.572823021307	78.62963709178902	68763	RIKEN cDNA 1110038B12 gene	non_coding			GO:0003674,GO:0005575,GO:0008150	molecular_function|cellular_component|biological_process
1110038F14Rik	9.222045394149891	9.699119882794037	8.426952513566096	11.092897050892308	10.45079855139914	11.94603319269564	117171	RIKEN cDNA 1110038F14 gene	protein_coding			GO:0003674,GO:0005575,GO:0008150	molecular_function|cellular_component|biological_process
1110046J04Rik	2.058101854943996	2.4909642990949794	2.012300247840974	2.52787693412762	2.363688942392721	1.7367798068369595	68808	RIKEN cDNA 1110046J04 gene	non_coding			GO:0003674,GO:0005575,GO:0008150	molecular_function|cellular_component|biological_process
1110059E24Rik	7.2876362288978465	7.089667620501095	7.1170324942022685	8.813148287228156	7.994830246328322	8.362469475039331	66206	RIKEN cDNA 1110059E24 gene	protein_coding			GO:0003674,GO:0005575,GO:0008150	molecular_function|cellular_component|biological_process
1110059G10Rik	2.2106142067151646	2.3403707899273924	1.8233073014708667	2.294301740538189	2.370370003074879	2.2575514764466478	66202	RIKEN cDNA 1110059G10 gene	protein_coding			GO:0003674,GO:0005575,GO:0008150	molecular_function|cellular_component|biological_process
1110065P20Rik	17.84922822853821	16.702707828025645	17.147543972109357	15.576738000068598	14.953428508565345	15.804905249972347	68920	RIKEN cDNA 1110065P20 gene	protein_coding			GO:0003674,GO:0005575,GO:0008150	molecular_function|cellular_component|biological_process
1190005I06Rik	0.0	0.03344182839859007	0.0679748409952368	0.032680449532747013	0.033448428430085685	0.034315158162851994	68918	RIKEN cDNA 1190005I06 gene	protein_coding			GO:0003674,GO:0005575,GO:0008150	molecular_function|cellular_component|biological_process
1300002E11Rik	1.2114735918874886	0.8647246112883912	0.9297791003404032	0.9858767328487432	0.9589056277661382	1.0159019905000295	100043489	RIKEN cDNA 1300002E11 gene	non_coding			GO:0003674,GO:0005575,GO:0008150	molecular_function|cellular_component|biological_process
1500002C15Rik	19.852296879703886	16.337823155164653	19.226111710009206	15.725767601396411	16.832507641742225	16.2602886585736	102636313	RIKEN cDNA 1500002C15 gene	non_coding			GO:0003674,GO:0005575,GO:0008150	molecular_function|cellular_component|biological_process
1500002F19Rik	0.05059348707653863	0.03247277186432545	0.033002554134348466	0.0045333508232002755	0.07423812718675962	0.05712136255038964	76683	RIKEN cDNA 1500002F19 gene	non_coding			GO:0003674,GO:0005575,GO:0009617	molecular_function|cellular_component|response to bacterium
1500004A13Rik	0.0752361863698652	0.10002797657504324	0.06309924772952341	0.07415563777767058	0.031049291778720067	0.07078634238764576	319830	RIKEN cDNA 1500004A13 gene	non_coding			GO:0003674,GO:0005575,GO:0008150	molecular_function|cellular_component|biological_process
1500009L16Rik	1.5703552942305907	1.0923185622195375	1.3321672433343843	1.6189650134630549	1.2199964570603663	1.2889709960540692	69784	RIKEN cDNA 1500009L16 gene	protein_coding			GO:0003674,GO:0005575,GO:0008150	molecular_function|cellular_component|biological_process
1500011B03Rik	7.116114531513397	7.391355604352205	6.482313804558418	7.474069548342656	6.279610646264733	6.632672140682455	66236	RIKEN cDNA 1500011B03 gene	non_coding			GO:0003674,GO:0005575,GO:0008150	molecular_function|cellular_component|biological_process
1500015A07Rik	1.081706756740786	1.1575355444732351	1.1628982717394238	1.0141628402988019	1.104533465573864	1.023934880301723	68982	RIKEN cDNA 1500015A07 gene	non_coding			GO:0003674,GO:0005575,GO:0008150	molecular_function|cellular_component|biological_process
1500026H17Rik	0.04863703382460478	0.0	0.02492784119528783	0.02396925227673636	0.0	0.016778812096761898	69002	RIKEN cDNA 1500026H17 gene	non_coding			GO:0003674,GO:0005575,GO:0008150	molecular_function|cellular_component|biological_process
1500035N22Rik	0.0	0.02868651638353045	0.0	0.0	0.0	0.0	70258	RIKEN cDNA 1500035N22 gene	non_coding			GO:0003674,GO:0005575,GO:0008150	molecular_function|cellular_component|biological_process
1600002D24Rik	0.011107102908779195	0.033607905198763666	0.0	0.0	0.0	0.0	69776	RIKEN cDNA 1600002D24 gene	non_coding			GO:0003674,GO:0005575,GO:0008150	molecular_function|cellular_component|biological_process
1600010M07Rik	0.0	0.0	0.04093939287213126	0.0	0.0	0.0	69781	RIKEN cDNA 1600010M07 gene	non_coding			GO:0003674,GO:0005575,GO:0008150	molecular_function|cellular_component|biological_process
1600012H06Rik	7.650258937628684	6.90573756430885	7.119057385770378	5.947841814959957	6.979143239739032	7.640401946336546	67912	RIKEN cDNA 1600012H06 gene	protein_coding			GO:0003674,GO:0005576,GO:0006915,GO:0008150	molecular_function|extracellular region|apoptotic process|biological_process			R-MMU-168249,R-MMU-168256,R-MMU-6798695	Innate Immune System|Immune System|Neutrophil degranulation
1600014C10Rik	6.391023153727915	6.517853999791696	7.12082228757661	5.716362395709469	5.958508658864014	6.002300535321359	72244	RIKEN cDNA 1600014C10 gene	protein_coding			GO:0003674,GO:0005737,GO:0005739,GO:0005783,GO:0005829,GO:0006914,GO:0006915,GO:0006979,GO:0016020,GO:0031966,GO:0051560	molecular_function|cytoplasm|mitochondrion|endoplasmic reticulum|cytosol|autophagy|apoptotic process|response to oxidative stress|membrane|mitochondrial membrane|mitochondrial calcium ion homeostasis
1600014C23Rik	0.08132969567916007	0.0410146060690146	0.333469963758451	0.0	0.1640908026123873	0.042085698110473024	72240	RIKEN cDNA 1600014C23 gene	protein_coding			GO:0003674,GO:0005575,GO:0008150	molecular_function|cellular_component|biological_process
1600015H23Rik	0.0	0.0	0.04041452886095009	0.03886040633541391	0.03977361201141599	0.0	105243551	RIKEN cDNA 1600015H23 gene	non_coding			GO:0003674,GO:0005575,GO:0008150	molecular_function|cellular_component|biological_process
1600019K03Rik	0.0	0.052020621953362337	0.0	0.0	0.0	0.0	69768	RIKEN cDNA 1600019K03 gene	non_coding			GO:0003674,GO:0005575,GO:0008150	molecular_function|cellular_component|biological_process
1600020E01Rik	5.238360905619911	3.2064869707993213	3.5920860541785418	4.629010516782344	3.644454316464549	3.738890948140409	72012	RIKEN cDNA 1600020E01 gene	non_coding			GO:0003674,GO:0005575,GO:0008150	molecular_function|cellular_component|biological_process
1600023N17Rik	0.0	0.0	0.37527776799453655	0.09622576806864397	0.049243519633181694	0.02525976920321049	69788	RIKEN cDNA 1600023N17 gene	non_coding			GO:0003674,GO:0005575,GO:0008150	molecular_function|cellular_component|biological_process
1600027J07Rik	0.0	0.050744042273525226	0.0	0.0	0.0	0.0	69794	RIKEN cDNA 1600027J07 gene	non_coding			GO:0003674,GO:0005575,GO:0008150	molecular_function|cellular_component|biological_process
1700001C19Rik	0.03727611051961503	0.0	0.0	0.01224691593600923	0.025069428176892502	0.0	75462	RIKEN cDNA 1700001C19 gene	protein_coding			GO:0003674,GO:0005575,GO:0008150	molecular_function|cellular_component|biological_process
1700001G11Rik	0.7658282628154373	0.4505755037672551	0.6541807006286084	0.3459634618499106	0.4828547450413147	0.3962933440752713	69303	RIKEN cDNA 1700001G11 gene	non_coding			GO:0003674,GO:0005575,GO:0008150	molecular_function|cellular_component|biological_process
1700001G17Rik	0.3320886336505636	0.13956038623033656	0.22693962662976702	0.30004255240301586	0.27917585933772304	0.08592299445501524	67503	RIKEN cDNA 1700001G17 gene	non_coding			GO:0003674,GO:0005575,GO:0008150	molecular_function|cellular_component|biological_process
1700001J03Rik	0.1773302071001413	0.169441980307879	0.10523722537995503	0.11038950024263254	0.1223989152642665	0.10625201856039378	69282	RIKEN cDNA 1700001J03 gene	protein_coding			GO:0003674,GO:0005575,GO:0008150	molecular_function|cellular_component|biological_process
1700001L05Rik	0.2909809326918475	0.4092236932373196	0.474714186080845	0.6503534669466972	0.6573677643386054	0.6659187131473064	69291	RIKEN cDNA 1700001L05 gene	non_coding			GO:0003674,GO:0005575,GO:0008150	molecular_function|cellular_component|biological_process
1700001O22Rik	0.0399711339446725	0.09070858247188647	0.06145897483972264	0.06894486388021444	0.030242161529395094	0.04136774550257706	73598	RIKEN cDNA 1700001O22 gene	protein_coding			GO:0003674,GO:0005575,GO:0008150	molecular_function|cellular_component|biological_process
1700001P01Rik	0.03942665535728513	0.0397657638970414	0.12124358658285027	0.19430203167706955	0.03977361201141599	0.08160848511806468	72215	RIKEN cDNA 1700001P01 gene	protein_coding			GO:0003674,GO:0005575,GO:0008150	molecular_function|cellular_component|biological_process
1700003D09Rik	0.10627314446196942	0.14291626592802786	0.10893592228610303	0.0	0.14294447167817753	0.12831744528283173	69338	RIKEN cDNA 1700003D09 gene	non_coding			GO:0003674,GO:0005575,GO:0008150	molecular_function|cellular_component|biological_process
1700003E16Rik	0.31202832025199706	0.411546559433966	0.23373397764654846	0.22474584268910602	0.5448014757466151	0.2608286802407609	71837	RIKEN cDNA 1700003E16 gene	protein_coding			GO:0003674,GO:0005575,GO:0008150	molecular_function|cellular_component|biological_process
1700003F12Rik	0.031785830675640725	0.0	0.13032902330352894	0.06265863967260538	0.09619664300435496	0.1644822180674172	75480	RIKEN cDNA 1700003F12 gene	protein_coding			GO:0003674,GO:0005575,GO:0008150	molecular_function|cellular_component|biological_process
1700003G18Rik	0.0	0.04002231721250618	0.0	0.0	0.0	0.0	69350	RIKEN cDNA 1700003G18 gene	non_coding			GO:0003674,GO:0005575,GO:0008150	molecular_function|cellular_component|biological_process
1700003M07Rik	0.4144652634016807	0.3965926379502773	0.6536155337166183	0.21996836484633428	0.2787417197724462	0.3739536976813953	72225	RIKEN cDNA 1700003M07 gene	non_coding			GO:0003674,GO:0005575,GO:0008150	molecular_function|cellular_component|biological_process
1700007J10Rik	0.13286534442635062	0.1786774917858062	0.045398138630482185	0.04365237363330023	0.044678188830105436	0.09167181766637687	69320	RIKEN cDNA 1700007J10 gene	non_coding			GO:0003674,GO:0005575,GO:0008150	molecular_function|cellular_component|biological_process
1700007L15Rik	1.7126052383309074	1.5612454130822357	2.1268754465618067	1.0712362613906872	1.3622062780456046	1.3293333961400415	100502742	RIKEN cDNA 1700007L15 gene	non_coding
1700008J07Rik	1.4162469621761633	1.1325394204624488	1.4724714528417209	1.2862283175886011	1.0817375793104849	1.0888289988120734	629159	RIKEN cDNA 1700008J07 gene	non_coding			GO:0003674,GO:0005575,GO:0008150	molecular_function|cellular_component|biological_process
1700008O03Rik	0.1688940476632443	0.0473185291223376	0.038472411913398716	0.03699297262135512	0.11358688281521087	0.06797594641413167	69349	RIKEN cDNA 1700008O03 gene	protein_coding			GO:0003674,GO:0005575,GO:0008150	molecular_function|cellular_component|biological_process
1700010G06Rik	0.008581176471205414	0.025964949429808686	0.008796186260632319	0.025373798625704512	0.0	0.01776201420079259	115488511	RIKEN cDNA 1700010G06 gene	non_coding			GO:0003674,GO:0005575,GO:0008150	molecular_function|cellular_component|biological_process
1700010H22Rik	0.01497397014178084	0.015102761212266485	0.0	0.08855347615324996	0.0	0.0	75500	RIKEN cDNA 1700010H22 gene	non_coding			GO:0003674,GO:0005575,GO:0008150	molecular_function|cellular_component|biological_process
1700010I14Rik	0.4978087602939004	0.541729128616564	0.6177096040600167	0.6585162786039469	0.6079136097847095	0.4338546940461969	66931	RIKEN cDNA 1700010I14 gene	protein_coding			GO:0003674,GO:0005575,GO:0008150	molecular_function|cellular_component|biological_process
1700012B07Rik	0.0	0.0	0.0	0.0	0.0	0.033348850500112874	69324	RIKEN cDNA 1700012B07 gene	protein_coding			GO:0003674,GO:0005575,GO:0008150	molecular_function|cellular_component|biological_process
1700012B09Rik	0.42910871412114976	0.2524663614858675	0.21993022682470514	0.10573645444752157	0.10822122337989933	0.1110254971955066	69325	RIKEN cDNA 1700012B09 gene	protein_coding			GO:0003674,GO:0005737,GO:0005856,GO:0036064,GO:0042995,GO:0060271,GO:0097546	molecular_function|cytoplasm|cytoskeleton|ciliary basal body|cell projection|cilium assembly|ciliary base
1700012C14Rik	0.04940207418262233	0.29896188761149195	0.05063989158480493	0.0	0.0	0.0	69337	RIKEN cDNA 1700012C14 gene	non_coding			GO:0003674,GO:0005575,GO:0008150	molecular_function|cellular_component|biological_process
1700012D01Rik	0.849573511698852	0.9996941392936796	0.6531453067139444	0.4535764261768024	0.7142081696438439	0.7327150318514009	72243	RIKEN cDNA 1700012D01 gene	non_coding			GO:0003674,GO:0005575,GO:0008150	molecular_function|cellular_component|biological_process
1700012H19Rik	0.0	0.0	0.06226831113390829	0.0	0.06128082443240389	0.0	76393	RIKEN cDNA 1700012H19 gene	non_coding			GO:0003674,GO:0005575,GO:0008150	molecular_function|cellular_component|biological_process
1700012I11Rik	0.0	0.0477648444114607	0.1456323349907576	0.0	0.0477742712129424	0.17154276371304453	69334	RIKEN cDNA 1700012I11 gene	non_coding			GO:0003674,GO:0005575,GO:0008150	molecular_function|cellular_component|biological_process
1700014D04Rik	0.0	0.0	0.0	0.006813400829811261	0.0	0.0	102638268	RIKEN cDNA 1700014D04 gene	protein_coding			GO:0003674,GO:0005575,GO:0008150	molecular_function|cellular_component|biological_process
1700015C15Rik	0.0	0.0	0.0	0.0	0.04528966039256127	0.0	75532	RIKEN cDNA 1700015C15 gene	non_coding			GO:0003674,GO:0005575,GO:0008150	molecular_function|cellular_component|biological_process
1700016A09Rik	0.058927504054960285	0.0	0.0	0.02904059108179435	0.11889213841975366	0.060986460734936965	74227	RIKEN cDNA 1700016A09 gene	non_coding			GO:0003674,GO:0005575,GO:0008150	molecular_function|cellular_component|biological_process
1700016C15Rik	0.0	0.0	0.0	0.02386702121387626	0.024427887692050763	0.0	69428	RIKEN cDNA 1700016C15 gene	protein_coding			GO:0003674,GO:0005575,GO:0008150	molecular_function|cellular_component|biological_process
1700016G22Rik	0.0	0.0	0.04252726139836906	0.0	0.0	0.0	71867	RIKEN cDNA 1700016G22 gene	non_coding			GO:0003674,GO:0005575,GO:0008150	molecular_function|cellular_component|biological_process
1700016H13Rik	0.01677043827058345	0.016914680757841742	0.017190638043103515	0.04958873937279812	0.13534415212064665	0.104138434997285	74218	RIKEN cDNA 1700016H13 gene	protein_coding			GO:0003674,GO:0005575,GO:0008150	molecular_function|cellular_component|biological_process
1700016J18Rik	0.02435060997322262	0.04912009898730551	0.0	0.0	0.008188298876649151	0.008400477517926816	75561	RIKEN cDNA 1700016J18 gene	non_coding			GO:0003674,GO:0005575,GO:0008150	molecular_function|cellular_component|biological_process
1700016L04Rik	0.02703542081642409	0.0	0.0	0.0	0.0	0.0	69412	RIKEN cDNA 1700016L04 gene	non_coding			GO:0003674,GO:0005575,GO:0008150	molecular_function|cellular_component|biological_process	WP1396,WP234,WP189	GPCRs, non-odorant |GPCRs, peptide|GPCRs, class A rhodopsin-like
1700017B05Rik	3.0858401745281316	3.0149927468704987	2.981700004035217	4.1359928006688635	3.807027374264254	3.4226718769124025	74211	RIKEN cDNA 1700017B05 gene	protein_coding			GO:0003674,GO:0005829,GO:0008150	molecular_function|cytosol|biological_process
1700017G19Rik	0.05043508188385798	0.02034754954633361	0.010339756461350085	0.019884291556620155	0.08140626123861773	0.010439461810920944	100040882	RIKEN cDNA 1700017G19 gene	non_coding			GO:0003674,GO:0005575,GO:0008150	molecular_function|cellular_component|biological_process
1700017J07Rik	0.05245678665873331	0.0	0.0	0.0	0.0	0.0	75508	RIKEN cDNA 1700017J07 gene	non_coding			GO:0003674,GO:0005575,GO:0008150	molecular_function|cellular_component|biological_process
1700017M07Rik	0.0	0.0	0.0	0.0	0.07895673561545145	0.0	76398	RIKEN cDNA 1700017M07 gene	non_coding			GO:0003674,GO:0005575,GO:0008150	molecular_function|cellular_component|biological_process
1700018B08Rik	0.0	0.0	0.0	0.0	0.031062245175373687	0.0	76405	RIKEN cDNA 1700018B08 gene	protein_coding			GO:0003674,GO:0005575,GO:0008150	molecular_function|cellular_component|biological_process
1700018L02Rik	0.03945827256286435	0.0	0.1011173456665311	0.0	0.03980550745007791	0.04083696448570358	67329	RIKEN cDNA 1700018L02 gene	non_coding			GO:0003674,GO:0005575,GO:0008150	molecular_function|cellular_component|biological_process
1700019D03Rik	0.20578075881646216	0.0807141527426937	0.15820259810624698	0.1014126589124928	0.1210951235589208	0.07099028073467338	67080	RIKEN cDNA 1700019D03 gene	protein_coding			GO:0003674,GO:0005886,GO:0008150,GO:0016020,GO:0034237	molecular_function|plasma membrane|biological_process|membrane|protein kinase A regulatory subunit binding
1700019J19Rik	0.1014525069812203	0.02558127491933385	0.2079889980142916	0.0999954373331888	0.05117264720644036	0.1312466358599803	76412	RIKEN cDNA 1700019J19 gene	non_coding			GO:0003674,GO:0005575,GO:0008150	molecular_function|cellular_component|biological_process
1700019N19Rik	0.01866633758948856	0.0	0.01913404097817364	0.0	0.0	0.0	67507	RIKEN cDNA 1700019N19 gene	protein_coding			GO:0003674,GO:0005575,GO:0005634,GO:0005737,GO:0008150	molecular_function|cellular_component|nucleus|cytoplasm|biological_process
1700020G03Rik	0.008783374845750059	0.0	0.009003450913685419	0.0	0.0	0.0	105243207	RIKEN cDNA 1700020G03 gene	non_coding			GO:0003674,GO:0005575,GO:0008150	molecular_function|cellular_component|biological_process
1700020L13Rik	0.14545239070998436	0.02095763232411641	0.14909684295999154	0.08192193768006176	0.12577061095501813	0.0	108167416	RIKEN cDNA 1700020L13 gene	non_coding			GO:0003674,GO:0005575,GO:0008150	molecular_function|cellular_component|biological_process
1700020L24Rik	0.22843298925669375	0.06911932220544244	0.18732528140562935	0.13509132898773415	0.2304432116538865	0.04728291059765307	66330	RIKEN cDNA 1700020L24 gene	protein_coding			GO:0003674,GO:0005575,GO:0008150	molecular_function|cellular_component|biological_process
1700022H01Rik	0.0	0.036277538993792165	0.07373878950068087	0.07090319752426398	0.0	0.0	75539	RIKEN cDNA 1700022H01 gene	non_coding			GO:0003674,GO:0005575,GO:0008150	molecular_function|cellular_component|biological_process
1700022N22Rik	0.1121195511722796	0.0969290494990384	0.29553124229569755	0.1894444808851428	0.08079014939818872	0.1326137883168551	69431	RIKEN cDNA 1700022N22 gene	non_coding			GO:0003674,GO:0005575,GO:0008150	molecular_function|cellular_component|biological_process
1700023D09Rik	0.9508109349930792	0.7591995116961721	1.2995125801859122	1.2885885463105369	0.9192123664860584	1.148038206105335	102640359	RIKEN cDNA 1700023D09 gene	non_coding			GO:0003674,GO:0005575,GO:0008150	molecular_function|cellular_component|biological_process
1700025D23Rik	0.017737731033126116	0.0	0.018182167274140487	0.0	0.0	0.0	100041739	RIKEN cDNA 1700025D23 gene	non_coding			GO:0003674,GO:0005575,GO:0008150	molecular_function|cellular_component|biological_process
1700025G04Rik	4.378551085221075	4.445235631947263	4.5722163045352	4.501121774379553	4.472910202621246	4.522375983659765	69399	RIKEN cDNA 1700025G04 gene	protein_coding			GO:0003674,GO:0005575,GO:0008150	molecular_function|cellular_component|biological_process
1700025M24Rik	0.03195095187395574	0.0	0.0	0.031492069549738023	0.0	0.0	72276	RIKEN cDNA 1700025M24 gene	non_coding			GO:0003674,GO:0005575,GO:0008150	molecular_function|cellular_component|biological_process
1700025N21Rik	0.0023361725328027647	0.00235626594547088	0.004789415251967117	0.006907860664694221	0.0023567309747529745	0.002417799578087189	115487465	RIKEN cDNA 1700025N21 gene	non_coding			GO:0003674,GO:0005575,GO:0008150	molecular_function|cellular_component|biological_process
1700025N23Rik	0.027275202819230508	0.0	0.0	0.0	0.0	0.0	69986	RIKEN cDNA 1700025N23 gene	non_coding			GO:0003674,GO:0005575,GO:0008150	molecular_function|cellular_component|biological_process
1700027I24Rik	0.03534803583756598	0.0	0.0	0.0	0.0	0.0	75567	RIKEN cDNA 1700027I24 gene	non_coding			GO:0003674,GO:0005575,GO:0008150	molecular_function|cellular_component|biological_process
1700028E10Rik	0.07241275332728749	0.04564723449550006	0.055670344391242514	0.06245116073329211	0.0273937460211077	0.07494289141084969	625175	RIKEN cDNA 1700028E10 gene	non_coding			GO:0003674,GO:0005575,GO:0008150	molecular_function|cellular_component|biological_process
1700028I16Rik	0.023297569074759397	0.04699590278741257	0.02388131250874324	0.11481483690008655	0.07050776674751016	0.07233479362737551	70003	RIKEN cDNA 1700028I16 gene	non_coding			GO:0003674,GO:0005575,GO:0008150	molecular_function|cellular_component|biological_process
1700028J19Rik	0.26921635375277525	0.2924189506772337	0.2971896667754714	0.3265844249602462	0.4387149930956187	0.3643530345675211	70004	RIKEN cDNA 1700028J19 gene	non_coding			GO:0003674,GO:0005575,GO:0005886,GO:0008150	molecular_function|cellular_component|plasma membrane|biological_process
1700028K03Rik	0.0	0.007632678151877525	0.0	0.0	0.0	0.0	76421	RIKEN cDNA 1700028K03 gene	protein_coding			GO:0005515,GO:0005694,GO:0007130,GO:0007131,GO:0051321	protein binding|chromosome|synaptonemal complex assembly|reciprocal meiotic recombination|meiotic cell cycle
1700029H14Rik	0.013813718665326177	0.0	0.014159834929383976	0.0	0.0	0.0	66501	RIKEN cDNA 1700029H14 gene	protein_coding			GO:0003674,GO:0005575,GO:0008150	molecular_function|cellular_component|biological_process
1700029J03Rik	0.0	0.031449729621994715	0.0	0.0	0.0	0.0	72264	RIKEN cDNA 1700029J03 gene	non_coding			GO:0003674,GO:0005575,GO:0008150	molecular_function|cellular_component|biological_process
1700029J07Rik	0.8696853482018055	0.8862084525626369	1.05690473435196	0.8571948522849611	0.6693098790958981	0.9650262846614296	69479	RIKEN cDNA 1700029J07 gene	protein_coding			GO:0003674,GO:0005737,GO:0005813,GO:0005856,GO:0005881,GO:0008150,GO:0097731	molecular_function|cytoplasm|centrosome|cytoskeleton|cytoplasmic microtubule|biological_process|9+0 non-motile cilium
1700030C10Rik	0.5555802459611412	0.17241808920732252	0.18983361790389527	0.1684926014126111	0.2586781760927761	0.17692076912682927	69513	RIKEN cDNA 1700030C10 gene	non_coding			GO:0003674,GO:0005575,GO:0008150	molecular_function|cellular_component|biological_process
1700030C12Rik	0.0727338741846147	0.018339864502404903	0.09319536588777848	0.05376694801174785	0.0	0.037637616196357984	72246	RIKEN cDNA 1700030C12 gene	non_coding			GO:0003674,GO:0005575,GO:0008150	molecular_function|cellular_component|biological_process
1700030J22Rik	0.6222484807435329	0.36441315754003456	0.3223490080048801	0.3824954653498233	0.5062292744450009	0.5539700268008959	69528	RIKEN cDNA 1700030J22 gene	protein_coding			GO:0003674,GO:0005654,GO:0005829,GO:0008150	molecular_function|nucleoplasm|cytosol|biological_process
1700030K09Rik	3.4457946742379075	3.2979233227142717	3.427687661646484	3.706720927198457	3.7097279203177935	3.2114905363479367	72254	RIKEN cDNA 1700030K09 gene	protein_coding			GO:0003674,GO:0005575,GO:0008150	molecular_function|cellular_component|biological_process
1700034E13Rik	0.0	0.0	0.0	0.10167250965743514	0.0	0.0	78414	RIKEN cDNA 1700034E13 gene	protein_coding			GO:0003674,GO:0005575,GO:0008150	molecular_function|cellular_component|biological_process
1700034H15Rik	0.15228342261795966	0.028443187381652718	0.08672168503862743	0.14453719220214473	0.13655424426477894	0.07004634761165386	98736	RIKEN cDNA 1700034H15 gene	non_coding			GO:0003674,GO:0005575,GO:0008150	molecular_function|cellular_component|biological_process
1700034P13Rik	0.03293471612174822	0.0	0.18567960247761808	0.06492340978125376	0.0	0.11929915093564475	73331	RIKEN cDNA 1700034P13 gene	non_coding			GO:0003674,GO:0005575,GO:0008150	molecular_function|cellular_component|biological_process
1700037C18Rik	0.605524420655916	0.3619155758870204	0.4137976191122985	0.353675749182108	0.3619870030282381	0.5570504435406275	73261	RIKEN cDNA 1700037C18 gene	protein_coding			GO:0003674,GO:0005575,GO:0008150	molecular_function|cellular_component|biological_process
1700037F03Rik	0.2571661980098877	0.08645936122562313	0.08786991640847686	0.0844909183041752	0.0	0.0	105245562	RIKEN cDNA 1700037F03 gene	non_coding			GO:0003674,GO:0005575,GO:0008150	molecular_function|cellular_component|biological_process
1700039I01Rik	0.0	0.0	0.0	0.009337271295070572	0.0	0.0	73346	RIKEN cDNA 1700039I01 gene	non_coding			GO:0003674,GO:0005575,GO:0008150	molecular_function|cellular_component|biological_process
1700039M10Rik	0.09248959752987188	0.0	0.0	0.0	0.04665175544196161	0.0	67518	RIKEN cDNA 1700039M10 gene	non_coding			GO:0003674,GO:0005575,GO:0008150	molecular_function|cellular_component|biological_process
1700040D17Rik	0.0	0.0	0.024248717316570054	0.0	0.0	0.0	76602	RIKEN cDNA 1700040D17 gene	non_coding			GO:0003674,GO:0005575,GO:0008150	molecular_function|cellular_component|biological_process
1700040K01Rik	0.0	0.0	0.022988756617349917	0.0	0.0	0.0	102631675	RIKEN cDNA 1700040K01 gene	non_coding			GO:0003674,GO:0005575,GO:0008150	molecular_function|cellular_component|biological_process
1700042G15Rik	0.0	0.0	0.0	0.011945267760245458	0.012225977288238215	0.012542781949180385	73349	RIKEN cDNA 1700042G15 gene	non_coding			GO:0003674,GO:0005575,GO:0008150	molecular_function|cellular_component|biological_process
1700042O10Rik	0.22885798086461326	0.09233055505768868	0.4222660355034339	0.4060279850784828	0.2539591375314971	0.1894835152136646	73321	RIKEN cDNA 1700042O10 gene	non_coding			GO:0003674,GO:0005575,GO:0008150	molecular_function|cellular_component|biological_process
1700047M11Rik	0.4662230732628236	0.07234354714797038	0.14704761521418575	0.0	0.03617891238356207	0.0	67330	RIKEN cDNA 1700047M11 gene	non_coding			GO:0003674,GO:0005575,GO:0008150	molecular_function|cellular_component|biological_process
1700048B10Rik	0.0	0.0	0.0	0.0	0.020579381339240112	0.0	73465	RIKEN cDNA 1700048B10 gene	non_coding			GO:0003674,GO:0005575,GO:0008150	molecular_function|cellular_component|biological_process
1700048O20Rik	0.9319027629903758	1.020482460526673	1.0917171432568336	1.1547092168237276	1.262424776050658	1.4191397606894625	69430	RIKEN cDNA 1700048O20 gene	non_coding			GO:0003674,GO:0005575,GO:0008150	molecular_function|cellular_component|biological_process
1700049E15Rik	0.053425044392933586	0.08082682954968676	0.05476366125783465	0.10531549860281557	0.10779037522312084	0.082937613540183	100039727	RIKEN cDNA 1700049E15 gene	non_coding			GO:0003674,GO:0005575,GO:0008150	molecular_function|cellular_component|biological_process
1700049J03Rik	0.0	0.0	0.0	0.003957064874885489	0.0	0.0	73365	RIKEN cDNA 1700049J03 gene	non_coding			GO:0003674,GO:0005575,GO:0008150	molecular_function|cellular_component|biological_process
1700051K13Rik	0.017374458293040906	0.0	0.0	0.0	0.0	0.0	105244876	RIKEN cDNA 1700051K13 gene	non_coding			GO:0003674,GO:0005575,GO:0008150	molecular_function|cellular_component|biological_process
1700052K11Rik	2.3134659809646743	2.0866648071110308	2.7788588063197763	2.6920892594382515	2.5908537454727183	2.8689405472491467	73431	RIKEN cDNA 1700052K11 gene	non_coding			GO:0003674,GO:0005575,GO:0008150	molecular_function|cellular_component|biological_process
1700054M17Rik	0.0	0.05576143072304232	0.0	0.0	0.0	0.0	73358	RIKEN cDNA 1700054M17 gene	non_coding			GO:0003674,GO:0005575,GO:0008150	molecular_function|cellular_component|biological_process
1700054O19Rik	0.0	0.007184087050305104	0.0	0.0	0.0	0.0	74272	RIKEN cDNA 1700054O19 gene	protein_coding			GO:0003674,GO:0005575,GO:0008150	molecular_function|cellular_component|biological_process
1700055D16Rik	0.03299360698651665	0.03327738489730063	0.056367156927207986	0.04335966661296072	0.044378603299282206	0.07967498055335416	105242798	RIKEN cDNA 1700055D16 gene	non_coding			GO:0003674,GO:0005575,GO:0008150	molecular_function|cellular_component|biological_process
1700055D18Rik	0.4307783978336833	0.22528775188362754	0.5724081130500324	0.29878662614310464	0.4989499032093585	0.528391125433695	73405	RIKEN cDNA 1700055D18 gene	non_coding			GO:0003674,GO:0005575,GO:0008150	molecular_function|cellular_component|biological_process
1700055K11Rik	0.08678036311444769	0.04376338037346355	0.06671604764347316	0.010691752007627108	0.04377201745171706	0.03367969227094733	102640035	RIKEN cDNA 1700055K11 gene	non_coding			GO:0003674,GO:0005575,GO:0008150	molecular_function|cellular_component|biological_process
1700056E22Rik	0.2289763148774698	0.3592489280295281	0.07823784697797162	0.3510698135948045	0.2053256165056759	0.0	73363	RIKEN cDNA 1700056E22 gene	protein_coding			GO:0003674,GO:0005575,GO:0008150	molecular_function|cellular_component|biological_process
1700057G04Rik	0.0	0.0	0.01758623850016238	0.0	0.0	0.0	78459	RIKEN cDNA 1700057G04 gene	protein_coding			GO:0005886,GO:0017121,GO:0017128	plasma membrane|plasma membrane phospholipid scrambling|phospholipid scramblase activity
1700057H15Rik	0.0	0.025320241501789627	0.0	0.02474376893193702	0.0	0.0	78460	RIKEN cDNA 1700057H15 gene	non_coding			GO:0003674,GO:0005575,GO:0008150	molecular_function|cellular_component|biological_process
1700057H21Rik	0.0	0.0	0.0	0.0	0.0	0.10063971287287027	73375	RIKEN cDNA 1700057H21 gene	non_coding			GO:0003674,GO:0005575,GO:0008150	molecular_function|cellular_component|biological_process
1700060C16Rik	0.0	0.0	0.11729612097317607	0.0	0.0	0.039475732336180125	73425	RIKEN cDNA 1700060C16 gene	non_coding			GO:0003674,GO:0005575,GO:0008150	molecular_function|cellular_component|biological_process
1700060J05Rik	0.0	0.012074859694284104	0.0	0.0	0.0	0.0	73391	RIKEN cDNA 1700060J05 gene	non_coding			GO:0003674,GO:0005575,GO:0008150	molecular_function|cellular_component|biological_process
1700061I17Rik	0.012539364394977534	0.02529443085805692	0.0	0.02471854592589019	0.03794913439621342	0.0	433646	RIKEN cDNA 1700061I17 gene	non_coding			GO:0003674,GO:0005575,GO:0008150	molecular_function|cellular_component|biological_process
1700061N14Rik	0.0	0.0	0.0	0.0	0.05407131567565049	0.0	105243184	RIKEN cDNA 1700061N14 gene	non_coding			GO:0003674,GO:0005575,GO:0008150	molecular_function|cellular_component|biological_process
1700063D05Rik	0.0	0.0	0.0	0.034201542388290936	0.0	0.0	78500	RIKEN cDNA 1700063D05 gene	non_coding			GO:0003674,GO:0005575,GO:0008150	molecular_function|cellular_component|biological_process
1700063H04Rik	0.03011289221902805	0.0	0.0	0.0	0.0	0.0	74269	RIKEN cDNA 1700063H04 gene	non_coding			GO:0003674,GO:0005575,GO:0008150	molecular_function|cellular_component|biological_process
1700063O14Rik	0.0500045385019226	0.0	0.0	0.0	0.0	0.0	73452	RIKEN cDNA 1700063O14 gene	non_coding			GO:0003674,GO:0005575,GO:0008150	molecular_function|cellular_component|biological_process
1700064M15Rik	0.0	0.038471064607370285	0.0	0.0	0.0	0.0	73457	RIKEN cDNA 1700064M15 gene	non_coding			GO:0003674,GO:0005575,GO:0008150	molecular_function|cellular_component|biological_process
1700065J11Rik	0.0	0.11541319382211085	0.0	0.05639277570534484	0.0	0.05921359850427019	73409	RIKEN cDNA 1700065J11 gene	non_coding			GO:0003674,GO:0005575,GO:0008150	molecular_function|cellular_component|biological_process
1700066J03Rik	0.0	0.0	0.19549353495529345	0.04699397975445403	0.0	0.04934466542022516	67339	RIKEN cDNA 1700066J03 gene	non_coding			GO:0003674,GO:0005575,GO:0008150	molecular_function|cellular_component|biological_process
1700066M21Rik	2.2032942921233927	2.200096199994836	2.423573079732881	2.178865174976519	2.5402095983107738	2.530275815883155	73467	RIKEN cDNA 1700066M21 gene	protein_coding			GO:0003674,GO:0005739,GO:0006119,GO:0070469	molecular_function|mitochondrion|oxidative phosphorylation|respirasome
1700066O22Rik	0.02560065862949628	0.0	0.0	0.0	0.0	0.0	74916	RIKEN cDNA 1700066O22 gene	non_coding			GO:0003674,GO:0005575,GO:0008150	molecular_function|cellular_component|biological_process
1700067G17Rik	0.0	0.0	0.041822000015311535	0.0	0.0	0.0	73475	RIKEN cDNA 1700067G17 gene	non_coding			GO:0003674,GO:0005575,GO:0008150	molecular_function|cellular_component|biological_process
1700067K01Rik	0.010804669715830443	0.032692801939069614	0.0	0.06389695270961339	0.19619552486263694	0.033546570957623416	73453	RIKEN cDNA 1700067K01 gene	protein_coding			GO:0001701,GO:0003674,GO:0005575	in utero embryonic development|molecular_function|cellular_component
1700082M22Rik	0.03314771347742646	0.013373126743063237	0.01359130477457982	0.019602985895956573	0.02006364906638931	0.01372236451459778	105243269	RIKEN cDNA 1700082M22 gene	non_coding			GO:0003674,GO:0005575,GO:0008150	molecular_function|cellular_component|biological_process
1700084E18Rik	0.6786822880812667	0.5133897242431827	0.40581761394167815	0.44595666304916376	0.171163682035335	0.2926649121475423	67350	RIKEN cDNA 1700084E18 gene	non_coding			GO:0003674,GO:0005575,GO:0008150	molecular_function|cellular_component|biological_process
1700086D15Rik	0.0	0.0	0.0	0.0	0.0	0.00808312614502736	115487729	RIKEN cDNA 1700086D15 gene	non_coding			GO:0003674,GO:0005575,GO:0008150	molecular_function|cellular_component|biological_process
1700086L19Rik	0.02352029918063664	0.02372259720052948	0.0	0.0	0.0	0.0	74284	RIKEN cDNA 1700086L19 gene	non_coding			GO:0003674,GO:0005575,GO:0008150	molecular_function|cellular_component|biological_process
1700086O06Rik	1.044734904879112	0.7453146177947811	0.5485157806254687	0.7032304707326275	0.7454617120233906	0.7252209241978197	73516	RIKEN cDNA 1700086O06 gene	non_coding			GO:0003674,GO:0005575,GO:0008150	molecular_function|cellular_component|biological_process
1700086P04Rik	0.11422585280078675	0.09826591062144767	0.13086293982668967	0.1622553303443419	0.105063601085461	0.25381877059252234	67349	RIKEN cDNA 1700086P04 gene	non_coding			GO:0003674,GO:0005575,GO:0008150	molecular_function|cellular_component|biological_process
1700088E04Rik	0.901180693880803	1.1270753653104306	0.9237606596788592	1.1902387311875346	0.9818400222246688	1.1938155537271176	27660	RIKEN cDNA 1700088E04 gene	protein_coding			GO:0003674,GO:0005575,GO:0008150	molecular_function|cellular_component|biological_process
1700092C02Rik	0.0	0.0	0.0	0.0	0.0	0.07092436589647963	67357	RIKEN cDNA 1700092C02 gene	non_coding			GO:0003674,GO:0005575,GO:0008150	molecular_function|cellular_component|biological_process
1700093K21Rik	0.0	0.023594773380431536	0.015986476075583428	0.0	0.015732953340807338	0.008070316119440944	67358	RIKEN cDNA 1700093K21 gene	protein_coding			GO:0003674,GO:0005575,GO:0008150,GO:0016020	molecular_function|cellular_component|biological_process|membrane
1700094J05Rik	0.0	0.0	0.0	0.0	0.049786828275072366	0.0	67523	RIKEN cDNA 1700094J05 gene	non_coding			GO:0003674,GO:0005575,GO:0008150	molecular_function|cellular_component|biological_process
1700095A21Rik	0.0	0.023212195202763176	0.0	0.0	0.0	0.0	67524	RIKEN cDNA 1700095A21 gene	non_coding			GO:0003674,GO:0005575,GO:0008150	molecular_function|cellular_component|biological_process
1700095J03Rik	0.040664847839580034	0.0136715353563382	0.027789163646537586	0.02672054386038378	0.027348467102064542	0.028057132073648683	74293	RIKEN cDNA 1700095J03 gene	non_coding			GO:0003674,GO:0005575,GO:0008150	molecular_function|cellular_component|biological_process
1700096K18Rik	0.6791506678521994	0.5479936325025001	0.5917423356203707	0.6024569826906405	0.5823581452271922	0.4568723473276333	73571	RIKEN cDNA 1700096K18 gene	non_coding			GO:0003674,GO:0005575,GO:0008150	molecular_function|cellular_component|biological_process
1700099I09Rik	0.027799133268865447	0.056076467054810925	0.0	0.0	0.0	0.0	76624	RIKEN cDNA 1700099I09 gene	non_coding			GO:0003674,GO:0005575,GO:0008150	molecular_function|cellular_component|biological_process
1700101I11Rik	0.09435180419154716	0.07137249282383654	0.048357940573792633	0.13949507317333626	0.0	0.04882425188271559	100504641	RIKEN cDNA 1700101I11 gene	non_coding			GO:0003674,GO:0005575,GO:0008150	molecular_function|cellular_component|biological_process
1700102H20Rik	0.17479383973673834	0.08814862050356602	0.22396683844789392	0.1292125766605592	0.17633203477885312	0.4522530614002874	68230	RIKEN cDNA 1700102H20 gene	non_coding			GO:0003674,GO:0005575,GO:0008150	molecular_function|cellular_component|biological_process
1700102P08Rik	0.343642156988898	0.1925543456162998	0.2870205132970113	0.40143020884922137	0.5135795943119209	0.13172192114245307	112418	RIKEN cDNA 1700102P08 gene	protein_coding			GO:0003674,GO:0005575,GO:0007283,GO:0030154	molecular_function|cellular_component|spermatogenesis|cell differentiation
1700104B16Rik	0.0	0.0	0.018142925186498456	0.0	0.0	0.0	115486865	RIKEN cDNA 1700104B16 gene	non_coding			GO:0003674,GO:0005575,GO:0008150	molecular_function|cellular_component|biological_process
1700105F02Rik	0.08134191835659907	0.08949986175564954	0.030320007224806562	0.15305884118402882	0.15665566931096936	0.2755114231578306	102640957	RIKEN cDNA 1700105F02 gene	non_coding			GO:0003674,GO:0005575,GO:0008150	molecular_function|cellular_component|biological_process
1700105P06Rik	0.0	0.0	0.0902277853639816	0.0	0.044398450617394586	0.0	654802	RIKEN cDNA 1700105P06 gene	non_coding			GO:0003674,GO:0005575,GO:0008150	molecular_function|cellular_component|biological_process
1700108F19Rik	0.34012303607759337	0.08576210831251325	0.029053762683447986	0.3073016464127662	0.14296505699955978	0.3520071063157076	73272	RIKEN cDNA 1700108F19 gene	non_coding			GO:0003674,GO:0005575,GO:0008150	molecular_function|cellular_component|biological_process
1700109H08Rik	0.3784958914299372	0.6246840001280686	0.3879794770651209	0.9496070202690235	0.2776921274978861	0.8546634077819137	77036	RIKEN cDNA 1700109H08 gene	protein_coding			GO:0003674,GO:0005509,GO:0005575,GO:0008150	molecular_function|calcium ion binding|cellular_component|biological_process
1700110C19Rik	0.06815022975885297	0.4811547277071381	0.1397156011591848	0.13434290057228965	0.20624986616446184	0.1057971496821448	76634	RIKEN cDNA 1700110C19 gene	non_coding			GO:0003674,GO:0005575,GO:0008150	molecular_function|cellular_component|biological_process
1700110K17Rik	0.03474891658608181	0.10514337572777048	0.03561958475880347	0.0	0.0	0.0	73558	RIKEN cDNA 1700110K17 gene	non_coding			GO:0003674,GO:0005575,GO:0008150	molecular_function|cellular_component|biological_process
1700111N16Rik	0.04346684265538149	0.0	0.044555947012778895	0.0	0.0	0.0	74305	RIKEN cDNA 1700111N16 gene	non_coding			GO:0003674,GO:0005575,GO:0008150	molecular_function|cellular_component|biological_process
1700112D23Rik	0.020691533173209355	0.10434750492747616	0.021209979822735796	0.04078871918132596	0.02087361976040671	0.04282901153378668	73611	RIKEN cDNA 1700112D23 gene	non_coding			GO:0003674,GO:0005575,GO:0008150	molecular_function|cellular_component|biological_process
1700112H15Rik	0.0	0.03189439160893809	0.0	0.0	0.031900686240518734	0.0	73590	RIKEN cDNA 1700112H15 gene	non_coding			GO:0003674,GO:0005575,GO:0008150	molecular_function|cellular_component|biological_process
1700112J05Rik	0.0	0.0	0.0	0.0	0.0	0.06365461839209045	68246	RIKEN cDNA 1700112J05 gene	non_coding
1700112J16Rik	0.16796705222091593	0.2092733213280444	0.11140776148657083	0.11686213760625674	0.0897062670908081	0.1431589811227737	76628	RIKEN cDNA 1700112J16 gene	non_coding			GO:0003674,GO:0005575,GO:0008150	molecular_function|cellular_component|biological_process
1700112M02Rik	0.0	0.0	0.0	0.0	0.0	0.030788207202945807	102640882	RIKEN cDNA 1700112M02 gene	non_coding			GO:0003674,GO:0005575,GO:0008150	molecular_function|cellular_component|biological_process
1700113A16Rik	0.7758588211915805	1.2369053885207912	1.7188714370484246	2.220142848216526	0.934174114058568	1.1396961177017209	76642	RIKEN cDNA 1700113A16 gene	non_coding			GO:0003674,GO:0005575,GO:0008150	molecular_function|cellular_component|biological_process
1700119H24Rik	0.16764724322280014	0.0	0.08592390463111706	0.0	0.0	0.0	76649	RIKEN cDNA 1700119H24 gene	non_coding			GO:0003674,GO:0005575,GO:0008150	molecular_function|cellular_component|biological_process
1700120B22Rik	0.0	0.0	0.0775362521421456	0.0	0.0	0.0	641387	RIKEN cDNA 1700120B22 gene	non_coding			GO:0003674,GO:0005575,GO:0008150	molecular_function|cellular_component|biological_process
1700120C14Rik	0.4438547180428388	0.2558127491933385	0.2599862475178645	0.062497148333242984	0.0	0.0	73600	RIKEN cDNA 1700120C14 gene	non_coding			GO:0003674,GO:0005575,GO:0008150	molecular_function|cellular_component|biological_process
1700120K04Rik	0.04530797963710114	0.0	0.09288643097323336	0.0	0.0	0.046891063272258164	68232	RIKEN cDNA 1700120K04 gene	non_coding			GO:0003674,GO:0005575,GO:0008150	molecular_function|cellular_component|biological_process
1700122E12Rik	0.0263125486020812	0.03980829412580829	0.0	0.07780393653464689	0.0	0.027231922306776662	73619	RIKEN cDNA 1700122E12 gene	non_coding			GO:0003674,GO:0005575,GO:0008150	molecular_function|cellular_component|biological_process
1700123M08Rik	1.6386102616783869	1.1638760164987727	1.1355496889710854	1.4103484055389244	1.0709772600147134	1.1703851036444397	100503636	RIKEN cDNA 1700123M08 gene	non_coding			GO:0009611	response to wounding
1700123O20Rik	13.04920129126111	14.28993555554729	14.563079472280426	14.541642141427946	16.038335705891598	14.838157476062118	58248	RIKEN cDNA 1700123O20 gene	protein_coding			GO:0003674,GO:0005739,GO:0005829,GO:0008150	molecular_function|mitochondrion|cytosol|biological_process
1700124L16Rik	0.0	0.0717162909588261	0.1457726358915194	0.0	0.0	0.0	67934	RIKEN cDNA 1700124L16 gene	non_coding			GO:0003674,GO:0005575,GO:0008150	molecular_function|cellular_component|biological_process
1700125G22Rik	0.0	0.0	0.0	0.0	0.0	0.02957241272570985	76657	RIKEN cDNA 1700125G22 gene	non_coding			GO:0003674,GO:0005575,GO:0008150	molecular_function|cellular_component|biological_process
1700125H03Rik	0.0	0.0	0.06636491055061278	0.0	0.0	0.0	73609	RIKEN cDNA 1700125H03 gene	non_coding			GO:0003674,GO:0005575,GO:0008150	molecular_function|cellular_component|biological_process
1700127F24Rik	2.6057805682226545	2.053275686533209	2.4832612785260317	1.6754510647086525	1.4478450472537956	1.8540691496910089	102632292	RIKEN cDNA 1700127F24 gene	non_coding			GO:0003674,GO:0005575,GO:0008150	molecular_function|cellular_component|biological_process
1810008I18Rik	1.230111647147296	0.7975876073063732	0.6604888716703843	0.4330159563088978	0.6204683473780894	0.6668579069647571	100503969	RIKEN cDNA 1810008I18 gene	non_coding			GO:0003674,GO:0005575,GO:0008150	molecular_function|cellular_component|biological_process
1810009A15Rik	0.1128542795547978	0.07588329257417074	0.07712130278052863	0.14831127555534115	0.15179653758485367	0.233594929879231	66276	RIKEN cDNA 1810009A15 gene	protein_coding			GO:0003674,GO:0005575,GO:0008150	molecular_function|cellular_component|biological_process
1810010H24Rik	0.5831960399117997	0.5664264736309039	0.6937531767245796	0.5109512250036512	0.3776921751672303	0.5737671192497471	69066	RIKEN cDNA 1810010H24 gene	protein_coding			GO:0003674,GO:0005575,GO:0008150	molecular_function|cellular_component|biological_process
1810012K16Rik	0.998614621300388	0.8698577431057617	0.8375202733693569	0.9842724320526977	0.686865329200837	0.5637309377897309	69108	RIKEN cDNA 1810012K16 gene	non_coding			GO:0003674,GO:0005575,GO:0008150	molecular_function|cellular_component|biological_process
1810013D15Rik	0.0	0.022374965438912386	0.1137000270930246	0.021865548740575544	0.022379381330138483	0.0	69042	RIKEN cDNA 1810013D15 gene	non_coding			GO:0003674,GO:0005575,GO:0008150	molecular_function|cellular_component|biological_process
1810019D21Rik	0.3286272767120888	0.21092514475079155	0.06124751914810651	0.22084602507557632	0.10548338631807228	0.20097390142007915	69771	RIKEN cDNA 1810019D21 gene	non_coding			GO:0003674,GO:0005575,GO:0008150	molecular_function|cellular_component|biological_process
1810019N24Rik	0.06457278987649848	0.06512818024082373	0.01654768110842051	0.04773404242775252	0.0	0.0	69086	RIKEN cDNA 1810019N24 gene	non_coding			GO:0003674,GO:0005575,GO:0008150	molecular_function|cellular_component|biological_process
1810021B22Rik	2.257085591095956	3.073273349253915	2.2365177806353302	2.706680778884976	2.4287446013576592	2.6863416936111566	69120	RIKEN cDNA 1810021B22 gene	non_coding			GO:0003674,GO:0005575,GO:0008150	molecular_function|cellular_component|biological_process
1810021M19Rik	0.0	0.009210778274593108	0.00936104900120002	0.004500537036618092	0.0	0.004725658381001518	105244357	RIKEN cDNA 1810021M19 gene	non_coding			GO:0003674,GO:0005575,GO:0008150	molecular_function|cellular_component|biological_process
1810024B03Rik	0.2872872212021286	0.4214664402845662	0.3078711880108045	0.4762256164925883	0.4742433228367562	0.3108399624242209	329509	RIKEN cDNA 1810024B03 gene	protein_coding			GO:0004674,GO:0005634,GO:0005737,GO:0005829,GO:0006468,GO:0035556,GO:0045719	protein serine/threonine kinase activity|nucleus|cytoplasm|cytosol|protein phosphorylation|intracellular signal transduction|negative regulation of glycogen biosynthetic process
1810030O07Rik	10.376880390895565	10.56493557952659	10.04873466408852	9.441619816400838	10.087022393666551	9.754581453258913	69155	RIKEN cDNA 1810030O07 gene	protein_coding			GO:0003674,GO:0005575,GO:0008150	molecular_function|cellular_component|biological_process
1810034E14Rik	0.5734149742529016	0.5921170792926831	0.5178083475813627	0.7535727186374604	0.4407322334317172	0.5510610693210938	66503	RIKEN cDNA 1810034E14 gene	non_coding			GO:0003674,GO:0005575,GO:0008150	molecular_function|cellular_component|biological_process
1810037I17Rik	38.71826823807883	36.50888264409683	37.827999013849286	42.01319569531495	39.440426507517074	41.349413996501376	67704	RIKEN cDNA 1810037I17 gene	protein_coding	mmu04020	Calcium signaling pathway	GO:0005515,GO:0005789,GO:0016020,GO:1901877,GO:1901895	protein binding|endoplasmic reticulum membrane|membrane|negative regulation of calcium ion binding|negative regulation of ATPase-coupled calcium transmembrane transporter activity
1810041H14Rik	0.032201875579772145	0.03247884381119612	0.0	0.09521816840300372	0.0	0.09998107600851903	78312	RIKEN cDNA 1810041H14 gene	non_coding			GO:0003674,GO:0005575,GO:0008150	molecular_function|cellular_component|biological_process
1810044D09Rik	1.0630594481519842	1.4296037588664758	0.9340246670086244	0.9978968540451968	1.2766838423417477	0.6810782214791571	69798	RIKEN cDNA 1810044D09 gene	non_coding			GO:0003674,GO:0005575,GO:0008150	molecular_function|cellular_component|biological_process
1810053B23Rik	0.0	0.009606595691735902	0.019526648090772637	0.00938787981157502	0.0	0.00985747090856995	69857	RIKEN cDNA 1810053B23 gene	non_coding			GO:0003674,GO:0005575,GO:0008150	molecular_function|cellular_component|biological_process
1810055G02Rik	19.279942758068827	18.86368991119427	18.295035723466057	21.29941909850961	22.791834689092628	19.666014161796145	72056	RIKEN cDNA 1810055G02 gene	protein_coding			GO:0003674,GO:0005654,GO:0005794,GO:0005886,GO:0008150,GO:0016020,GO:0043231	molecular_function|nucleoplasm|Golgi apparatus|plasma membrane|biological_process|membrane|intracellular membrane-bounded organelle
1810062G17Rik	1.674356138817395	1.3891390452902803	1.7716735725476431	1.0913332993251696	1.6618471653156293	1.1459228777500363	72282	RIKEN cDNA 1810062G17 gene	protein_coding			GO:0003674,GO:0005575,GO:0008150	molecular_function|cellular_component|biological_process
1810062O18Rik	0.8189824548250972	1.189478189325084	1.1081437793670896	1.4207074784888474	1.3879984335488549	0.8815020389850076	75602	RIKEN cDNA 1810062O18 gene	non_coding			GO:0003674,GO:0005575,GO:0008150	molecular_function|cellular_component|biological_process
1810064F22Rik	0.0	0.0	0.010955111211656323	0.0	0.0	0.0	69862	RIKEN cDNA 1810064F22 gene	non_coding			GO:0003674,GO:0005575,GO:0008150	molecular_function|cellular_component|biological_process
1810073O08Rik	0.013234122077969836	0.06673974360342612	0.01356571598129793	0.052176209904891406	0.0	0.0	72285	RIKEN cDNA 1810073O08 gene	non_coding			GO:0003674,GO:0005575,GO:0008150	molecular_function|cellular_component|biological_process
2010001A14Rik	2.576150046381772	2.7607017239516702	2.079549684007421	2.951763220493115	2.3064530190494423	1.9329674694980343	76516	RIKEN cDNA 2010001A14 gene	non_coding			GO:0003674,GO:0005575,GO:0008150	molecular_function|cellular_component|biological_process
2010003K11Rik	0.0	0.02126292773929206	0.0	0.0	0.0	0.0	69861	RIKEN cDNA 2010003K11 gene	protein_coding			GO:0003674,GO:0005575,GO:0008150	molecular_function|cellular_component|biological_process
2010016I18Rik	0.03158181379068796	0.0	0.0	0.0	0.0	0.0	69206	RIKEN cDNA 2010016I18 gene	non_coding			GO:0003674,GO:0005575,GO:0008150	molecular_function|cellular_component|biological_process
2010106E10Rik	0.0	0.0	0.0	0.018841409132321896	0.0	0.0	67715	RIKEN cDNA 2010106E10 gene	protein_coding			GO:0003674,GO:0005575,GO:0008150	molecular_function|cellular_component|biological_process
2010109A12Rik	0.1795783426492403	0.0	0.09203892704099582	0.22124902877096966	0.4528966039256127	0.046463225103715665	75610	RIKEN cDNA 2010109A12 gene	protein_coding			GO:0003674,GO:0005575,GO:0008150	molecular_function|cellular_component|biological_process
2010109P13Rik	0.0	0.0	0.0	0.021345857001142853	0.0	0.0	108169160	RIKEN cDNA 2010109P13 gene	non_coding			GO:0003674,GO:0005575,GO:0008150	molecular_function|cellular_component|biological_process
2010110K18Rik	0.2996949749417554	0.054958663724814685	0.4747700134628555	0.5639277570534483	0.6321493683143324	0.3947573233618013	100503082	RIKEN cDNA 2010110K18 gene	non_coding			GO:0003674,GO:0005575,GO:0008150	molecular_function|cellular_component|biological_process
2010203P06Rik	0.0	0.0	0.0	0.0	0.004712119592770757	0.0	66547	RIKEN cDNA 2010203P06 gene	non_coding			GO:0003674,GO:0005575,GO:0008150	molecular_function|cellular_component|biological_process
2010204K13Rik	1.326336025465372	1.6000465507156278	1.7594418145976412	1.973747149687069	1.993894054999357	1.6149163228437324	68355	RIKEN cDNA 2010204K13 gene	non_coding			GO:0003674,GO:0005575,GO:0008150	molecular_function|cellular_component|biological_process
2010308F09Rik	0.03509591004699846	0.0	0.035975272481073975	0.0	0.03540475591315774	0.07264435765145844	72122	RIKEN cDNA 2010308F09 gene	non_coding			GO:0003674,GO:0005575,GO:0008150	molecular_function|cellular_component|biological_process
2010315B03Rik	3.9208153003115536	3.4824874869546836	3.4216280515039554	3.0550472495361434	2.779413128240688	3.6648244041964495	630836	RIKEN cDNA 2010315B03 gene	protein_coding			GO:0000978,GO:0003700,GO:0006357	RNA polymerase II cis-regulatory region sequence-specific DNA binding|DNA-binding transcription factor activity|regulation of transcription by RNA polymerase II					zf-C2H2
2010320M18Rik	6.769741950743509	6.128518050473431	7.616375640372338	7.0631005383432575	6.429551196991746	6.835395263580183	72093	RIKEN cDNA 2010320M18 gene	non_coding			GO:0003674,GO:0005575,GO:0008150	molecular_function|cellular_component|biological_process
2200002D01Rik	1.941004571435576	2.3492389748405995	1.9896383439236969	4.782819241281712	4.307788131697977	4.4696339541586205	72275	RIKEN cDNA 2200002D01 gene	protein_coding			GO:0003674,GO:0005634,GO:0005654,GO:0005730,GO:0005829,GO:0005886,GO:0008150	molecular_function|nucleus|nucleoplasm|nucleolus|cytosol|plasma membrane|biological_process
2210011K15Rik	0.012520220327198942	0.0	0.0	0.0123404038439177	0.06946719410848838	0.038873049399749886	72365	RIKEN cDNA 2210011K15 gene	non_coding			GO:0003674,GO:0005575,GO:0008150	molecular_function|cellular_component|biological_process
2210016L21Rik	17.600877026185373	17.090798168729588	18.07822239134488	18.536077853061578	16.504100421613156	16.85838452516747	72357	RIKEN cDNA 2210016L21 gene	protein_coding			GO:0005575,GO:0005634,GO:0007275,GO:0016055,GO:0030178,GO:0060061	cellular_component|nucleus|multicellular organism development|Wnt signaling pathway|negative regulation of Wnt signaling pathway|Spemann organizer formation
2210039B01Rik	0.2131088512863458	0.26270664426303386	0.09708822332717172	0.09335473937747173	0.0955485424258848	0.024506109101863502	73644	RIKEN cDNA 2210039B01 gene	non_coding			GO:0003674,GO:0005575,GO:0008150	molecular_function|cellular_component|biological_process
2210406O10Rik	0.20201246991275246	0.10187498926819756	0.10353704519919647	0.11377779966356966	0.05822576866891161	0.2389381570142985	76710	RIKEN cDNA 2210406O10 gene	non_coding			GO:0003674,GO:0005575,GO:0008150	molecular_function|cellular_component|biological_process
2210408F21Rik	1.4166352942195348	1.023987501809419	1.3553217816862189	1.2566605104396422	1.3814650344694503	1.148471042007006	73652	RIKEN cDNA 2210408F21 gene	non_coding			GO:0003674,GO:0005575,GO:0008150	molecular_function|cellular_component|biological_process
2210408I21Rik	0.15566486335943588	0.1871967625874547	0.16324747294986713	0.18765570305531126	0.17515411344266127	0.1276438371339495	72371	RIKEN cDNA 2210408I21 gene	protein_coding			GO:0003674,GO:0005575,GO:0008150	molecular_function|cellular_component|biological_process
2210409D07Rik	0.0	0.0	0.0	0.0	0.0	0.05559355318086502	70157	RIKEN cDNA 2210409D07 gene	non_coding			GO:0003674,GO:0005575,GO:0009611	molecular_function|cellular_component|response to wounding
2210416O15Rik	0.032715735296470635	0.0	0.0	0.0	0.0	0.0	70393	RIKEN cDNA 2210416O15 gene	non_coding			GO:0003674,GO:0005575,GO:0008150	molecular_function|cellular_component|biological_process
2210417A02Rik	0.0	0.0	0.04585212001678701	0.0	0.0	0.0	70138	RIKEN cDNA 2210417A02 gene	non_coding			GO:0003674,GO:0005575,GO:0008150	molecular_function|cellular_component|biological_process
2210418O10Rik	0.1187306136438843	0.06932999832087686	0.1152999715941558	0.09238846921500488	0.3025906088305643	0.4397779071030887	100504263	RIKEN cDNA 2210418O10 gene	protein_coding			GO:0003674,GO:0005575,GO:0008150	molecular_function|cellular_component|biological_process					zf-C2H2
2210420H20Rik	0.03923801107327898	0.0	0.0	0.0	0.039583307647725004	0.0	76961	RIKEN cDNA 2210420H20 gene	non_coding			GO:0003674,GO:0005575,GO:0008150	molecular_function|cellular_component|biological_process
2300009A05Rik	4.237508349704732	3.651534493502236	3.753279723782148	3.568399051321486	3.901272552076281	4.300412346221496	69478	RIKEN cDNA 2300009A05 gene	protein_coding			GO:0003674,GO:0005575,GO:0005576,GO:0008150	molecular_function|cellular_component|extracellular region|biological_process
2310001H17Rik	0.12797000230400998	0.06453533594734417	0.1639705202160784	0.28379719373170936	0.06454807254908602	0.06622066932857264	76432	RIKEN cDNA 2310001H17 gene	non_coding			GO:0003674,GO:0005575,GO:0008150	molecular_function|cellular_component|biological_process
2310001K24Rik	0.0	0.10812129268738054	0.0	0.0	0.0	0.0	69517	RIKEN cDNA 2310001K24 gene	non_coding			GO:0003674,GO:0005575,GO:0008150	molecular_function|cellular_component|biological_process
2310002F09Rik	0.2408206043749601	0.21374487344502127	0.29622552086021364	0.17090058103342562	0.2137870578280026	0.2292961978101927	100504720	RIKEN cDNA 2310002F09 gene	non_coding			GO:0003674,GO:0005575,GO:0008150	molecular_function|cellular_component|biological_process
2310002L09Rik	0.0	0.0	0.011686128827262677	0.0	0.0	0.0	71886	RIKEN cDNA 2310002L09 gene	protein_coding			GO:0005739	mitochondrion
2310005E17Rik	0.0	0.02092229061699312	0.02126363069918453	0.020445947346794502	0.0	0.0	70090	RIKEN cDNA 2310005E17 gene	non_coding			GO:0003674,GO:0005575,GO:0008150	molecular_function|cellular_component|biological_process
2310008N11Rik	0.0	0.04384070083348734	0.0	0.12852770434610394	0.043849353171596425	0.044985596036813034	72316	RIKEN cDNA 2310008N11 gene	non_coding			GO:0003674,GO:0005575,GO:0008150	molecular_function|cellular_component|biological_process
2310009B15Rik	8.444899574111034	9.082472617156832	7.3756869063780846	8.451015441517264	8.21495745390255	9.185885386179077	69549	RIKEN cDNA 2310009B15 gene	protein_coding			GO:0003674,GO:0005575,GO:0008150	molecular_function|cellular_component|biological_process
2310010J17Rik	1.6462460705316972	0.9685698329123243	1.359370472616641	1.2169519069499135	0.8303665615468854	1.135844491754774	78329	RIKEN cDNA 2310010J17 gene	non_coding			GO:0003674,GO:0005575,GO:0008150	molecular_function|cellular_component|biological_process
2310011J03Rik	13.31694103843607	12.369525574165412	12.191302073179473	13.724961450601015	12.910528843575435	13.106942521240564	66374	RIKEN cDNA 2310011J03 gene	protein_coding			GO:0003674,GO:0005575,GO:0008150	molecular_function|cellular_component|biological_process
2310015A10Rik	0.9749491692560612	0.896268610434865	1.0045825675504525	0.6156065855636096	0.8247298569896585	0.7462502218102658	69548	RIKEN cDNA 2310015A10 gene	non_coding			GO:0003674,GO:0005575,GO:0008150	molecular_function|cellular_component|biological_process
2310015A16Rik	0.0	0.0	0.0	0.0	0.0	0.01328906438248235	69561	RIKEN cDNA 2310015A16 gene	non_coding			GO:0003674,GO:0005575,GO:0008150	molecular_function|cellular_component|biological_process
2310015D24Rik	0.03229699106392638	0.008143694345833225	0.05793589171796192	0.007958284723760513	0.03258120629487834	0.008356366050815944	70100	RIKEN cDNA 2310015D24 gene	non_coding			GO:0003674,GO:0005575,GO:0008150	molecular_function|cellular_component|biological_process
2310015K22Rik	0.0	0.010173774773166805	0.0	0.009942145778310077	0.0	0.0	69565	RIKEN cDNA 2310015K22 gene	non_coding			GO:0003674,GO:0005575,GO:0008150	molecular_function|cellular_component|biological_process
2310016D23Rik	0.01931101486887435	0.11686265308518287	0.0197948712788327	0.0951683420459116	0.019480952821918036	0.03997150291497045	76443	RIKEN cDNA 2310016D23 gene	non_coding			GO:0003674,GO:0005575,GO:0008150	molecular_function|cellular_component|biological_process
2310016G11Rik	0.0	0.0	0.0	0.023094184336474557	0.0	0.0	69578	RIKEN cDNA 2310016G11 gene	non_coding			GO:0003674,GO:0005575,GO:0008150	molecular_function|cellular_component|biological_process
2310020H05Rik	0.0	0.0	0.0	0.0	0.034566481748082974	0.035462182948239815	69603	RIKEN cDNA 2310020H05 gene	non_coding			GO:0003674,GO:0005575,GO:0008150	molecular_function|cellular_component|biological_process
2310022A10Rik	4.431047331121981	5.711518185534737	4.643759735571104	5.540741806533209	4.995437366659617	4.851097933913345	66367	RIKEN cDNA 2310022A10 gene	protein_coding			GO:0003674,GO:0005634,GO:0005654,GO:0008150	molecular_function|nucleus|nucleoplasm|biological_process
2310022B05Rik	44.391147254477865	42.94211892121172	43.39105219006198	43.988240830431316	43.19825591180263	42.562168790018255	69551	RIKEN cDNA 2310022B05 gene	protein_coding			GO:0003674,GO:0005737,GO:0005829,GO:0008150	molecular_function|cytoplasm|cytosol|biological_process
2310026I22Rik	0.0	0.009885990705878022	0.0	0.028982741298762882	0.009887941790885887	0.0	69593	RIKEN cDNA 2310026I22 gene	non_coding			GO:0003674,GO:0005575,GO:0008150	molecular_function|cellular_component|biological_process
2310030A07Rik	0.04033152941466545	0.0	0.0	0.0	0.0	0.0	75584	RIKEN cDNA 2310030A07 gene	non_coding			GO:0003674,GO:0005575,GO:0008150	molecular_function|cellular_component|biological_process
2310030G06Rik	0.31541324285828104	0.3578918750733726	0.444559817470451	0.4080342665218461	0.6960382101997797	0.5508572745469366	66952	RIKEN cDNA 2310030G06 gene	protein_coding			GO:0003674,GO:0008150	molecular_function|biological_process
2310033P09Rik	6.72949251858537	6.787372862748433	5.802524922478356	7.374160710496177	6.748778806558139	6.759782484115799	67862	RIKEN cDNA 2310033P09 gene	protein_coding			GO:0003674,GO:0005575,GO:0008150	molecular_function|cellular_component|biological_process			R-MMU-168249,R-MMU-168256,R-MMU-6798695	Innate Immune System|Immune System|Neutrophil degranulation
2310034G01Rik	0.5307588325254831	0.7557513707133148	0.5120541321671646	0.5231360284340999	0.5354295383465746	0.452367846441252	75579	RIKEN cDNA 2310034G01 gene	non_coding			GO:0003674,GO:0005575,GO:0008150	molecular_function|cellular_component|biological_process
2310034O05Rik	0.0	0.0	0.0	0.02190505289367505	0.0	0.0	69571	RIKEN cDNA 2310034O05 gene	non_coding			GO:0003674,GO:0005575,GO:0008150	molecular_function|cellular_component|biological_process
2310039H08Rik	11.966933488418714	10.111718695475368	11.059673709094355	9.81876284887757	8.957861263569828	8.531201119560894	67101	RIKEN cDNA 2310039H08 gene	protein_coding			GO:0003674,GO:0005575,GO:0008150	molecular_function|cellular_component|biological_process
2310040G24Rik	1.1745582179212892	0.9925534668701532	1.1389074971911612	1.4080002708366743	0.9607251830370416	1.4127218533470396	381792	RIKEN cDNA 2310040G24 gene	non_coding			GO:0009611	response to wounding
2310043M15Rik	0.062284134032774476	0.12563967935065232	0.04788354305550542	0.015347400983100175	0.031416118854586804	0.03223018652764074	102633000	RIKEN cDNA 2310043M15 gene	non_coding			GO:0003674,GO:0005575,GO:0008150	molecular_function|cellular_component|biological_process
2310047D07Rik	0.17160147794272118	0.08653871085964075	0.21756191307524675	0.1646859510778334	0.0637779505381296	0.14488202424044086	69657	RIKEN cDNA 2310047D07 gene	non_coding			GO:0003674,GO:0005575,GO:0008150	molecular_function|cellular_component|biological_process
2310057M21Rik	3.096834812619653	2.811848314439395	3.034489017466103	3.441869820941286	4.240350271217083	3.1306769092371587	68277	RIKEN cDNA 2310057M21 gene	protein_coding			GO:0005737,GO:0005739,GO:0008150,GO:0016787,GO:0016887,GO:0042802	cytoplasm|mitochondrion|biological_process|hydrolase activity|ATP hydrolysis activity|identical protein binding
2310058N22Rik	0.2272307103658691	0.14915222160121788	0.19595210357562548	0.2524074831086612	0.21467604454072586	0.21277309768943886	71921	RIKEN cDNA 2310058N22 gene	non_coding
2310061I04Rik	7.669428485500512	7.921788233235966	7.589279301370076	8.105733431900648	8.82055472235143	8.487282452278727	69662	RIKEN cDNA 2310061I04 gene	protein_coding			GO:0003674,GO:0005739,GO:0008150	molecular_function|mitochondrion|biological_process
2310068J16Rik	0.08778673663852246	0.04427089504327178	0.0449931596953307	0.1297889039427205	0.2213981614194788	0.11356756180569215	70281	RIKEN cDNA 2310068J16 gene	non_coding			GO:0003674,GO:0005575,GO:0008150	molecular_function|cellular_component|biological_process
2310069B03Rik	0.0268730015761288	0.013552068089434098	0.0	0.026487049211685727	0.013554742706238982	0.0139059788950498	69652	RIKEN cDNA 2310069B03 gene	non_coding			GO:0003674,GO:0005575,GO:0008150	molecular_function|cellular_component|biological_process
2310069G16Rik	0.19978611438587174	0.0575727068950205	0.08776797915046237	0.5063574059853471	0.40308848553564974	0.029538105982408563	69659	RIKEN cDNA 2310069G16 gene	non_coding			GO:0003674,GO:0005575,GO:0008150	molecular_function|cellular_component|biological_process
2400006E01Rik	0.0	0.0	0.0	0.0	0.023413899901059982	0.0	78648	RIKEN cDNA 2400006E01 gene	non_coding			GO:0003674,GO:0005575,GO:0008150	molecular_function|cellular_component|biological_process
2410002F23Rik	30.55217631180476	31.821722127977072	31.989787551091318	31.43482262935525	30.208960111009606	31.234819907908825	668661	RIKEN cDNA 2410002F23 gene	protein_coding			GO:0003674,GO:0005575,GO:0008150	molecular_function|cellular_component|biological_process
2410004B18Rik	7.41799311870114	6.82302082946455	8.273380315291941	7.372767256091322	8.518693113180849	7.9829812193367555	66421	RIKEN cDNA 2410004B18 gene	protein_coding			GO:0003674,GO:0005654,GO:0008150	molecular_function|nucleoplasm|biological_process
2410004I01Rik	0.0	0.0	0.0	0.025418127414358786	0.0	0.0	69739	RIKEN cDNA 2410004I01 gene	non_coding			GO:0003674,GO:0005575,GO:0008150	molecular_function|cellular_component|biological_process
2410004P03Rik	0.0	0.013205873694387351	0.01342132304908614	0.0	0.06604239993380409	0.01355074367048227	73667	RIKEN cDNA 2410004P03 gene	protein_coding			GO:0003674,GO:0005575,GO:0008150	molecular_function|cellular_component|biological_process
2410006H16Rik	285.2471476790585	292.6525596189275	296.05948035134105	233.23122346057391	229.3983191477691	227.72060011330927	69221	RIKEN cDNA 2410006H16 gene	non_coding			GO:0003674,GO:0005575,GO:0008150	molecular_function|cellular_component|biological_process
2410018L13Rik	0.7169094176693552	1.0934313245548952	0.914109428906095	1.1374747509009857	1.0936471225996174	1.1400827174702768	69732	RIKEN cDNA 2410018L13 gene	non_coding			GO:0003674,GO:0005575,GO:0008150	molecular_function|cellular_component|biological_process
2410022M11Rik	1.1200388623947122	0.7011759185110974	1.2932649235504028	0.7867249609128694	0.7532635091141641	0.8394015612143796	100503842	RIKEN cDNA 2410022M11 gene	non_coding			GO:0003674,GO:0005575,GO:0008150	molecular_function|cellular_component|biological_process
2410080I02Rik	0.03335142287792036	0.011212759454023422	0.056978459126147435	0.07670232935973248	0.06728983432930025	0.1610781125150052	102636896	RIKEN cDNA 2410080I02 gene	non_coding			GO:0003674,GO:0005575,GO:0008150	molecular_function|cellular_component|biological_process
2410137M14Rik	0.028441887795313207	0.0	0.02915452717830388	0.0	0.0	0.0	76797	RIKEN cDNA 2410137M14 gene	protein_coding			GO:0001916,GO:0002476,GO:0002486,GO:0003674,GO:0005102,GO:0005575,GO:0005615,GO:0006955,GO:0008150,GO:0009897,GO:0042605	positive regulation of T cell mediated cytotoxicity|antigen processing and presentation of endogenous peptide antigen via MHC class Ib|antigen processing and presentation of endogenous peptide antigen via MHC class I via ER pathway, TAP-independent|molecular_function|signaling receptor binding|cellular_component|extracellular space|immune response|biological_process|external side of plasma membra…
2500002B13Rik	2.8093458903807424	3.411214797447312	2.1807715617740158	3.3335507767283667	2.889098735019928	2.4840826689596267	78353	RIKEN cDNA 2500002B13 gene	non_coding			GO:0003674,GO:0005575,GO:0008150	molecular_function|cellular_component|biological_process
2500004C02Rik	1.2702944301415702	1.843388288049152	1.1825401869450602	1.9547316721046561	1.1899392963415414	1.5963961198437857	72326	RIKEN cDNA 2500004C02 gene	non_coding			GO:0003674,GO:0005575,GO:0008150	molecular_function|cellular_component|biological_process
2510002D24Rik	2.912006959830264	2.7123181871061344	2.7723205606651984	3.0367914787234884	2.581086317013164	2.878572374508025	72307	RIKEN cDNA 2510002D24 gene	protein_coding			GO:0003674,GO:0005575,GO:0008150	molecular_function|cellular_component|biological_process
2510003B16Rik	0.13468375698693022	0.13584217156069614	0.0	0.4867478632961333	0.04528966039256127	0.09292645020743133	76786	RIKEN cDNA 2510003B16 gene	non_coding			GO:0003674,GO:0005575,GO:0008150	molecular_function|cellular_component|biological_process
2510009E07Rik	7.227263240598173	6.760857513004966	6.641631636823526	5.6677797286659635	5.613532375969081	6.064692534645332	72190	RIKEN cDNA 2510009E07 gene	protein_coding			GO:0003674,GO:0005575,GO:0007399	molecular_function|cellular_component|nervous system development
2510022D24Rik	3.619947081523378	3.3975348576447684	3.8309008992227023	3.6340303690229034	4.209717125262786	3.850497352328087	66567	RIKEN cDNA 2510022D24 gene	protein_coding			GO:0003674,GO:0005575,GO:0008150	molecular_function|cellular_component|biological_process
2510039O18Rik	11.585089682774214	11.267219607433471	10.367291529034334	12.174069341901454	12.759244505883222	12.175139834339811	77034	RIKEN cDNA 2510039O18 gene	protein_coding			GO:0003674,GO:0008150,GO:0016020	molecular_function|biological_process|membrane
2600006K01Rik	0.057148044002197265	0.014409893537603854	0.2196747910211921	0.0844909183041752	0.08647642472168493	0.14786206362854926	70319	RIKEN cDNA 2600006K01 gene	non_coding			GO:0003674,GO:0005575,GO:0008150	molecular_function|cellular_component|biological_process
2600014E21Rik	0.008042047902375105	0.001622243506260057	0.0016487098593902234	0.0015853094634739984	0.0	0.0016646082215504823	102635707	RIKEN cDNA 2600014E21 gene	non_coding
2610008E11Rik	7.516217773063638	7.029315756150647	7.489866282240829	5.8199638109713305	5.921518680581625	6.833576909436998	72128	RIKEN cDNA 2610008E11 gene	protein_coding	mmu05168	Herpes simplex virus 1 infection	GO:0000122,GO:0000977,GO:0001227	negative regulation of transcription by RNA polymerase II|RNA polymerase II transcription regulatory region sequence-specific DNA binding|DNA-binding transcription repressor activity, RNA polymerase II-specific			R-MMU-212436,R-MMU-73857,R-MMU-74160	Generic Transcription Pathway|RNA Polymerase II Transcription|Gene expression (Transcription)	zf-C2H2
2610016A17Rik	0.0	0.05234986639610514	0.05320393672833936	0.0	0.0	0.0	100503074	RIKEN cDNA 2610016A17 gene	non_coding			GO:0003674,GO:0005575,GO:0008150	molecular_function|cellular_component|biological_process
2610017A05Rik	0.0576164705923792	0.05811202967623848	0.0	0.3407338672594606	0.11624699716685515	0.17888885730798254	105242826	RIKEN cDNA 2610017A05 gene	non_coding			GO:0003674,GO:0005575,GO:0008150	molecular_function|cellular_component|biological_process
2610020C07Rik	0.25104319329536656	0.1841472109221064	0.18715151027260005	0.20244901853403016	0.1381376654645097	0.21257572004779746	69918	RIKEN cDNA 2610020C07 gene	non_coding			GO:0003674,GO:0005575,GO:0008150	molecular_function|cellular_component|biological_process
2610027F03Rik	0.0	0.0	0.0	0.0	0.002593931218135825	0.0	69904	RIKEN cDNA 2610027F03 gene	non_coding			GO:0003674,GO:0005575,GO:0008150	molecular_function|cellular_component|biological_process
2610027K06Rik	0.010577056295333584	0.0	0.0	0.020850295402664042	0.010670134950612028	0.0	69909	RIKEN cDNA 2610027K06 gene	non_coding			GO:0003674,GO:0005575,GO:0008150	molecular_function|cellular_component|biological_process
2610028E06Rik	0.03383145344189483	0.02729795013394261	0.006935826735212557	0.026676450553683475	0.0	0.007002708293959345	72395	RIKEN cDNA 2610028E06 gene	non_coding			GO:0003674,GO:0005575,GO:0008150	molecular_function|cellular_component|biological_process
2610028H24Rik	0.0	0.0	0.0	0.011148916576229094	0.0	0.0	76964	RIKEN cDNA 2610028H24 gene	protein_coding			GO:0003674,GO:0005575,GO:0008150	molecular_function|cellular_component|biological_process
2610035D17Rik	5.192029679517809	5.209831509004593	6.263727109436082	4.736932128106428	4.619937478313046	4.353865673571555	72386	RIKEN cDNA 2610035D17 gene	non_coding			GO:0003674,GO:0005575,GO:0008150	molecular_function|cellular_component|biological_process
2610037D02Rik	0.040653648487379665	0.0341694253260174	0.020836132753428414	0.006678296214072784	0.006835233791000709	0.007012351241210735	70040	RIKEN cDNA 2610037D02 gene	non_coding			GO:0003674,GO:0005575,GO:0008150	molecular_function|cellular_component|biological_process
2610042L04Rik	0.0	0.004527246245530713	0.0	0.004424173244535355	0.0	0.004645474795992735	554327	RIKEN cDNA 2610042L04 gene	protein_coding			GO:0001933,GO:0005515,GO:0005575,GO:0007416,GO:0010821,GO:0060025	negative regulation of protein phosphorylation|protein binding|cellular_component|synapse assembly|regulation of mitochondrion organization|regulation of synaptic activity
2610044O15Rik8	2.382648685915934	2.011932703115176	2.2151530954055887	2.2801605987617193	2.138100386235308	2.078810735777729	72139	RIKEN cDNA 2610044O15 gene	protein_coding			GO:0000122,GO:0000978,GO:0001227,GO:0001817,GO:0002682,GO:0005654	negative regulation of transcription by RNA polymerase II|RNA polymerase II cis-regulatory region sequence-specific DNA binding|DNA-binding transcription repressor activity, RNA polymerase II-specific|regulation of cytokine production|regulation of immune system process|nucleoplasm					zf-C2H2
2610203C22Rik	0.3554094646653504	0.21906276355480914	0.10119849923448176	0.1556911303582554	0.15934981634108233	0.0204348694677658	72481	RIKEN cDNA 2610203C22 gene	non_coding			GO:0003674,GO:0005575,GO:0008150	molecular_function|cellular_component|biological_process
2610206C17Rik	0.014328615575390754	0.0	0.0	0.02824565352742956	0.0	0.014829264622502144	72495	RIKEN cDNA 2610206C17 gene	non_coding			GO:0003674,GO:0005575,GO:0008150	molecular_function|cellular_component|biological_process
2610300M13Rik	0.035360737251808716	0.017832437421310698	0.04530841898891997	0.026139662472114567	0.03567191361138854	0.054894388839747434	72484	RIKEN cDNA 2610300M13 gene	non_coding			GO:0003674,GO:0005575,GO:0008150	molecular_function|cellular_component|biological_process
2610306M01Rik	3.354849946765353	2.6397698586972163	2.3413848519210387	1.99338099809512	2.064227383927106	2.4378364490587834	67170	RIKEN cDNA 2610306M01 gene	non_coding			GO:0003674,GO:0005575,GO:0008150	molecular_function|cellular_component|biological_process
2610307P16Rik	0.10869911462273604	0.15531488343881267	0.07428178500510414	0.09820980452366757	0.054827836292614666	0.04687379852142154	72518	RIKEN cDNA 2610307P16 gene	non_coding			GO:0003674,GO:0005575,GO:0008150	molecular_function|cellular_component|biological_process
2610316D01Rik	0.13341774914829674	0.3229566595022191	0.13676066165527578	0.42080509420040396	0.4306938636897801	0.3037747515457679	72511	RIKEN cDNA 2610316D01 gene	non_coding			GO:0003674,GO:0005575,GO:0008150	molecular_function|cellular_component|biological_process
2610318M16Rik	0.03126077883474704	0.03152965269600233	0.03204404829635687	0.06162361767038953	0.03153587534323199	0.06470609239348457	102632156	RIKEN cDNA 2610318M16 gene	non_coding			GO:0003674,GO:0005575,GO:0008150	molecular_function|cellular_component|biological_process
2610318N02Rik	0.5014843645444612	0.4611684273527391	0.4989304426287076	0.8868000639995174	1.3688989918173675	0.9616884793049636	70458	RIKEN cDNA 2610318N02 gene	protein_coding			GO:0003674,GO:0005575,GO:0008150	molecular_function|cellular_component|biological_process
2610507I01Rik	3.9549889102773648	4.159841121908474	4.245069768851933	3.8731451320930814	3.5369899595804335	3.479639724841296	72203	RIKEN cDNA 2610507I01 gene	non_coding			GO:0003674,GO:0005575,GO:0008150	molecular_function|cellular_component|biological_process
2610524H06Rik	10.205370702259051	9.216567906651424	9.47367876537319	10.161441108048805	9.270913296273674	11.073882818687482	330173	RIKEN cDNA 2610524H06 gene	protein_coding			GO:0003674,GO:0005575,GO:0008150	molecular_function|cellular_component|biological_process
2700003A03Rik	0.0	0.0049737094952402965	0.015164561641150244	0.029162830491038218	0.00994938219888698	0.020414389542462358	102638195	RIKEN cDNA 2700003A03 gene	non_coding			GO:0003674,GO:0005575,GO:0008150	molecular_function|cellular_component|biological_process
2700012I20Rik	0.3692013129227901	0.2708194998281455	0.44726147083223344	0.19849026100926287	0.1692955927361772	0.3126284122940322	72588	RIKEN cDNA 2700012I20 gene	non_coding			GO:0003674,GO:0005575,GO:0008150	molecular_function|cellular_component|biological_process
2700038G22Rik	1.4186689069289984	1.630106058728354	1.214913836941145	2.088590831597954	1.576080181661132	1.8771142941901124	67194	RIKEN cDNA 2700038G22 gene	non_coding			GO:0003674,GO:0005575,GO:0008150	molecular_function|cellular_component|biological_process
2700049A03Rik	2.417489887197664	2.1345235846669963	2.494749755752068	2.442940640853375	2.459292242047812	2.6915004898293327	76967	RIKEN cDNA 2700049A03 gene	protein_coding			GO:0005515,GO:0005737,GO:0005813,GO:0005814,GO:0005856,GO:0007224,GO:0030030,GO:0036064,GO:0042995,GO:0060271,GO:0070201	protein binding|cytoplasm|centrosome|centriole|cytoskeleton|smoothened signaling pathway|cell projection organization|ciliary basal body|cell projection|cilium assembly|regulation of establishment of protein localization
2700054A10Rik	0.20369834083395888	0.07989735818871979	0.26680281426511304	0.1896187628362791	0.2682797822149973	0.3513594391467734	72578	RIKEN cDNA 2700054A10 gene	non_coding			GO:0003674,GO:0005575,GO:0008150	molecular_function|cellular_component|biological_process
2700062C07Rik	11.299862805190276	11.348964059174234	10.507777503847024	13.134817341369901	11.44740051751824	11.151894384970888	68046	RIKEN cDNA 2700062C07 gene	protein_coding			GO:0003674,GO:0005575,GO:0008150	molecular_function|cellular_component|biological_process
2700068H02Rik	0.01920549019745973	0.0	0.0	0.0	0.0	0.0	72563	RIKEN cDNA 2700068H02 gene	non_coding			GO:0003674,GO:0005575,GO:0008150	molecular_function|cellular_component|biological_process
2700069I18Rik	0.6921344306199619	0.4759687341129252	0.2902404016407873	0.31008815285547675	0.666487738871605	0.22791934974150035	72608	RIKEN cDNA 2700069I18 gene	non_coding			GO:0003674,GO:0005575,GO:0008150	molecular_function|cellular_component|biological_process
2700070H01Rik	0.014090625969613932	0.0	0.0	0.0	0.0	0.0	72609	RIKEN cDNA 2700070H01 gene	non_coding			GO:0003674,GO:0005575,GO:0008150	molecular_function|cellular_component|biological_process
2700089I24Rik	0.0	0.0	0.0	0.0	0.0	0.013936424387978204	72647	RIKEN cDNA 2700089I24 gene	non_coding			GO:0003674,GO:0005575,GO:0008150	molecular_function|cellular_component|biological_process
2700097O09Rik	2.368537954134545	3.2943835953958893	2.4083042850432004	3.6712222382710906	3.930917480283548	3.1234253745187237	72658	RIKEN cDNA 2700097O09 gene	protein_coding			GO:0008168	methyltransferase activity
2810001A02Rik	8.125508127945443	9.371586632910088	7.095159855808633	10.38178928887388	8.121114760789673	7.825430150954238	72146	RIKEN cDNA 2810001A02 gene	non_coding			GO:0003674,GO:0005575,GO:0008150	molecular_function|cellular_component|biological_process
2810001G20Rik	3.959293869841464	3.4976218172172437	3.806591095733261	4.063910018366305	3.3330375153273613	3.4194045839924283	66456	RIKEN cDNA 2810001G20 gene	non_coding			GO:0003674,GO:0005575,GO:0008150	molecular_function|cellular_component|biological_process
2810002D19Rik	4.144581021385768	3.795647523239973	4.078490459714208	3.709231021966785	4.06398405425541	3.4658309744480515	66457	RIKEN cDNA 2810002D19 gene	non_coding			GO:0003674,GO:0005575,GO:0008150	molecular_function|cellular_component|biological_process
2810004N23Rik	23.92576054654075	24.957476826148934	24.817211123412946	26.793097290800628	28.14106802724938	25.35130388061258	66523	RIKEN cDNA 2810004N23 gene	protein_coding			GO:0003674,GO:0005634,GO:0005694,GO:0008150,GO:0032040,GO:0042274	molecular_function|nucleus|chromosome|biological_process|small-subunit processome|ribosomal small subunit biogenesis
2810013P06Rik	3.1298698714398663	3.377031026333362	3.195856589927438	2.558808294085716	2.8269859614267983	2.9630157673635797	100503178	RIKEN cDNA 2810013P06 gene	non_coding			GO:0003674,GO:0005575,GO:0008150	molecular_function|cellular_component|biological_process
2810021J22Rik	0.8637916345776968	0.8301688004152937	0.8251695863315163	0.9004184738540906	0.7938345032631438	0.7769607833152217	69944	RIKEN cDNA 2810021J22 gene	protein_coding	mmu05168	Herpes simplex virus 1 infection	GO:0000122,GO:0000977,GO:0001227	negative regulation of transcription by RNA polymerase II|RNA polymerase II transcription regulatory region sequence-specific DNA binding|DNA-binding transcription repressor activity, RNA polymerase II-specific			R-MMU-212436,R-MMU-73857,R-MMU-74160	Generic Transcription Pathway|RNA Polymerase II Transcription|Gene expression (Transcription)	zf-C2H2
2810025M15Rik	6.614168153003049	7.814072519748277	7.476890927360495	8.38759885888793	8.792566530684482	8.252709319175546	69953	RIKEN cDNA 2810025M15 gene	non_coding			GO:0003674,GO:0005575,GO:0008150	molecular_function|cellular_component|biological_process
2810029C07Rik	0.4784467000163485	0.4190668424605304	0.6453087515156821	0.6329035676654106	0.4572540533390218	0.5472863812625995	100504687	RIKEN cDNA 2810029C07 gene	non_coding			GO:0003674,GO:0005575,GO:0008150	molecular_function|cellular_component|biological_process
2810032G03Rik	5.137525114556354	5.0965674340514	5.031371110665575	4.219782946774947	3.747142176322579	4.1188282488999715	72669	RIKEN cDNA 2810032G03 gene	non_coding			GO:0003674,GO:0005575,GO:0008150	molecular_function|cellular_component|biological_process
2810039B14Rik	0.3669784150200764	0.3257186197962913	0.4664550395502498	0.3472395258228871	0.35539953071776004	0.5469131890489871	72665	RIKEN cDNA 2810039B14 gene	protein_coding			GO:0003674,GO:0005575,GO:0008150	molecular_function|cellular_component|biological_process
2810047C21Rik1	0.12016720747124353	0.0808005101652681	0.07390686879944504	0.11054526530321586	0.02424493705156976	0.0746195461450751	105242405	RIKEN cDNA 2810047C21 gene 1	non_coding			GO:0003674,GO:0005575,GO:0008150	molecular_function|cellular_component|biological_process
2810048H02Rik	0.016292869498639683	0.0	0.0	0.0	0.016436247612664618	0.0	102631679	RIKEN cDNA 2810048H02 gene	non_coding			GO:0003674,GO:0005575,GO:0008150	molecular_function|cellular_component|biological_process
2810403D21Rik	1.2729513562519283	1.1110673136606195	1.6561512006063368	0.5790780550041379	0.9631150466764372	0.8613958309775425	69964	RIKEN cDNA 2810403D21 gene	non_coding			GO:0003674,GO:0005575,GO:0009611	molecular_function|cellular_component|response to wounding
2810407A14Rik	0.0	0.002704505359319219	0.0	0.0	0.0	0.0	100039901	RIKEN cDNA 2810407A14 gene	non_coding			GO:0003674,GO:0005575,GO:0008150	molecular_function|cellular_component|biological_process
2810408A11Rik	1.2688830744212796	1.0783472479128935	1.2043297998678535	1.5517439045568144	1.3037539295432632	1.1429864620547283	70419	RIKEN cDNA 2810408A11 gene	protein_coding			GO:0004864,GO:0043666	protein phosphatase inhibitor activity|regulation of phosphoprotein phosphatase activity
2810408B13Rik	0.022934155375314697	0.03392607089544369	0.034479563246729406	0.04520954611888313	0.012339187816853434	0.018988389054877517	76371	RIKEN cDNA 2810408B13 gene	protein_coding			GO:0003674,GO:0005575,GO:0008150	molecular_function|cellular_component|biological_process
2810408I11Rik	2.5533874302636717	1.3572785837284709	2.7942140459037805	3.0608701539927705	2.889137325799799	3.178267061372258	69941	RIKEN cDNA 2810408I11 gene	non_coding			GO:0003674,GO:0005575,GO:0008150	molecular_function|cellular_component|biological_process
2810414N06Rik	2.295984954484735	1.690315849574512	2.078650263703798	1.5692403866235265	1.8089949092494704	1.4916341094604302	102640772	RIKEN cDNA 2810414N06 gene	non_coding			GO:0003674,GO:0005575,GO:0008150	molecular_function|cellular_component|biological_process
2810425M01Rik	0.0	0.023768042789036242	0.0	0.0	0.0	0.024388742678961857	69972	RIKEN cDNA 2810425M01 gene	non_coding			GO:0003674,GO:0005575,GO:0008150	molecular_function|cellular_component|biological_process
2810429I04Rik	0.24036664369544866	0.3137381648152784	0.4348045863660837	0.26478676868544104	0.27100916322261376	0.21949868411065676	76937	RIKEN cDNA 2810429I04 gene	non_coding			GO:0005575,GO:0035198,GO:0060038	cellular_component|miRNA binding|cardiac muscle cell proliferation
2810433D01Rik	0.6454858718164223	0.89285169433597	1.1720819284650952	0.19995339511715224	0.4837234492302946	0.6298657891871019	77132	RIKEN cDNA 2810433D01 gene	non_coding			GO:0003674,GO:0005575,GO:0008150	molecular_function|cellular_component|biological_process
2810442N19Rik	0.1873945926013291	0.16200546249240805	0.1097656844797948	0.29024790977832543	0.2430561534886966	0.19394225407818635	72753	RIKEN cDNA 2810442N19 gene	non_coding			GO:0003674,GO:0005575,GO:0008150	molecular_function|cellular_component|biological_process
2810454H06Rik	0.10450506028861983	0.14932220298046556	0.2678088425759241	0.1888409409460397	0.2547763833481712	0.180260866243088	72813	RIKEN cDNA 2810454H06 gene	non_coding			GO:0003674,GO:0005575,GO:0008150	molecular_function|cellular_component|biological_process
2810459M11Rik	1.181734395338141	0.9013732324473772	1.2340566074767203	1.0118871822000783	0.7227310680957629	1.1771613608384184	72792	RIKEN cDNA 2810459M11 gene	protein_coding			GO:0005515,GO:0005575,GO:0008150	protein binding|cellular_component|biological_process
2810471M01Rik	0.01540528049026044	0.0155377812597081	0.0	0.0	0.015540847774028537	0.07971774375966242	72818	RIKEN cDNA 2810471M01 gene	non_coding			GO:0003674,GO:0005575,GO:0008150	molecular_function|cellular_component|biological_process
2900005J15Rik	0.36304328002379616	0.4638100312477352	0.3101164044421158	0.3936121432655402	0.3662380801051192	0.3882524683039457	67261	RIKEN cDNA 2900005J15 gene	non_coding			GO:0003674,GO:0005575,GO:0008150	molecular_function|cellular_component|biological_process
2900009J06Rik	0.3711543762944428	0.3743466739273208	0.5435057329576046	0.7839081967661082	0.4279092050883375	0.21949868411065676	100502745	RIKEN cDNA 2900009J06 gene	non_coding			GO:0003674,GO:0005575,GO:0008150	molecular_function|cellular_component|biological_process
2900024J01Rik	0.0	0.0	0.0	0.0	0.018873561897432372	0.0	102634584	RIKEN cDNA 2900024J01 gene	non_coding			GO:0003674,GO:0005575,GO:0008150	molecular_function|cellular_component|biological_process
2900026A02Rik	1.804332075787224	2.0216214924804574	1.8754230189229768	3.14333963957652	3.0212747822120907	2.9769476541781312	243219	RIKEN cDNA 2900026A02 gene	protein_coding			GO:0003674,GO:0005575,GO:0008150	molecular_function|cellular_component|biological_process
2900041M22Rik	0.3844098897335301	0.3692535219010987	0.4503333215934439	0.18042331512870746	0.2954611177990902	0.2841724035361181	78403	RIKEN cDNA 2900041M22 gene	non_coding			GO:0003674,GO:0005575,GO:0008150	molecular_function|cellular_component|biological_process
2900052L18Rik	0.7890415791985032	0.7326671611887268	0.8045323620797178	0.7447903840398759	0.610676466111135	0.7085937496217772	102640779	RIKEN cDNA 2900052L18 gene	non_coding			GO:0003674,GO:0005575,GO:0008150	molecular_function|cellular_component|biological_process
2900057B20Rik	0.024214796203686932	0.04884613518061778	0.1489291299757846	0.0	0.024427887692050763	0.17542611367898944	73009	RIKEN cDNA 2900057B20 gene	non_coding			GO:0003674,GO:0005575,GO:0008150	molecular_function|cellular_component|biological_process
2900060N12Rik	0.03354849946765353	0.02255803333795803	0.0	0.011022224342408307	0.011281242679601624	0.01157356698038008	102641621	RIKEN cDNA 2900060N12 gene	non_coding			GO:0003674,GO:0005575,GO:0008150	molecular_function|cellular_component|biological_process
2900076A07Rik	8.373999475885347	8.387775776367492	8.021430150824068	7.399897093729522	6.9329327077927365	7.321775354958762	100504421	RIKEN cDNA 2900076A07 gene	non_coding			GO:0003674,GO:0005575,GO:0008150	molecular_function|cellular_component|biological_process
2900079G21Rik	0.0	0.0	0.0	0.0	0.003695463653234601	0.0	620760	RIKEN cDNA 2900079G21 gene	non_coding			GO:0003674,GO:0005575,GO:0008150	molecular_function|cellular_component|biological_process
2900089D17Rik	0.05739989539507798	0.0932730088763268	0.0719132407262635	0.07229093347062351	0.05790501751292604	0.09570882350592992	67277	RIKEN cDNA 2900089D17 gene	non_coding			GO:0003674,GO:0005575,GO:0008150	molecular_function|cellular_component|biological_process
2900092D14Rik	1.8098791570136208	1.7468382028689782	1.7132004715881526	1.6729261303929823	1.2754435581443302	1.56839960839364	73100	RIKEN cDNA 2900092D14 gene	non_coding			GO:0003674,GO:0005575,GO:0008150	molecular_function|cellular_component|biological_process
2900093K20Rik	0.7076784433673108	1.0076684942844196	1.4081488634597026	1.0257569184982351	0.8398894719161955	1.033983649008576	108168734	RIKEN cDNA 2900093K20 gene	non_coding			GO:0003674,GO:0005575,GO:0008150	molecular_function|cellular_component|biological_process
3010001F23Rik	0.6417973811203284	0.3452359884765751	0.4824440453940199	0.5060638654601379	0.2805596005535709	0.4870962103046921	75693	RIKEN cDNA 3010001F23 gene	non_coding			GO:0003674,GO:0005575,GO:0008150	molecular_function|cellular_component|biological_process
3010003L21Rik	0.2240385470046299	0.21184265798310045	0.3588313319469672	0.5520522152145312	0.33901514711608755	0.3188165292261787	109163	RIKEN cDNA 3010003L21 gene	non_coding			GO:0003674,GO:0005575,GO:0008150	molecular_function|cellular_component|biological_process
3110006O06Rik	0.005556059833546957	0.005603847486845942	0.005695272359808685	0.005476263223418762	0.005604953454183282	0.0	73093	RIKEN cDNA 3110006O06 gene	non_coding			GO:0003674,GO:0005575,GO:0008150	molecular_function|cellular_component|biological_process
3110009E18Rik	0.22683231553518274	0.2470859635394997	0.21391455585924976	0.16097366179582115	0.3523958159551015	0.3239659722702741	73103	RIKEN cDNA 3110009E18 gene	protein_coding			GO:0003674,GO:0005575,GO:0008150	molecular_function|cellular_component|biological_process
3110021A11Rik	0.2939334879682905	0.2964616089815273	0.3615579356162417	0.34765438786090724	0.1779120709327855	0.3346240393371541	67289	RIKEN cDNA 3110021A11 gene	non_coding			GO:0003674,GO:0005575,GO:0008150	molecular_function|cellular_component|biological_process
3110040N11Rik	12.604968750847991	14.176510672229085	13.242311474170878	12.114785862882886	12.775220793824566	11.909246532639713	67290	RIKEN cDNA 3110040N11 gene	protein_coding			GO:0003674,GO:0005737,GO:0008150	molecular_function|cytoplasm|biological_process
3110045C21Rik	0.2817876900954158	0.3497985786326532	0.5554772248729704	0.2136466392361082	0.32800088848180936	0.5384002965322188	67303	RIKEN cDNA 3110045C21 gene	non_coding			GO:0003674,GO:0005575,GO:0008150	molecular_function|cellular_component|biological_process
3110053B16Rik	1.7685671117410755	1.386120912982586	1.8359743111117328	1.6543430125647636	1.8864055982557295	1.7487532525299574	382686	RIKEN cDNA 3110053B16 gene	non_coding			GO:0003674,GO:0005575,GO:0008150	molecular_function|cellular_component|biological_process
3110056K07Rik	2.5856342992271677	1.9520009968340017	2.1901673437848546	2.33485255736604	2.108577140240203	2.3394774789792843	73204	RIKEN cDNA 3110056K07 gene	non_coding			GO:0003674,GO:0005575,GO:0008150	molecular_function|cellular_component|biological_process
3110067G11Rik	0.012284736822376458	0.0	0.016790057263137717	0.04843320949393798	0.05783326806453563	0.021189952860216528	73187	RIKEN cDNA 3110067G11 gene	non_coding			GO:0003674,GO:0005575,GO:0008150	molecular_function|cellular_component|biological_process
3110070M22Rik	0.7415566667200012	0.2419789037139115	0.40242552142392857	0.3654531829841053	0.5500605916472424	0.5643139928376812	67304	RIKEN cDNA 3110070M22 gene	non_coding			GO:0003674,GO:0005575,GO:0008150	molecular_function|cellular_component|biological_process
3110082I17Rik	5.41274899740036	6.1092211816261415	5.931472518672369	6.211476661897779	5.889411448135662	6.162060491806346	73212	RIKEN cDNA 3110082I17 gene	protein_coding			GO:0003674,GO:0005575,GO:0008150	molecular_function|cellular_component|biological_process
3110083C13Rik	0.2244217372218556	0.05658799697093235	0.11502242193492752	0.08294946483454371	0.08489874764580471	0.08709867966990711	73208	RIKEN cDNA 3110083C13 gene	non_coding			GO:0003674,GO:0005575,GO:0008150	molecular_function|cellular_component|biological_process
3110099E03Rik	0.027914787756746502	0.09384960919725352	0.11445688052601903	0.11005549267760187	0.19712307556641268	0.09630048168243638	100043232	RIKEN cDNA 3110099E03 gene	non_coding			GO:0003674,GO:0005575,GO:0008150	molecular_function|cellular_component|biological_process
3300002I08Rik	0.3459111789311685	0.37372616546164256	0.3717908625832209	0.34977018047939	0.3128174586590176	0.35683892186856914	69277	RIKEN cDNA 3300002I08 gene	protein_coding			GO:0003674,GO:0005575,GO:0008150	molecular_function|cellular_component|biological_process
3300005D01Rik	0.9986854902679062	1.3946887122297238	1.0237085343326373	1.0600609203627664	1.1237209726129331	0.5366665719239476	78512	RIKEN cDNA 3300005D01 gene	non_coding			GO:0009611	response to wounding
3425401B19Rik	0.18008391230759965	0.26546334277214123	0.3620923329028366	0.21845850048016469	0.2620221061562877	0.23297016866474546	100504518	RIKEN cDNA 3425401B19 gene	protein_coding			GO:0003674,GO:0005737,GO:0030018,GO:0070886	molecular_function|cytoplasm|Z disc|positive regulation of calcineurin-NFAT signaling cascade
3632454L22Rik	0.0	0.0	0.0	0.0	0.009458358953934291	0.004851723962811772	320606	RIKEN cDNA 3632454L22 gene	non_coding			GO:0003674,GO:0005575,GO:0008150	molecular_function|cellular_component|biological_process
3830403N18Rik	1.424909385991736	0.9095981184660497	1.700965742558228	0.5511112171204154	0.8187998719065696	1.1200226110045242	70691	RIKEN cDNA 3830403N18 gene	protein_coding			GO:0000795,GO:0002244,GO:0003674,GO:0007286,GO:0051321	synaptonemal complex|hematopoietic progenitor cell differentiation|molecular_function|spermatid development|meiotic cell cycle
3830406C13Rik	2.474689764309836	2.415258967924995	2.8206539987807053	2.290493510914575	2.235642237518951	2.080143415990745	218734	RIKEN cDNA 3830406C13 gene	protein_coding			GO:0003674,GO:0005575,GO:0008150,GO:0042995	molecular_function|cellular_component|biological_process|cell projection
3830408C21Rik	0.6481094031334542	0.732125844898954	0.5846266092762096	0.6515772240348853	0.7453465922139324	0.6573395787592059	100040322	RIKEN cDNA 3830408C21 gene	non_coding			GO:0003674,GO:0005575,GO:0008150	molecular_function|cellular_component|biological_process
3930402G23Rik	0.007977377737660805	0.056321937970906885	0.032709035031430425	0.015725611902268663	0.008047579084021912	0.02476833400470445	665306	RIKEN cDNA 3930402G23 gene	non_coding			GO:0003674,GO:0005575,GO:0008150	molecular_function|cellular_component|biological_process
4631405J19Rik	0.0	0.04031492554306065	0.020486324946574208	0.01969853253720413	0.0	0.02068387275128853	433456	RIKEN cDNA 4631405J19 gene	non_coding			GO:0003674,GO:0005575,GO:0008150	molecular_function|cellular_component|biological_process
4632404H12Rik	0.5418994040296459	0.7904102497949375	0.5725688317921387	0.6820258098691147	0.7569251272657139	0.5780900619817093	74034	RIKEN cDNA 4632404H12 gene	non_coding			GO:0003674,GO:0005575,GO:0008150	molecular_function|cellular_component|biological_process
4632427E13Rik	0.294197105446289	0.5934549876652636	0.4146566907347704	0.32621829892329524	0.2596877986036846	0.951489064156808	666737	RIKEN cDNA 4632427E13 gene	non_coding			GO:0003674,GO:0005575,GO:0008150	molecular_function|cellular_component|biological_process
4632428C04Rik	0.04053086152050399	0.05109933416753261	0.02077320099607319	0.019974376897280297	0.02044376762366028	0.020973515120952368	100043102	RIKEN cDNA 4632428C04 gene	non_coding			GO:0003674,GO:0005575,GO:0008150	molecular_function|cellular_component|biological_process
4732414G09Rik	0.11057183345144234	0.0	0.17001347871392936	0.054491895625389385	0.0	0.0	100043309	RIKEN cDNA 4732414G09 gene	non_coding			GO:0003674,GO:0005575,GO:0008150	molecular_function|cellular_component|biological_process
4732416N19Rik	0.8483528601015835	0.3152393043598491	0.8238402689041586	0.4400888122195695	0.45043074219825	0.0	320737	RIKEN cDNA 4732416N19 gene	non_coding			GO:0003674,GO:0005575,GO:0008150	molecular_function|cellular_component|biological_process
4732419C18Rik	0.0	0.024479286423959717	0.008292885895834547	0.00797398669953906	0.024484117620970317	0.025118560365178736	100042484	RIKEN cDNA 4732419C18 gene	non_coding			GO:0003674,GO:0005575,GO:0008150	molecular_function|cellular_component|biological_process
4732465J04Rik	0.0	0.041150641246689615	0.0	0.0	0.0	0.0	414105	RIKEN cDNA 4732465J04 gene	non_coding			GO:0003674,GO:0005575,GO:0008150	molecular_function|cellular_component|biological_process
4732471J01Rik	0.2728528607350749	0.15479981287831646	0.2155939561787467	0.1232614736997602	0.25231614865652435	0.24120511590348506	654804	RIKEN cDNA 4732471J01 gene	non_coding			GO:0003674,GO:0005575,GO:0008150	molecular_function|cellular_component|biological_process
4732490B19Rik	0.0	0.0	0.010310165989056768	0.0	0.0101466614452672	0.010409586000341857	319871	RIKEN cDNA 4732490B19 gene	non_coding			GO:0003674,GO:0005575,GO:0008150	molecular_function|cellular_component|biological_process
4732491K20Rik	0.5425823270340939	0.71142379871758	0.5482318697659316	0.458391182482009	0.5395376933722517	0.585606445195035	224523	RIKEN cDNA 4732491K20 gene	non_coding			GO:0003674,GO:0005575,GO:0008150	molecular_function|cellular_component|biological_process
4831440E17Rik	0.2367116703939633	0.24935863236528336	0.2372506530695415	0.20738844176436416	0.16450304698499696	0.18509788542493694	320965	RIKEN cDNA 4831440E17 gene	non_coding			GO:0003674,GO:0005575,GO:0008150	molecular_function|cellular_component|biological_process
4833407H14Rik	0.0	0.0	0.02077320099607319	0.0	0.0	0.0	73899	RIKEN cDNA 4833407H14 gene	non_coding			GO:0003674,GO:0005575,GO:0008150	molecular_function|cellular_component|biological_process
4833411C07Rik	0.020467747872667155	0.16515032726624848	0.16784469889672451	0.12104272988335248	0.06194359541212208	0.02118290129520481	71624	RIKEN cDNA 4833411C07 gene	non_coding
4833412C05Rik	0.5224850948178728	0.5498911173795864	0.3725749364244928	0.40302870171686894	0.939582723638104	0.3761676433142926	73904	RIKEN cDNA 4833412C05 gene	non_coding			GO:0003674,GO:0005575,GO:0008150	molecular_function|cellular_component|biological_process
4833415N18Rik	0.1230111647147296	0.04962767334350767	0.15131199605539716	0.14549336131978968	0.1985498711609886	0.20369477885468945	73761	RIKEN cDNA 4833415N18 gene	non_coding			GO:0003674,GO:0005575,GO:0008150	molecular_function|cellular_component|biological_process
4833417C18Rik	0.24247841414579	0.09406306547291067	0.21031487953113076	0.1103058084304698	0.2069795851754051	0.07721560987668287	73906	RIKEN cDNA 4833417C18 gene	non_coding			GO:0003674,GO:0005575,GO:0008150	molecular_function|cellular_component|biological_process
4833418N02Rik	1.0934325752420408	0.9730916341864247	1.0548984474450345	1.2203691526823317	1.1517190238913555	1.231488042095345	74597	RIKEN cDNA 4833418N02 gene	non_coding			GO:0003674,GO:0005575,GO:0008150	molecular_function|cellular_component|biological_process
4833419F23Rik	0.30717884491759945	0.3661519599691258	0.543875884421594	0.5229613819667053	0.7887906345782748	0.3757139791587632	73915	RIKEN cDNA 4833419F23 gene	non_coding			GO:0003674,GO:0005575,GO:0008150	molecular_function|cellular_component|biological_process
4833420G17Rik	8.554885383641201	8.772406970323544	8.964288948818512	9.447925332239	11.069651212004842	10.03539778195638	67392	RIKEN cDNA 4833420G17 gene	protein_coding			GO:0003674,GO:0005575,GO:0008150	molecular_function|cellular_component|biological_process
4833427F10Rik	0.0	0.016822940116443277	0.0	0.016439927832744596	0.06730504107152156	0.0	74601	RIKEN cDNA 4833427F10 gene	non_coding			GO:0009611	response to wounding
4833428L15Rik	0.0	0.01970916336120241	0.0	0.0	0.0	0.0	74602	RIKEN cDNA 4833428L15 gene	non_coding			GO:0003674,GO:0005575,GO:0008150	molecular_function|cellular_component|biological_process
4833438C02Rik	0.7155011817858993	1.0824828078281874	0.7193243660351654	0.5831669031274195	0.6940361827495407	1.0965113235326542	100503392	RIKEN cDNA 4833438C02 gene	non_coding			GO:0003674,GO:0005575,GO:0008150	molecular_function|cellular_component|biological_process
4833439F03Rik	0.0	0.041879893116884115	0.0	0.040926402621600466	0.0	0.02148679101842716	105246973	RIKEN cDNA 4833439F03 gene	non_coding			GO:0003674,GO:0005575,GO:0008150	molecular_function|cellular_component|biological_process
4833439L19Rik	19.55833428941005	21.380811239747747	20.958308334554808	21.148975261538524	21.33165730484098	21.355097783152925	97820	RIKEN cDNA 4833439L19 gene	protein_coding			GO:0003674,GO:0005737,GO:0008150,GO:0016491	molecular_function|cytoplasm|biological_process|oxidoreductase activity
4833447I15Rik	0.5423337923294692	1.1934510623689218	0.5811917016155869	0.8261146100322059	0.3481585917151604	0.5102574620608453	74844	RIKEN cDNA 4833447I15 gene	non_coding			GO:0003674,GO:0005575,GO:0008150	molecular_function|cellular_component|biological_process
4921504A21Rik	0.5134974408314316	0.3337668197963178	0.22224241844871254	0.15746034774869014	0.241740914562892	0.11809762224877635	70832	RIKEN cDNA 4921504A21 gene	non_coding			GO:0003674,GO:0005575,GO:0008150	molecular_function|cellular_component|biological_process
4921507G05Rik	0.029766767021108188	0.060045581782828386	0.0	0.01466962707398565	0.0	0.0	66709	RIKEN cDNA 4921507G05 gene	non_coding			GO:0003674,GO:0005575,GO:0008150	molecular_function|cellular_component|biological_process
4921507P07Rik	0.07245422005448733	0.0811971095279903	0.04126090642871868	0.11108786313683768	0.048727880684143146	0.09164931967447576	70821	RIKEN cDNA 4921507P07 gene	protein_coding			GO:0003674,GO:0005737,GO:0005813,GO:0005856,GO:0008150	molecular_function|cytoplasm|centrosome|cytoskeleton|biological_process
4921515G04Rik	0.00897400435635452	0.022627974349584017	0.009198856833570256	0.044225594662225566	0.013579464104572449	0.009287560589763334	115488525	RIKEN cDNA 4921515G04 gene	non_coding			GO:0003674,GO:0005575,GO:0008150	molecular_function|cellular_component|biological_process
4921517D16Rik	0.0029284886255143343	0.0	0.0	0.002886429419509377	0.0029542594804337075	0.0	70876	RIKEN cDNA 4921517D16 gene	non_coding			GO:0003674,GO:0005575,GO:0008150	molecular_function|cellular_component|biological_process
4921524J17Rik	13.72789173618926	13.783736232710908	13.565903094621813	14.199665566633602	14.72007665503881	12.467525257485304	66714	RIKEN cDNA 4921524J17 gene	protein_coding			GO:0003674,GO:0005575,GO:0008150	molecular_function|cellular_component|biological_process
4921525O09Rik	0.007519019848088606	0.007583690914350193	0.015414832523980963	0.007411031037071601	0.007585187620759039	0.031126952758968436	74050	RIKEN cDNA 4921525O09 gene	non_coding			GO:0003674,GO:0005575,GO:0008150	molecular_function|cellular_component|biological_process
4921528I07Rik	0.0	0.012259800727151104	0.0	0.0	0.0	0.0	77049	RIKEN cDNA 4921528I07 gene	protein_coding			GO:0003674,GO:0005575,GO:0008150	molecular_function|cellular_component|biological_process
4921531C22Rik	0.4003512972342906	0.3777434453967775	0.6221928096766112	0.8401191467284443	0.4820436504564684	0.8286795465217025	66730	RIKEN cDNA 4921531C22 gene	non_coding			GO:0003674,GO:0005575,GO:0008150	molecular_function|cellular_component|biological_process
4921536K21Rik	0.394688229031218	0.3791266107219837	0.5394367060798472	0.3612325624822891	0.5498420801822641	0.5932668788262059	67430	RIKEN cDNA 4921536K21 gene	protein_coding			GO:0003674,GO:0005575,GO:0008150	molecular_function|cellular_component|biological_process
4922502B01Rik	0.0	0.0	0.0	0.0	0.0	0.012990738447365398	105243282	RIKEN cDNA 4922502B01 gene	non_coding			GO:0003674,GO:0005575,GO:0008150	molecular_function|cellular_component|biological_process
4930402D18Rik	0.0	0.0	0.20841872734903186	0.0	0.0	0.0	74852	RIKEN cDNA 4930402D18 gene	non_coding			GO:0003674,GO:0005575,GO:0008150	molecular_function|cellular_component|biological_process
4930404H11Rik	0.2566073840202964	0.29116627124613365	0.032879616700433975	0.03161524583220115	0.1294327712913876	0.16598335956216545	73815	RIKEN cDNA 4930404H11 gene	non_coding			GO:0003674,GO:0005575,GO:0008150	molecular_function|cellular_component|biological_process
4930405A21Rik	0.6428724186096422	0.4738320570485657	0.4815624665079641	1.0235713861693747	0.6984166322245831	0.6141551121246918	74846	RIKEN cDNA 4930405A21 gene	non_coding			GO:0003674,GO:0005575,GO:0008150	molecular_function|cellular_component|biological_process
4930405O22Rik	0.0	0.0	0.02637935775024357	0.0	0.0	0.0	414079	RIKEN cDNA 4930405O22 gene	non_coding			GO:0003674,GO:0005575,GO:0008150	molecular_function|cellular_component|biological_process
4930407G08Rik	0.03524675206725777	0.035549909271853634	0.03612989399603561	0.0	0.0	0.07295658268434435	77223	RIKEN cDNA 4930407G08 gene	non_coding			GO:0003674,GO:0005575,GO:0008150	molecular_function|cellular_component|biological_process
4930412B13Rik	0.0	0.0	0.039527689669643984	0.0	0.0	0.0	73938	RIKEN cDNA 4930412B13 gene	non_coding			GO:0003674,GO:0005575,GO:0008150	molecular_function|cellular_component|biological_process
4930412C18Rik	0.4896891918600977	0.34385513150578506	0.2986337370707847	0.1955063224251814	0.3564292849639818	0.24377682024685685	320152	RIKEN cDNA 4930412C18 gene	non_coding			GO:0003674,GO:0005575,GO:0008150	molecular_function|cellular_component|biological_process
4930412M03Rik	0.0	0.016454798853948162	0.0334465066435449	0.032160336277583926	0.008229023174775722	0.008442257081179105	100504140	RIKEN cDNA 4930412M03 gene	non_coding			GO:0003674,GO:0005575,GO:0008150	molecular_function|cellular_component|biological_process
4930413E15Rik	0.0	0.019235532303685143	0.0	0.0	0.0	0.0	74627	RIKEN cDNA 4930413E15 gene	non_coding			GO:0003674,GO:0005575,GO:0008150	molecular_function|cellular_component|biological_process
4930413F20Rik	0.0	0.0	0.0	0.0	0.0	0.023231612551857832	71637	RIKEN cDNA 4930413F20 gene	non_coding			GO:0003674,GO:0005575,GO:0008150	molecular_function|cellular_component|biological_process
4930413G21Rik	0.07019182009399692	0.017698884929924275	0.035975272481073975	0.017295929781239856	0.07080951182631548	0.03632217882572922	73951	RIKEN cDNA 4930413G21 gene	non_coding			GO:0003674,GO:0005575,GO:0008150	molecular_function|cellular_component|biological_process
4930417H01Rik	0.23560989225558346	0.21463930392619934	0.1713965561331859	0.052438138669474194	0.10734083241635158	0.1415858055060399	414106	RIKEN cDNA 4930417H01 gene	non_coding			GO:0003674,GO:0005575,GO:0008150	molecular_function|cellular_component|biological_process
4930417O13Rik	0.02250890479683982	0.0	0.0	0.022185629966421115	0.0	0.0	73870	RIKEN cDNA 4930417O13 gene	non_coding			GO:0003674,GO:0005575,GO:0008150	molecular_function|cellular_component|biological_process
4930423B08Rik	0.0	0.0	0.0	0.058150823868820825	0.0	0.0	102636160	RIKEN cDNA 4930423B08 gene	non_coding			GO:0003674,GO:0005575,GO:0008150	molecular_function|cellular_component|biological_process
4930426I24Rik	0.08693368531076298	0.30688490583441136	0.07797290727236307	0.14994898840378795	0.10962338292899106	0.20243518216565867	100504512	RIKEN cDNA 4930426I24 gene	non_coding			GO:0003674,GO:0005575,GO:0008150	molecular_function|cellular_component|biological_process
4930426L09Rik	0.033112022803426545	0.08349204802070602	0.10182503099286484	0.11422762777462178	0.1002102310704855	0.017134486781181818	74629	RIKEN cDNA 4930426L09 gene	non_coding			GO:0003674,GO:0005575,GO:0008150	molecular_function|cellular_component|biological_process
4930428G15Rik	0.0	0.03074824866388332	0.0	0.0	0.0	0.0	73856	RIKEN cDNA 4930428G15 gene	non_coding			GO:0003674,GO:0005575,GO:0008150	molecular_function|cellular_component|biological_process
4930429B21Rik	0.26494712400095605	0.3944763778586507	0.5302386186556651	0.5720251812572927	0.4836471220588184	0.5745237352311754	67576	RIKEN cDNA 4930429B21 gene	non_coding			GO:0003674,GO:0005575,GO:0008150	molecular_function|cellular_component|biological_process
4930429D17Rik	0.0	0.0	0.01552873522736013	0.0	0.0	0.0	74624	RIKEN cDNA 4930429D17 gene	non_coding			GO:0003674,GO:0005575,GO:0008150	molecular_function|cellular_component|biological_process
4930429F24Rik	0.0	0.016324892547206468	0.0	0.0	0.0	0.01675121536633959	74633	RIKEN cDNA 4930429F24 gene	non_coding			GO:0003674,GO:0005575,GO:0008150	molecular_function|cellular_component|biological_process
4930431F12Rik	0.01087631871925107	0.0	0.0222976710956966	0.0	0.021944061799401924	0.0	75783	RIKEN cDNA 4930431F12 gene	non_coding			GO:0003674,GO:0005575,GO:0008150	molecular_function|cellular_component|biological_process
4930431P03Rik	3.115707852984825	3.2947381733310306	3.2600817146028453	3.0072028376789715	2.773346688543607	2.8117377449266945	73895	RIKEN cDNA 4930431P03 gene	non_coding			GO:0003674,GO:0005575,GO:0008150	molecular_function|cellular_component|biological_process
4930431P22Rik	0.0	0.03480201496739668	0.0	0.0	0.0	0.0	73883	RIKEN cDNA 4930431P22 gene	non_coding			GO:0003674,GO:0005575,GO:0008150	molecular_function|cellular_component|biological_process
4930432J09Rik	0.0	0.0	0.0	0.0	0.007924244538672917	0.0	73877	RIKEN cDNA 4930432J09 gene	non_coding			GO:0003674,GO:0005575,GO:0008150	molecular_function|cellular_component|biological_process
4930438A08Rik	0.13080941851055092	0.12178570145646052	0.1134582110844832	0.04958873937279812	0.07105567986333948	0.14579380899619898	73988	RIKEN cDNA 4930438A08 gene	protein_coding	mmu00250,mmu00270,mmu00280,mmu00350,mmu00360,mmu00380,mmu00400	Alanine, aspartate and glutamate metabolism|Cysteine and methionine metabolism|Valine, leucine and isoleucine degradation|Tyrosine metabolism|Phenylalanine metabolism|Tryptophan metabolism|Phenylalanine, tyrosine and tryptophan biosynthesis	GO:0001716,GO:0005575,GO:0009063,GO:0046592	L-amino-acid oxidase activity|cellular_component|amino acid catabolic process|polyamine oxidase activity
4930440C22Rik	0.047160829922580035	0.0	0.0	0.0	0.0	0.0	74689	RIKEN cDNA 4930440C22 gene	non_coding			GO:0003674,GO:0005575,GO:0008150	molecular_function|cellular_component|biological_process
4930444F02Rik	0.0	0.005905244329308385	0.02400634555852723	0.0	0.0059064097798961395	0.0	73968	RIKEN cDNA 4930444F02 gene	non_coding			GO:0003674,GO:0005575,GO:0008150	molecular_function|cellular_component|biological_process
4930444M15Rik	0.0	0.014966125857511359	0.0	0.0	0.0	0.0	75789	RIKEN cDNA 4930444M15 gene	non_coding			GO:0003674,GO:0005575,GO:0008150	molecular_function|cellular_component|biological_process
4930444P10Rik	0.0	0.0	0.013639083834090241	0.0	0.026845574791913008	0.0	75799	RIKEN cDNA 4930444P10 gene	protein_coding			GO:0003674,GO:0005575,GO:0008150	molecular_function|cellular_component|biological_process
4930445E18Rik	0.0021970202663820254	0.004431833661681342	0.0	0.008661865887943659	0.004432708322043861	0.0	78115	RIKEN cDNA 4930445E18 gene	non_coding			GO:0003674,GO:0005575,GO:0008150	molecular_function|cellular_component|biological_process
4930445K14Rik	0.7675348439024912	0.8847273242296632	0.6743710130602658	0.5133470501533898	0.3594914101800629	0.553210053992541	105244413	RIKEN cDNA 4930445K14 gene	non_coding			GO:0003674,GO:0005575,GO:0008150	molecular_function|cellular_component|biological_process
4930445N18Rik	0.11107102908779196	0.05601317533127277	0.08539051696128508	0.08210686304728537	0.05602423001156563	0.057475953401436075	73985	RIKEN cDNA 4930445N18 gene	non_coding			GO:0003674,GO:0005575,GO:0008150	molecular_function|cellular_component|biological_process
4930447C04Rik	0.4352950782827915	0.4227783443418085	0.33051986905940833	0.3257551230947672	0.4472576553839439	0.4421618315571159	75801	RIKEN cDNA 4930447C04 gene	protein_coding			GO:0000801,GO:0003674,GO:0005694,GO:0006310,GO:0007129,GO:0007130,GO:0007275,GO:0007283,GO:0010705,GO:0030154,GO:0048477,GO:0051090,GO:0051321	central element|molecular_function|chromosome|DNA recombination|homologous chromosome pairing at meiosis|synaptonemal complex assembly|multicellular organism development|spermatogenesis|meiotic DNA double-strand break processing involved in reciprocal meiotic recombination|cell differentiation|oogenesis|regulation of DNA-binding transcription factor activity|meiotic cell cycle
4930447F24Rik	0.5393700291593518	0.5966551957847457	0.5707194570689189	0.37728122925923774	0.7196379700849127	0.3421323195048709	76873	RIKEN cDNA 4930447F24 gene	non_coding			GO:0003674,GO:0005575,GO:0008150	molecular_function|cellular_component|biological_process
4930447K03Rik	0.0	0.0	0.21971732244249345	0.0	0.0	0.0985937942181459	432745	RIKEN cDNA 4930447K03 gene	non_coding			GO:0003674,GO:0005575,GO:0008150	molecular_function|cellular_component|biological_process
4930447M23Rik	0.0	0.010613274880989664	0.0	0.010371639672069407	0.02123073900352744	0.0	108871	RIKEN cDNA 4930447M23 gene	non_coding			GO:0003674,GO:0005575,GO:0008150	molecular_function|cellular_component|biological_process
4930448E22Rik	0.05726776755806778	0.023104130979286625	0.08218373466695995	0.02257811317811758	0.046217381555164944	0.04741498576692026	102633321	RIKEN cDNA 4930448E22 gene	non_coding			GO:0003674,GO:0005575,GO:0008150	molecular_function|cellular_component|biological_process
4930448I18Rik	0.0	0.03385243747851819	0.0	0.03308171016821048	0.0	0.0	73965	RIKEN cDNA 4930448I18 gene	non_coding			GO:0003674,GO:0005575,GO:0008150	molecular_function|cellular_component|biological_process
4930451E10Rik	0.0	0.08655989536658314	0.058648060486588036	0.05639277570534484	0.0	0.0	78111	RIKEN cDNA 4930451E10 gene	non_coding			GO:0003674,GO:0005575,GO:0008150	molecular_function|cellular_component|biological_process
4930452G13Rik	3.120838808503325	2.4354321177832468	3.245735717854969	3.682239391426777	4.159435958349414	4.007883380242732	73989	RIKEN cDNA 4930452G13 gene	non_coding			GO:0003674,GO:0005575,GO:0008150	molecular_function|cellular_component|biological_process
4930453L07Rik	0.0	0.0	0.0	0.0	0.01724720910015537	0.0	74688	RIKEN cDNA 4930453L07 gene	non_coding			GO:0003674,GO:0005575,GO:0008150	molecular_function|cellular_component|biological_process
4930453N24Rik	3.823347852156055	3.9768697163783178	3.9741066301221935	4.170890995085337	4.177369460302444	4.49477372451777	67609	RIKEN cDNA 4930453N24 gene	protein_coding			GO:0003674,GO:0005634,GO:0006915,GO:0043065	molecular_function|nucleus|apoptotic process|positive regulation of apoptotic process
4930455C13Rik	0.024214796203686932	0.0	0.0	0.0	0.048855775384101525	0.0	73990	RIKEN cDNA 4930455C13 gene	non_coding			GO:0003674,GO:0005575,GO:0008150	molecular_function|cellular_component|biological_process
4930455D15Rik	0.0	0.0	0.0	0.015005503436446957	0.0	0.0	75795	RIKEN cDNA 4930455D15 gene	non_coding			GO:0003674,GO:0005575,GO:0008150	molecular_function|cellular_component|biological_process
4930456A14Rik	0.0	0.0740711542440413	0.07527960002756076	0.07238475687551725	0.0	0.07600551449801844	105243053	RIKEN cDNA 4930456A14 gene	non_coding			GO:0003674,GO:0005575,GO:0008150	molecular_function|cellular_component|biological_process
4930459C07Rik	0.0	0.0	0.0	0.0	0.0	0.021095151082714318	74881	RIKEN cDNA 4930459C07 gene	non_coding			GO:0003674,GO:0005575,GO:0008150	molecular_function|cellular_component|biological_process
4930461C15Rik	0.02388566305140381	0.0	0.0	0.0	0.012047929075302706	0.06180060038067034	74883	RIKEN cDNA 4930461C15 gene	non_coding			GO:0003674,GO:0005575,GO:0008150	molecular_function|cellular_component|biological_process
4930465K10Rik	0.0	0.0	0.0	0.0	0.01966619167600917	0.0	67640	RIKEN cDNA 4930465K10 gene	non_coding			GO:0003674,GO:0005575,GO:0008150	molecular_function|cellular_component|biological_process
4930467K11Rik	0.0	0.0	0.03488058922438846	0.033539271857950595	0.0	0.0	74928	RIKEN cDNA 4930467K11 gene	non_coding			GO:0003674,GO:0005575,GO:0008150	molecular_function|cellular_component|biological_process
4930470G03Rik	0.007666635382656878	0.0	0.07072857403648979	0.02266957951383448	0.023202306539535908	0.0	105245359	RIKEN cDNA 4930470G03 gene	non_coding			GO:0003674,GO:0005575,GO:0008150	molecular_function|cellular_component|biological_process
4930471E19Rik	0.0	0.0	0.0	0.0	0.02912996936047368	0.0	74912	RIKEN cDNA 4930471E19 gene	non_coding			GO:0003674,GO:0005575,GO:0008150	molecular_function|cellular_component|biological_process
4930471M09Rik	0.022124310200490938	0.0	0.0	0.0	0.0	0.02289734474535628	75787	RIKEN cDNA 4930471M09 gene	non_coding			GO:0003674,GO:0005575,GO:0008150	molecular_function|cellular_component|biological_process
4930473A02Rik	0.05238232706092105	0.03522191152839437	0.08949136270132313	0.06884001008743301	0.0352288628745544	0.03614172797279799	321014	RIKEN cDNA 4930473A02 gene	non_coding			GO:0003674,GO:0005575,GO:0008150	molecular_function|cellular_component|biological_process
4930473O22Rik	0.0	0.0	0.06885642596377571	0.0	0.0	0.0	75025	RIKEN cDNA 4930473O22 gene	non_coding			GO:0003674,GO:0005575,GO:0008150	molecular_function|cellular_component|biological_process
4930479D17Rik	0.0332462607337107	0.0	0.0	0.032768775072024706	0.0	0.0	74925	RIKEN cDNA 4930479D17 gene	non_coding			GO:0003674,GO:0005575,GO:0008150	molecular_function|cellular_component|biological_process
4930479H17Rik	0.01349546513600983	0.0	0.0	0.013301642102741788	0.0	0.0139670034870193	78171	RIKEN cDNA 4930479H17 gene	non_coding			GO:0003674,GO:0005575,GO:0008150	molecular_function|cellular_component|biological_process
4930480G23Rik	0.01954109050273703	0.01970916336120241	0.0	0.0	0.01971305313353739	0.0	74988	RIKEN cDNA 4930480G23 gene	non_coding			GO:0003674,GO:0005575,GO:0008150	molecular_function|cellular_component|biological_process
4930480K23Rik	0.4455264554248529	0.3832763054491937	0.2887889849259688	0.34226134709049505	0.2379425886083752	0.3661623854245416	75016	RIKEN cDNA 4930480K23 gene	non_coding			GO:0003674,GO:0005575,GO:0008150	molecular_function|cellular_component|biological_process
4930481A15Rik	1.2840888325879396	0.8022949501259901	0.9901092890460936	0.6272231126950133	0.5731809213654405	0.6821187744556575	74931	RIKEN cDNA 4930481A15 gene	non_coding			GO:0003674,GO:0005575,GO:0008150	molecular_function|cellular_component|biological_process
4930481B07Rik	0.14636082132632466	0.15105268588228676	0.12211584260143192	0.13419420892804804	0.1270466455616453	0.15147474216158768	108168883	RIKEN cDNA 4930481B07 gene	non_coding			GO:0003674,GO:0005575,GO:0008150	molecular_function|cellular_component|biological_process
4930483J18Rik	0.0	0.11340875992574878	0.0	0.0	0.02268622842333051	0.0	67638	RIKEN cDNA 4930483J18 gene	non_coding			GO:0003674,GO:0005575,GO:0008150	molecular_function|cellular_component|biological_process
4930483O08Rik	0.0	0.0	0.07345242526961028	0.0	0.1445751489036325	0.0	74970	RIKEN cDNA 4930483O08 gene	non_coding			GO:0003674,GO:0005575,GO:0008150	molecular_function|cellular_component|biological_process
4930484H19Rik	0.0	0.0	0.0	0.0	0.014182133654356327	0.0	75813	RIKEN cDNA 4930484H19 gene	non_coding			GO:0003674,GO:0005575,GO:0008150	molecular_function|cellular_component|biological_process
4930486F22Rik	0.0	0.0	0.0	0.21497246057888547	0.0	0.0	78170	RIKEN cDNA 4930486F22 gene	non_coding			GO:0003674,GO:0005575,GO:0008150	molecular_function|cellular_component|biological_process
4930486L24Rik	0.0	0.01807271425473695	0.0	0.0	0.0	0.0	214639	RIKEN cDNA 4930486L24 gene	protein_coding			GO:0004197,GO:0005576,GO:0005615,GO:0005764,GO:0006508,GO:0006955,GO:0008234,GO:0008656,GO:0010952,GO:0030054,GO:0051603,GO:2001235	cysteine-type endopeptidase activity|extracellular region|extracellular space|lysosome|proteolysis|immune response|cysteine-type peptidase activity|cysteine-type endopeptidase activator activity involved in apoptotic process|positive regulation of peptidase activity|cell junction|proteolysis involved in protein catabolic process|positive regulation of apoptotic signaling pathway
4930500F10Rik	0.032949419120016865	0.04431042262813185	0.011258333039836095	0.02165079781544489	0.022159583834931763	0.0	102636338	RIKEN cDNA 4930500F10 gene	non_coding			GO:0003674,GO:0005575,GO:0008150	molecular_function|cellular_component|biological_process
4930500G05Rik	0.0	0.0	0.0	0.0	0.0	0.020533747868416274	75037	RIKEN cDNA 4930500G05 gene	non_coding			GO:0003674,GO:0005575,GO:0008150	molecular_function|cellular_component|biological_process
4930502C15Rik	0.0006309559125704226	0.0006363827624064894	0.0025870605261831	0.0037313644162851275	0.0019095250739990441	0.0	320733	RIKEN cDNA 4930502C15 gene	non_coding			GO:0003674,GO:0005575,GO:0008150	molecular_function|cellular_component|biological_process
4930502E09Rik	0.0	0.0	0.0	0.06423547961138618	0.0	0.0	74995	RIKEN cDNA 4930502E09 gene	non_coding			GO:0003674,GO:0005575,GO:0008150	molecular_function|cellular_component|biological_process
4930503L19Rik	5.502180732903304	5.337590701209924	5.5458181989879565	6.206215350310395	5.9877596587114255	6.013807021830803	269033	RIKEN cDNA 4930503L19 gene	protein_coding			GO:0005576,GO:0008285	extracellular region|negative regulation of cell population proliferation
4930505A04Rik	0.2925670944566542	0.16095461624921406	0.3816879179775784	0.3932253008642964	0.26831063670403865	0.35784217906904897	75087	RIKEN cDNA 4930505A04 gene	protein_coding			GO:0003674,GO:0005575,GO:0008150	molecular_function|cellular_component|biological_process
4930505N22Rik	0.07810232680300293	0.02625802822407813	0.0	0.025660204818305055	0.02626321047103024	0.0	100174921	RIKEN cDNA 4930505N22 gene	non_coding			GO:0003674,GO:0005575,GO:0008150	molecular_function|cellular_component|biological_process
4930506A18Rik	0.4307783978336833	0.3137936544093384	0.34344486783001943	0.14153050712041798	0.2655701097727231	0.12384167002352227	75044	RIKEN cDNA 4930506A18 gene	non_coding			GO:0003674,GO:0005575,GO:0008150	molecular_function|cellular_component|biological_process
4930506C21Rik	0.8074579017171994	0.9671033779760468	0.5431712678911692	0.4725425410386331	0.5854675688080433	0.6789825961822982	75060	RIKEN cDNA 4930506C21 gene	non_coding			GO:0003674,GO:0005575,GO:0008150	molecular_function|cellular_component|biological_process
4930507D05Rik	0.033640245591995334	0.033929585239408165	0.034483134926024867	0.033157101485822627	0.03393628153389732	0.0812365230163415	74706	RIKEN cDNA 4930507D05 gene	non_coding			GO:0003674,GO:0005575,GO:0008150	molecular_function|cellular_component|biological_process
4930509E16Rik	0.12394072011559658	0.10417227821894977	0.02117436272815521	0.14252078494801676	0.08335427000881132	0.14964981653891962	75115	RIKEN cDNA 4930509E16 gene	non_coding			GO:0003674,GO:0005575,GO:0008150	molecular_function|cellular_component|biological_process
4930509G22Rik	0.04958128364156776	0.3100479390666541	0.2134590835122491	0.21502444908204846	0.1400492843739339	0.15394103601472905	105246071	RIKEN cDNA 4930509G22 gene	non_coding			GO:0003674,GO:0005575,GO:0008150	molecular_function|cellular_component|biological_process
4930511M06Rik	0.028673931168934637	0.057841111122969316	0.044088576939218284	0.07065528424620711	0.057852526562059615	0.08160848511806468	75084	RIKEN cDNA 4930511M06 gene	non_coding			GO:0003674,GO:0005575,GO:0008150	molecular_function|cellular_component|biological_process
4930513N10Rik	0.19309636986971468	0.2921357867170448	0.3958691774549574	0.3200888553235948	0.2921934422187221	0.4178540772081571	319960	RIKEN cDNA 4930513N10 gene	non_coding			GO:0003674,GO:0005575,GO:0008150	molecular_function|cellular_component|biological_process
4930515G01Rik	0.0	0.0396704023529238	0.0	0.01938360795627361	0.0	0.0	67642	RIKEN cDNA 4930515G01 gene	non_coding			GO:0003674,GO:0005575,GO:0008150	molecular_function|cellular_component|biological_process
4930517G24Rik	0.3131825975763979	0.17548682228963108	0.3210296946012669	0.4115795228282593	0.03510429122365428	0.21608357021360267	67644	RIKEN cDNA 4930517G24 gene	non_coding			GO:0003674,GO:0005575,GO:0008150	molecular_function|cellular_component|biological_process
4930517M08Rik	0.4541950697159247	0.5599019556703431	0.4914406709491531	0.2984479206559788	0.1781857818111436	0.4439501590422719	75117	RIKEN cDNA 4930517M08 gene	non_coding			GO:0003674,GO:0005575,GO:0008150	molecular_function|cellular_component|biological_process
4930518C04Rik	0.08406229934947354	0.01413088648733134	0.028722854224638786	0.027618329787355667	0.08480205203345187	0.014499913073369125	102638761	RIKEN cDNA 4930518C04 gene	non_coding			GO:0003674,GO:0005575,GO:0008150	molecular_function|cellular_component|biological_process
4930519G04Rik	0.0	0.007378482507211964	0.007498859949221783	0.0	0.0	0.0	67593	RIKEN cDNA 4930519G04 gene	protein_coding			GO:0003674,GO:0005575,GO:0008150	molecular_function|cellular_component|biological_process
4930519K11Rik	0.0	0.32086857765198923	0.0	0.052260546451073885	0.05348865063604219	0.05487467102766418	78019	RIKEN cDNA 4930519K11 gene	non_coding			GO:0003674,GO:0005575,GO:0008150	molecular_function|cellular_component|biological_process
4930520E11Rik	0.2161883386902102	0.18534060782944428	0.12742296094296038	0.21841050871819628	0.11449767394499015	0.26289693009035603	102634716	RIKEN cDNA 4930520E11 gene	non_coding			GO:0003674,GO:0005575,GO:0008150	molecular_function|cellular_component|biological_process
4930520O04Rik	0.6077045587500586	0.7908792564702417	0.6028366376709049	0.7342294462353264	0.7514835761073274	0.6695147113749752	75116	RIKEN cDNA 4930520O04 gene	non_coding			GO:0003674,GO:0005575,GO:0008150	molecular_function|cellular_component|biological_process
4930522L14Rik	0.3810080323022598	0.3842850811997275	0.4812190140036137	0.34200596549176226	0.4118152748084664	0.3872792048191344	100041734	RIKEN cDNA 4930522L14 gene	protein_coding			GO:0000978,GO:0000981,GO:0005634,GO:0006357	RNA polymerase II cis-regulatory region sequence-specific DNA binding|DNA-binding transcription factor activity, RNA polymerase II-specific|nucleus|regulation of transcription by RNA polymerase II					zf-C2H2
4930522P08Rik	1.6060804888570035	0.8099471910661489	0.8231612050491437	0.7195517374865958	0.8101070410871197	0.3777722159767979	78183	RIKEN cDNA 4930522P08 gene	non_coding			GO:0003674,GO:0005575,GO:0008150	molecular_function|cellular_component|biological_process
4930523C07Rik	3.883921284921079	4.132564620425917	3.906236990277703	4.459152172626349	3.991910358843916	4.530757472666265	67647	RIKEN cDNA 4930523C07 gene	protein_coding			GO:0003674,GO:0005575,GO:0008150	molecular_function|cellular_component|biological_process
4930524J08Rik	1.0250930392894133	0.7658591565356122	1.3232016115955512	2.6569003738953363	1.3788185497290877	1.453840049695893	75129	RIKEN cDNA 4930524J08 gene	protein_coding			GO:0003674,GO:0005575,GO:0008150	molecular_function|cellular_component|biological_process
4930525D18Rik	0.052568873809713514	0.0795315277940828	0.026943019240633397	0.051813875113885216	0.0	0.0	75100	RIKEN cDNA 4930525D18 gene	non_coding			GO:0003674,GO:0005575,GO:0008150	molecular_function|cellular_component|biological_process
4930525G20Rik	0.18120158176927026	0.14122371055233182	0.1941845725518432	0.11365400393243252	0.10801591584754153	0.1278633111324214	320163	RIKEN cDNA 4930525G20 gene	non_coding			GO:0003674,GO:0005575,GO:0008150	molecular_function|cellular_component|biological_process
4930526H09Rik	0.0	0.0	0.0	0.0	0.0	0.021614471440438186	102636142	RIKEN cDNA 4930526H09 gene	non_coding			GO:0003674,GO:0005575,GO:0008150	molecular_function|cellular_component|biological_process
4930526I15Rik	1.2322609394836046	1.7342227143916482	1.865329401964224	1.6241250778271998	1.647836729204477	1.4384386683827082	75135	RIKEN cDNA 4930526I15 gene	non_coding			GO:0003674,GO:0005575,GO:0008150	molecular_function|cellular_component|biological_process
4930527F14Rik	0.0	0.0	0.0	0.0	0.0	0.034641969192974395	67651	RIKEN cDNA 4930527F14 gene	non_coding			GO:0003674,GO:0005575,GO:0008150	molecular_function|cellular_component|biological_process
4930527J03Rik	0.0	0.04142543684766917	0.0	0.0	0.0	0.0	75164	RIKEN cDNA 4930527J03 gene	non_coding			GO:0003674,GO:0005575,GO:0008150	molecular_function|cellular_component|biological_process
4930528A17Rik	0.2318777845706496	0.058468041168128725	0.0831906984281951	0.07999163754622429	0.05847958033723745	0.09599188447440596	67735	RIKEN cDNA 4930528A17 gene	non_coding			GO:0003674,GO:0005575,GO:0008150	molecular_function|cellular_component|biological_process
4930534D22Rik	0.0	0.0	0.007833100173701774	0.0	0.0	0.00395431703010346	100503594	RIKEN cDNA 4930534D22 gene	non_coding			GO:0003674,GO:0005575,GO:0008150	molecular_function|cellular_component|biological_process
4930535L15Rik	0.0	0.0	0.0	0.0	0.04496147444768764	0.0	78027	RIKEN cDNA 4930535L15 gene	non_coding			GO:0003674,GO:0005575,GO:0008150	molecular_function|cellular_component|biological_process
4930539J05Rik	0.3936357270871347	0.44664906009156896	0.4034986561477257	0.2424889355329828	1.1416617591756846	0.3564658629957065	319587	RIKEN cDNA 4930539J05 gene	non_coding			GO:0003674,GO:0005575,GO:0008150	molecular_function|cellular_component|biological_process
4930540M03Rik	0.0	0.0	0.0	0.0	0.05731809213654405	0.0	78025	RIKEN cDNA 4930540M03 gene	non_coding			GO:0003674,GO:0005575,GO:0008150	molecular_function|cellular_component|biological_process
4930544D05Rik	0.0	0.0	0.05961859576650794	0.05732598948770279	0.0	0.0	668433	RIKEN cDNA 4930544D05 gene	protein_coding			GO:0003674,GO:0005575,GO:0008150	molecular_function|cellular_component|biological_process
4930549G23Rik	0.04241764300507917	0.0	0.04348045863660837	0.1672337486434364	0.2139546025441688	0.0	75286	RIKEN cDNA 4930549G23 gene	non_coding			GO:0003674,GO:0005575,GO:0008150	molecular_function|cellular_component|biological_process
4930550C14Rik	0.7574922496600274	0.5202750038845251	0.5954539575281653	0.4397230413896175	0.6235156040898064	0.5482906306534425	75311	RIKEN cDNA 4930550C14 gene	protein_coding			GO:0005515,GO:0005737,GO:0005739,GO:0005741,GO:0005829,GO:0016020,GO:0090258,GO:1903215	protein binding|cytoplasm|mitochondrion|mitochondrial outer membrane|cytosol|membrane|negative regulation of mitochondrial fission|negative regulation of protein targeting to mitochondrion
4930553P18Rik	0.0	0.0	0.014975454874841362	0.01439958049483271	0.0	0.0	75355	RIKEN cDNA 4930553P18 gene	non_coding			GO:0003674,GO:0005575,GO:0008150	molecular_function|cellular_component|biological_process
4930554I06Rik	0.0	0.0	0.0	0.04116959856247586	0.0	0.0	75354	RIKEN cDNA 4930554I06 gene	non_coding			GO:0003674,GO:0005575,GO:0008150	molecular_function|cellular_component|biological_process
4930555A03Rik	0.0	0.0	0.0	0.0	0.011784773929308441	0.01209014594341699	100504653	RIKEN cDNA 4930555A03 gene	non_coding			GO:0003674,GO:0005575,GO:0008150	molecular_function|cellular_component|biological_process
4930556G01Rik	0.0	0.0	0.0	0.027215368746687185	0.0	0.0	75332	RIKEN cDNA 4930556G01 gene	non_coding			GO:0003674,GO:0005575,GO:0008150	molecular_function|cellular_component|biological_process
4930556M19Rik	1.2781849758863857	1.659960108386291	1.2000606583703908	1.0312747833011913	1.0098657240084763	1.1121266661606608	75259	RIKEN cDNA 4930556M19 gene	non_coding			GO:0003674,GO:0005575,GO:0008150	molecular_function|cellular_component|biological_process
4930558J18Rik	0.3237135913545516	0.5199780589110209	0.4670123335043122	0.4608707839077159	0.6289347770694084	0.8189483067988245	75323	RIKEN cDNA 4930558J18 gene	non_coding			GO:0003674,GO:0005575,GO:0008150	molecular_function|cellular_component|biological_process
4930558K02Rik	0.0	0.0	0.0063990525270826845	0.0	0.0	0.0	75368	RIKEN cDNA 4930558K02 gene	protein_coding			GO:0003674,GO:0005575,GO:0008150	molecular_function|cellular_component|biological_process
4930562C15Rik	0.005754908290747584	0.017413218717020236	0.035394618960326814	0.028361279009705587	0.011611103576666	0.0178679630574289	78809	RIKEN cDNA 4930562C15 gene	protein_coding			GO:0003674,GO:0005575,GO:0008150	molecular_function|cellular_component|biological_process
4930563E18Rik	0.0	0.0	0.0	0.0	0.031962310231968535	0.0	75370	RIKEN cDNA 4930563E18 gene	non_coding			GO:0003674,GO:0005575,GO:0008150	molecular_function|cellular_component|biological_process
4930563E22Rik	0.2524829218412802	0.3819817899968142	0.4034377598820832	0.2415374244669011	0.31463532254608817	0.16139414261803794	75304	RIKEN cDNA 4930563E22 gene	protein_coding			GO:0003674,GO:0005575,GO:0008150	molecular_function|cellular_component|biological_process
4930563M21Rik	0.012901013604061836	0.0	0.0	0.0	0.0	0.0	75258	RIKEN cDNA 4930563M21 gene	non_coding			GO:0003674,GO:0005575,GO:0008150	molecular_function|cellular_component|biological_process
4930568A12Rik	1.1182833155884508	1.2084660716763231	1.1299272432708227	0.8817779473926647	0.6768745607760975	0.7274813530524623	75883	RIKEN cDNA 4930568A12 gene	non_coding			GO:0003674,GO:0005575,GO:0008150	molecular_function|cellular_component|biological_process
4930570G19Rik	0.05309834448117825	0.02975280176469285	0.060476417288328185	0.04070557670817457	0.035710408482192195	0.04274171019133172	329782	RIKEN cDNA 4930570G19 gene	non_coding			GO:0003674,GO:0005575,GO:0008150	molecular_function|cellular_component|biological_process
4930572G02Rik	0.02299274106817376	0.0	0.0	0.0	0.0	0.0	75943	RIKEN cDNA 4930572G02 gene	non_coding			GO:0003674,GO:0005575,GO:0008150	molecular_function|cellular_component|biological_process
4930573C15Rik	0.0	0.024739617818298937	0.02514323630033186	0.04835272891983705	0.0	0.050771380571956494	75949	RIKEN cDNA 4930573C15 gene	non_coding			GO:0003674,GO:0005575,GO:0008150	molecular_function|cellular_component|biological_process
4930577N17Rik	0.6273793464503513	0.4821146165732378	0.9799603063697042	0.7803226219337029	0.9192123664860584	0.7420574821664461	67746	RIKEN cDNA 4930577N17 gene	non_coding			GO:0003674,GO:0005575,GO:0008150	molecular_function|cellular_component|biological_process
4930578G10Rik	0.07760956764336252	0.0	0.0	0.0	0.0	0.0	102638670	RIKEN cDNA 4930578G10 gene	non_coding			GO:0003674,GO:0005575,GO:0008150	molecular_function|cellular_component|biological_process
4930578I06Rik	0.0	0.0	0.0	0.0	0.021015015999257897	0.0	67750	RIKEN cDNA 4930578I06 gene	protein_coding			GO:0003674,GO:0005575,GO:0008150	molecular_function|cellular_component|biological_process
4930578L24Rik	0.045004084651730336	0.1286082998231144	0.10764064760038414	0.1035013749226146	0.037833435815737164	0.04657655004299301	105246496	RIKEN cDNA 4930578L24 gene	non_coding			GO:0003674,GO:0005575,GO:0008150	molecular_function|cellular_component|biological_process
4930578M01Rik	0.027124843377007633	0.05471628814058177	0.1668268975252449	0.02673527403891762	0.054727086869070726	0.02807259907038168	75951	RIKEN cDNA 4930578M01 gene	non_coding			GO:0003674,GO:0005575,GO:0008150	molecular_function|cellular_component|biological_process
4930579G18Rik	0.0	0.13587316452705728	0.03452247229189987	0.049792389226485184	0.0	0.0	75913	RIKEN cDNA 4930579G18 gene	non_coding			GO:0003674,GO:0005575,GO:0008150	molecular_function|cellular_component|biological_process
4930579G24Rik	6.493990421488262	6.461674219598841	6.848724017735827	7.102340903681782	7.798373746741874	6.87599126590703	75939	RIKEN cDNA 4930579G24 gene	protein_coding			GO:0003674,GO:0005575,GO:0005737,GO:0005829,GO:0008150	molecular_function|cellular_component|cytoplasm|cytosol|biological_process
4930579K19Rik	0.19220494486676504	0.43079577555128185	0.4378240626602927	0.1262963205900952	0.15080827887661896	0.19892068247528266	75881	RIKEN cDNA 4930579K19 gene	non_coding			GO:0003674,GO:0005575,GO:0008150	molecular_function|cellular_component|biological_process
4930579P08Rik	0.0	0.0	0.020553110031974617	0.0	0.0	0.0	75878	RIKEN cDNA 4930579P08 gene	non_coding			GO:0003674,GO:0005575,GO:0008150	molecular_function|cellular_component|biological_process
4930581F22Rik	1.823146321334044	2.097089443949221	1.6063513319786125	1.4436268851464005	1.5705443597247226	1.7172436602029395	78934	RIKEN cDNA 4930581F22 gene	non_coding			GO:0003674,GO:0005575,GO:0008150	molecular_function|cellular_component|biological_process
4930583K01Rik	0.0	0.02810174028511193	0.02856021065598285	0.05492388120792362	0.05621457280888692	0.0	67745	RIKEN cDNA 4930583K01 gene	non_coding			GO:0003674,GO:0005575,GO:0008150	molecular_function|cellular_component|biological_process
4930589L23Rik	0.0	0.018191962369320996	0.0	0.0	0.0	0.0	75879	RIKEN cDNA 4930589L23 gene	non_coding			GO:0003674,GO:0005575,GO:0008150	molecular_function|cellular_component|biological_process
4930590J08Rik	0.05614099809495773	0.09122734070497733	0.022379647827666074	0.036889797494875684	0.08495256277489054	0.05487467102766418	381798	RIKEN cDNA 4930590J08 gene	protein_coding			GO:0003674,GO:0005737,GO:0008150,GO:0016020	molecular_function|cytoplasm|biological_process|membrane
4930591A17Rik	0.03347242577271554	0.0	0.0	0.0	0.0	0.0	68175	RIKEN cDNA 4930591A17 gene	protein_coding			GO:0003674,GO:0005575,GO:0008150	molecular_function|cellular_component|biological_process
4930592A05Rik	0.0	0.0	0.0	0.0	0.024670709637299774	0.025309987432242723	75880	RIKEN cDNA 4930592A05 gene	non_coding			GO:0003674,GO:0005575,GO:0008150	molecular_function|cellular_component|biological_process
4930592C13Rik	0.03721971700899534	0.03753984367890141	0.0	0.0	0.0	0.0	381498	RIKEN cDNA 4930592C13 gene	non_coding			GO:0003674,GO:0005575,GO:0008150	molecular_function|cellular_component|biological_process
4930593A02Rik	0.0	0.026453983658586176	0.1344278571920728	0.025851698884113303	0.079377613737069	0.02714482660643516	71301	RIKEN cDNA 4930593A02 gene	non_coding			GO:0003674,GO:0005575,GO:0008150	molecular_function|cellular_component|biological_process
4930594M22Rik	0.14224859355778202	0.17080008722297518	0.12498237559641835	0.10014686214192572	0.10933362949393644	0.18928135424960815	105245866	RIKEN cDNA 4930594M22 gene	non_coding			GO:0003674,GO:0005575,GO:0008150	molecular_function|cellular_component|biological_process
4930597O21Rik	0.037023676362597326	0.09335529221878794	0.037951340871682254	0.16421372609457074	0.03734948667437709	0.13411055793668414	75373	RIKEN cDNA 4930597O21 gene	non_coding			GO:0003674,GO:0005575,GO:0008150	molecular_function|cellular_component|biological_process
4930598F16Rik	0.03232882121280673	0.0	0.0	0.0	0.03261331655075371	0.0	75381	RIKEN cDNA 4930598F16 gene	non_coding			GO:0003674,GO:0005575,GO:0008150	molecular_function|cellular_component|biological_process
4930598N05Rik	0.0	0.0	0.0	0.0	0.04220873111415574	0.04330246149121799	102634128	RIKEN cDNA 4930598N05 gene	non_coding			GO:0003674,GO:0005575,GO:0008150	molecular_function|cellular_component|biological_process
4930599A14Rik	0.0	0.013619010247943928	0.0	0.0	0.0	0.0	102639337	RIKEN cDNA 4930599A14 gene	non_coding			GO:0003674,GO:0005575,GO:0008150	molecular_function|cellular_component|biological_process
4930599N23Rik	0.25161374600740144	0.08459262501734262	0.1432878750524594	0.13777780428010386	0.08460932009701219	0.057867834901900415	75379	RIKEN cDNA 4930599N23 gene	non_coding			GO:0003674,GO:0005575,GO:0008150	molecular_function|cellular_component|biological_process
4931403E22Rik	0.07365938006870036	0.037146462083463824	0.3020199522063815	0.0	0.1857689662808651	0.0381165379593356	70942	RIKEN cDNA 4931403E22 gene	non_coding			GO:0003674,GO:0005575,GO:0008150	molecular_function|cellular_component|biological_process
4931403G20Rik	0.0	0.0	0.0	0.0	0.026802088439658287	0.0	70934	RIKEN cDNA 4931403G20 gene	non_coding			GO:0003674,GO:0005575,GO:0008150	molecular_function|cellular_component|biological_process
4931406C07Rik	9.041185259447905	8.401289561609204	8.665200235174947	8.088046545127153	7.661740548573201	7.844266082898287	70984	RIKEN cDNA 4931406C07 gene	protein_coding			GO:0005634,GO:0005654,GO:0008270,GO:0016604,GO:0016787,GO:0016788,GO:0046872	nucleus|nucleoplasm|zinc ion binding|nuclear body|hydrolase activity|hydrolase activity, acting on ester bonds|metal ion binding
4931406H21Rik	0.012753879182449931	0.006431787628759418	0.01307344012920314	0.0062853534352769	0.01929917099154244	0.0	77592	RIKEN cDNA 4931406H21 gene	non_coding			GO:0003674,GO:0005575,GO:0008150	molecular_function|cellular_component|biological_process
4931408C20Rik	0.0	0.0	0.0	0.0	0.0	0.005878976531248252	210940	RIKEN cDNA 4931408C20 gene	protein_coding			GO:0003674,GO:0005575,GO:0008150	molecular_function|cellular_component|biological_process
4931408D14Rik	0.045517544760306984	0.007651506836803525	0.0	0.022431908929970656	0.0	0.007851325117741653	77059	RIKEN cDNA 4931408D14 gene	non_coding			GO:0003674,GO:0005575,GO:0008150	molecular_function|cellular_component|biological_process
4931414P19Rik	1.100315205333013	1.0686760865754508	0.8772436412024018	1.0804956710016955	1.0442203759087938	0.970055473260282	74359	RIKEN cDNA 4931414P19 gene	protein_coding			GO:0005575,GO:0005576,GO:0010628,GO:0030154	cellular_component|extracellular region|positive regulation of gene expression|cell differentiation
4931415C17Rik	0.09836521389893972	0.13228167039584451	0.13443980102656342	0.08617998597351678	0.07717953676848735	0.12442484270333096	70966	RIKEN cDNA 4931415C17 gene	non_coding			GO:0003674,GO:0005575,GO:0008150	molecular_function|cellular_component|biological_process
4931431B13Rik	0.15603953240769086	0.10492108529282804	0.0	0.0	0.262354480920968	0.05383054409479108	70973	RIKEN cDNA 4931431B13 gene	non_coding			GO:0003674,GO:0005575,GO:0008150	molecular_function|cellular_component|biological_process
4931431C16Rik	0.008995331971826661	0.0	0.01844143766671507	0.0	0.0090744913693322	0.0	74364	RIKEN cDNA 4931431C16 gene	non_coding			GO:0003674,GO:0005575,GO:0008150	molecular_function|cellular_component|biological_process
4931440J10Rik	0.05522386743646671	0.05569884774804452	0.05660755557628026	0.027215368746687185	0.08356476058964167	0.0	71000	RIKEN cDNA 4931440J10 gene	non_coding			GO:0003674,GO:0005575,GO:0008150	molecular_function|cellular_component|biological_process
4931440P22Rik	0.13219899485731285	0.2266712645995783	0.16261364433680509	0.27363071715167325	0.240052235417638	0.15049990377495862	71004	RIKEN cDNA 4931440P22 gene	non_coding			GO:0003674,GO:0005575,GO:0008150	molecular_function|cellular_component|biological_process
4932412D23Rik	0.0	0.010296197789109474	0.0052320883836582685	0.0	0.0	0.0052825409454016975	75722	RIKEN cDNA 4932412D23 gene	non_coding			GO:0003674,GO:0005575,GO:0008150	molecular_function|cellular_component|biological_process
4932413F04Rik	0.0	0.0	0.0	0.0	0.0	0.009208624722183069	319215	RIKEN cDNA 4932413F04 gene	non_coding			GO:0003674,GO:0005575,GO:0008150	molecular_function|cellular_component|biological_process
4932431P20Rik	0.0	0.0	0.002683122248029881	0.0	0.0026405717517952523	0.0	114675	RIKEN cDNA 4932431P20 gene	protein_coding
4932435O22Rik	0.036158484631019866	0.0875267607469271	0.051890259278256905	0.07840618138926546	0.04377201745171706	0.05239063242147362	319819	RIKEN cDNA 4932435O22 gene	non_coding			GO:0003674,GO:0005575,GO:0008150	molecular_function|cellular_component|biological_process
4932438H23Rik	0.01841484501717509	0.018573231041731912	0.018876247012898844	0.010890221655672879	0.0037153793256173018	0.02668157657153492	74387	RIKEN cDNA 4932438H23 gene	protein_coding			GO:0003674,GO:0005575,GO:0008150	molecular_function|cellular_component|biological_process
4932441J04Rik	0.03388737319965003	0.0	0.0	0.0	0.0	0.03507141509206085	319216	RIKEN cDNA 4932441J04 gene	non_coding			GO:0003674,GO:0005575,GO:0008150	molecular_function|cellular_component|biological_process
4932443L11Rik	0.0	0.0	0.002928997213615895	0.0	0.0	0.0	78899	RIKEN cDNA 4932443L11 gene	non_coding			GO:0003674,GO:0005575,GO:0008150	molecular_function|cellular_component|biological_process
4932702P03Rik	0.03565541006224047	0.0	0.0	0.0	0.0	0.0	73326	RIKEN cDNA 4932702P03 gene	non_coding			GO:0003674,GO:0005575,GO:0008150	molecular_function|cellular_component|biological_process
4933400B14Rik	0.0	0.0	0.07735787119396581	0.0	0.10150811409048498	0.104138434997285	71052	RIKEN cDNA 4933400B14 gene	non_coding			GO:0003674,GO:0005575,GO:0008150	molecular_function|cellular_component|biological_process
4933400C23Rik	0.8642470588856881	1.2203526232010082	0.9892568048118277	0.8376374236795073	0.4359262393757069	0.7453702387832606	331003	RIKEN cDNA 4933400C23 gene	non_coding
4933401D09Rik	0.07427089190323298	0.2434565107417357	0.03806591095733261	0.018301051738338327	0.0	0.05764946571359135	71008	RIKEN cDNA 4933401D09 gene	non_coding			GO:0003674,GO:0005575,GO:0008150	molecular_function|cellular_component|biological_process
4933402J15Rik	0.0	0.0	0.0	0.029215534401564193	0.0	0.0	74425	RIKEN cDNA 4933402J15 gene	non_coding			GO:0003674,GO:0005575,GO:0008150	molecular_function|cellular_component|biological_process
4933404O12Rik	3.743009747491017	3.218923396965548	4.014659173258228	3.646496083455686	3.5821497536286677	3.8802059574019867	66752	RIKEN cDNA 4933404O12 gene	non_coding			GO:0003674,GO:0005575,GO:0008150	molecular_function|cellular_component|biological_process
4933405D12Rik	0.19220494486676504	0.1938580989980768	0.19702082819713168	0.22101856103266665	0.06463211951855098	0.298381023712924	74057	RIKEN cDNA 4933405D12 gene	non_coding			GO:0003674,GO:0005575,GO:0008150	molecular_function|cellular_component|biological_process
4933405L10Rik	0.20248751393371128	0.020422910840949656	0.0	0.0	0.0	0.02095625296858945	71046	RIKEN cDNA 4933405L10 gene	protein_coding			GO:0003674,GO:0005575,GO:0008150	molecular_function|cellular_component|biological_process
4933406B17Rik	0.0069438986573372614	0.0	0.0	0.0	0.0	0.0	71040	RIKEN cDNA 4933406B17 gene	non_coding			GO:0003674,GO:0005575,GO:0008150	molecular_function|cellular_component|biological_process
4933406C10Rik	0.24105065957571015	0.0759762298584012	0.1544315126101216	0.17819150192258382	0.13678420395352858	0.062368272766285815	74076	RIKEN cDNA 4933406C10 gene	non_coding			GO:0003674,GO:0005575,GO:0008150	molecular_function|cellular_component|biological_process
4933406G16Rik	0.017374458293040906	0.0	0.0	0.0	0.0	0.0	74059	RIKEN cDNA 4933406G16 gene	non_coding			GO:0003674,GO:0005575,GO:0008150	molecular_function|cellular_component|biological_process
4933406I18Rik	0.04473133262353804	0.015038688891972019	0.015284040005595668	0.0	0.030083313812270997	0.030862845281013556	71045	RIKEN cDNA 4933406I18 gene	non_coding			GO:0003674,GO:0005575,GO:0008150	molecular_function|cellular_component|biological_process
4933406J09Rik	0.0	0.0	0.016756588710453726	0.0	0.0	0.0	102639979	RIKEN cDNA 4933406J09 gene	non_coding			GO:0003674,GO:0005575,GO:0008150	molecular_function|cellular_component|biological_process
4933407G14Rik	0.0	0.0	0.019983095094479285	0.0	0.0	0.0	71125	RIKEN cDNA 4933407G14 gene	non_coding			GO:0003674,GO:0005575,GO:0008150	molecular_function|cellular_component|biological_process
4933407K13Rik	0.8161878227517604	0.7497071506276336	0.7843483207847897	0.8331965794379741	0.7719096738708457	0.9729201152345578	74396	RIKEN cDNA 4933407K13 gene	non_coding			GO:0003674,GO:0005575,GO:0008150	molecular_function|cellular_component|biological_process
4933407L21Rik	0.021430516500823973	0.0	0.0	0.0	0.0	0.022179309544282388	71141	RIKEN cDNA 4933407L21 gene	non_coding			GO:0003674,GO:0005575,GO:0008150	molecular_function|cellular_component|biological_process
4933407O12Rik	0.17159360378689395	0.10816842489866536	0.1539064185393461	0.04228229041551575	0.06491386371871903	0.08879458537693524	102635879	RIKEN cDNA 4933407O12 gene	protein_coding			GO:0003674,GO:0005575,GO:0008150	molecular_function|cellular_component|biological_process
4933408J17Rik	0.013234122077969836	0.0	0.01356571598129793	0.026088104952445703	0.05340233221113196	0.041089586912592006	74454	RIKEN cDNA 4933408J17 gene	non_coding			GO:0003674,GO:0005575,GO:0008150	molecular_function|cellular_component|biological_process
4933408N05Rik	0.26437292037299664	0.10979573748563644	0.47823007602843604	0.2299199768011847	0.1725702103959288	0.12875776160220573	71122	RIKEN cDNA 4933408N05 gene	non_coding			GO:0003674,GO:0005575,GO:0008150	molecular_function|cellular_component|biological_process
4933411E08Rik	0.043313790392510425	0.0	0.0	0.0	0.0	0.01494239868358931	71067	RIKEN cDNA 4933411E08 gene	non_coding			GO:0003674,GO:0005575,GO:0008150	molecular_function|cellular_component|biological_process
4933411K16Rik	0.07024192132175852	0.23024973357087786	0.2520066553385153	0.17308275198642598	0.1417201078950668	0.07269620944135954	66765	RIKEN cDNA 4933411K16 gene	protein_coding			GO:0003674,GO:0005575,GO:0008150	molecular_function|cellular_component|biological_process
4933412E12Rik	0.6992514003505511	0.7628383663590216	0.5997478575281596	0.9986493284711008	0.6046327283034746	0.8270669675074397	71086	RIKEN cDNA 4933412E12 gene	non_coding			GO:0003674,GO:0005575,GO:0008150	molecular_function|cellular_component|biological_process
4933412O06Rik	0.0	0.0	0.0	0.0	0.022100386371436843	0.02267306086984522	71071	RIKEN cDNA 4933412O06 gene	non_coding			GO:0003674,GO:0005575,GO:0008150	molecular_function|cellular_component|biological_process
4933413J09Rik	0.0	0.007326199194494784	0.0	0.0	0.0	0.015035044202442385	71106	RIKEN cDNA 4933413J09 gene	non_coding			GO:0003674,GO:0005575,GO:0008150	molecular_function|cellular_component|biological_process
4933413L06Rik	0.02668354982965935	0.0	0.0	0.0	0.0	0.0	71100	RIKEN cDNA 4933413L06 gene	non_coding			GO:0003674,GO:0005575,GO:0008150	molecular_function|cellular_component|biological_process
4933416E03Rik	0.15280890026674485	0.3082464182826563	0.4027825981953784	0.4518427370179804	0.17617557334604134	0.02259258860411373	71081	RIKEN cDNA 4933416E03 gene	non_coding			GO:0003674,GO:0005575,GO:0008150	molecular_function|cellular_component|biological_process
4933416I08Rik	0.01672483544727799	0.0	0.0	0.0	0.0	0.0	71159	RIKEN cDNA 4933416I08 gene	protein_coding			GO:0003674,GO:0005575,GO:0008150	molecular_function|cellular_component|biological_process
4933416M07Rik	0.0	0.0	0.0	0.0	0.016328114404686563	0.0	71082	RIKEN cDNA 4933416M07 gene	non_coding			GO:0003674,GO:0005575,GO:0008150	molecular_function|cellular_component|biological_process
4933417D19Rik	0.06005427081272398	0.1817123922260248	0.10259831574138673	0.19730588733359056	0.0	0.10358766215148976	71186	RIKEN cDNA 4933417D19 gene	non_coding			GO:0003674,GO:0005575,GO:0008150	molecular_function|cellular_component|biological_process
4933417E11Rik	0.18007123837471856	0.04540500763358433	0.16151021231896615	0.1331137797985267	0.3406047652578716	0.09318150908265756	71134	RIKEN cDNA 4933417E11 gene	non_coding			GO:0003674,GO:0005575,GO:0008150	molecular_function|cellular_component|biological_process
4933417O13Rik	0.04836611980919906	0.03252141110321603	0.016525993452970417	0.01589049380950084	0.06505565896493729	0.016685352134230787	71153	RIKEN cDNA 4933417O13 gene	non_coding			GO:0003674,GO:0005575,GO:0008150	molecular_function|cellular_component|biological_process
4933421O10Rik	3.476263563886385	3.983104172245161	3.6354180870452564	2.9287624681256363	2.9782480674148286	2.9628331469773013	100504166	RIKEN cDNA 4933421O10 gene	non_coding			GO:0003674,GO:0005575,GO:0008150	molecular_function|cellular_component|biological_process
4933422A05Rik	0.1270026774340866	0.0	0.018597836289994733	0.053647994586943096	0.0	0.0	71133	RIKEN cDNA 4933422A05 gene	non_coding			GO:0003674,GO:0005575,GO:0008150	molecular_function|cellular_component|biological_process
4933424G05Rik	0.0	0.014219963708741453	0.0	0.0	0.014222770140471963	0.014591316536868869	74456	RIKEN cDNA 4933424G05 gene	non_coding			GO:0003674,GO:0005575,GO:0008150	molecular_function|cellular_component|biological_process
4933424G06Rik	0.05522386743646671	0.01392471193701113	0.014151888894070066	0.013607684373343592	0.0	0.014288354296765534	71166	RIKEN cDNA 4933424G06 gene	protein_coding			GO:0003674,GO:0005575,GO:0008150	molecular_function|cellular_component|biological_process
4933425B07Rik	0.012773745037874313	0.025767223958207512	0.0	0.012590287410850613	0.0	0.02644013225008949	74458	RIKEN cDNA 4933425B07 gene	non_coding			GO:0003674,GO:0005575,GO:0008150	molecular_function|cellular_component|biological_process
4933426B08Rik	0.0030576973580593984	0.0	0.0	0.0	0.0123384210266585	0.0031645348442500844	115488815	RIKEN cDNA 4933426B08 gene	non_coding			GO:0003674,GO:0005575,GO:0008150	molecular_function|cellular_component|biological_process
4933427D06Rik	0.0	0.00859502482568543	0.0	0.0	0.0	0.0	232217	RIKEN cDNA 4933427D06 gene	non_coding			GO:0003674,GO:0005575,GO:0008150	molecular_function|cellular_component|biological_process
4933427D14Rik	2.1438614401795943	2.2627616629534537	2.105201924426032	2.4309667722604797	2.6412070773295193	2.405302719269274	74477	RIKEN cDNA 4933427D14 gene	protein_coding			GO:0003674,GO:0005737,GO:0005813,GO:0005829,GO:0005856,GO:0007099,GO:0034451,GO:0060271,GO:0061824,GO:0071539	molecular_function|cytoplasm|centrosome|cytosol|cytoskeleton|centriole replication|centriolar satellite|cilium assembly|cytosolic ciliogenesis|protein localization to centrosome
4933427E11Rik	0.020265430760251998	0.08175893466805217	0.02077320099607319	0.0	0.02044376762366028	0.0	66769	RIKEN cDNA 4933427E11 gene	non_coding			GO:0003674,GO:0005575,GO:0008150	molecular_function|cellular_component|biological_process
4933427E13Rik	0.0	0.016620118333391717	0.0	0.0	0.01662339845621137	0.0	71234	RIKEN cDNA 4933427E13 gene	non_coding			GO:0003674,GO:0005575,GO:0008150	molecular_function|cellular_component|biological_process
4933427I04Rik	0.0	0.0	0.0	0.01099224549106903	0.0	0.011542088557042692	115489902	Riken cDNA 4933427I04 gene	non_coding			GO:0003674,GO:0005575,GO:0008150	molecular_function|cellular_component|biological_process
4933428C19Rik	0.030076079392354425	0.0	0.030829665047961925	0.0	0.0	0.0	71293	RIKEN cDNA 4933428C19 gene	non_coding			GO:0003674,GO:0005575,GO:0008150	molecular_function|cellular_component|biological_process
4933428G20Rik	0.009173092074178196	0.0	0.0282087986680457	0.0	0.04626907884996938	0.0	100141474	RIKEN cDNA 4933428G20 gene	non_coding			GO:0003674,GO:0005575,GO:0008150	molecular_function|cellular_component|biological_process
4933430H16Rik	0.017084883988156892	0.0	0.0	0.0	0.03447046374322719	0.017681838442247348	71285	RIKEN cDNA 4933430H16 gene	non_coding			GO:0003674,GO:0005575,GO:0008150	molecular_function|cellular_component|biological_process
4933430I17Rik	0.04470264643331345	0.061000239787338414	0.059299984202984476	0.03369341772048714	0.06101227870755047	0.05170747111798711	214106	RIKEN cDNA 4933430I17 gene	protein_coding			GO:0003674,GO:0005575,GO:0008150	molecular_function|cellular_component|biological_process
4933430M04Rik	0.0	0.0	0.0	0.13054586031385346	0.0334034103568285	0.06853794712472727	71316	RIKEN cDNA 4933430M04 gene	non_coding			GO:0003674,GO:0005575,GO:0008150	molecular_function|cellular_component|biological_process
4933431E20Rik	5.209831092967095	4.850790708719031	5.284399590985912	4.09455147293533	3.9566762747543036	4.5206904868804765	329735	RIKEN cDNA 4933431E20 gene	non_coding			GO:0003674,GO:0005575,GO:0008150	molecular_function|cellular_component|biological_process
4933432I09Rik	0.0	0.0969290494990384	0.08209201174880487	0.047361120221285705	0.016158029879637745	0.016576723539606892	66779	RIKEN cDNA 4933432I09 gene	non_coding			GO:0003674,GO:0005575,GO:0008150	molecular_function|cellular_component|biological_process
4933433G15Rik	0.4480892383363958	0.4734643597385814	0.3280832525051976	0.441653742080888	0.3228803195376007	0.22083128670282895	71274	RIKEN cDNA 4933433G15 gene	non_coding			GO:0003674,GO:0005575,GO:0008150	molecular_function|cellular_component|biological_process
4933433G19Rik	0.13912667074238974	0.0	0.14261262587690587	0.0	0.0	0.16798579783021042	71226	RIKEN cDNA 4933433G19 gene	non_coding			GO:0003674,GO:0005575,GO:0008150	molecular_function|cellular_component|biological_process
4933433H22Rik	0.0	0.02774045463583436	0.05638606150750779	0.027108880439685054	0.013872964726173043	0.0	74473	RIKEN cDNA 4933433H22 gene	non_coding			GO:0003674,GO:0005575,GO:0008150	molecular_function|cellular_component|biological_process
4933433N18Rik	0.16641871212815731	0.0	0.0	0.0	0.0	0.0	71252	RIKEN cDNA 4933433N18 gene	non_coding			GO:0003674,GO:0005575,GO:0008150	molecular_function|cellular_component|biological_process
4933434E20Rik	22.34502481734448	21.742417148865734	23.781119901214694	24.10408474271941	24.01030608095017	23.651042794542185	99650	RIKEN cDNA 4933434E20 gene	protein_coding			GO:0001701,GO:0003674,GO:0005739,GO:0005794,GO:0005829,GO:0006909	in utero embryonic development|molecular_function|mitochondrion|Golgi apparatus|cytosol|phagocytosis
4933438K21Rik	0.0	0.014656725736416912	0.0	0.0	0.0	0.0	71270	RIKEN cDNA 4933438K21 gene	non_coding			GO:0009267	cellular response to starvation
4933439C10Rik	1.0667634880410155	1.1143651002413646	1.2497054778094483	1.2485880149394781	1.3451888290039875	1.0448919163084147	74476	RIKEN cDNA 4933439C10 gene	non_coding			GO:0003674,GO:0005575,GO:0008150	molecular_function|cellular_component|biological_process
4933439K11Rik	0.0	0.10547858308928304	0.026799857608111433	0.0	0.13187425023976396	0.0	71319	RIKEN cDNA 4933439K11 gene	non_coding			GO:0003674,GO:0005575,GO:0008150	molecular_function|cellular_component|biological_process
4933440J02Rik	0.0	0.0	0.022044288469609142	0.0	0.0	0.0	71321	RIKEN cDNA 4933440J02 gene	non_coding			GO:0003674,GO:0005575,GO:0008150	molecular_function|cellular_component|biological_process
4933440N22Rik	0.3106923711223292	0.5106682944607899	0.5425905689544955	0.5217254927276525	0.4991606910618867	0.4168216358696288	74471	RIKEN cDNA 4933440N22 gene	protein_coding			GO:0003674,GO:0005575,GO:0008150	molecular_function|cellular_component|biological_process
5031425E22Rik	1.7224813024783805	1.8137811041440492	1.5102327508831652	1.473512686197782	1.4097827707930168	1.3902549855780213	269630	RIKEN cDNA 5031425E22 gene	non_coding			GO:0003674,GO:0005575,GO:0008150	molecular_function|cellular_component|biological_process
5031434C07Rik	0.0	0.0	0.01191808412534634	0.011459779562050227	0.0	0.012033009147843185	100503613	RIKEN cDNA 5031434C07 gene	non_coding			GO:0003674,GO:0005575,GO:0008150	molecular_function|cellular_component|biological_process
5031434O11Rik	0.5322854379694055	0.6334990755661948	0.6329219509024256	0.5141478944662985	0.4080968792794011	0.4407070074744471	100039684	RIKEN cDNA 5031434O11 gene	non_coding			GO:0003674,GO:0005575,GO:0008150	molecular_function|cellular_component|biological_process
5031439G07Rik	10.4443121207866	10.654083443237491	10.667694239232183	12.357190610643649	12.51390656692393	12.45840701357141	223739	RIKEN cDNA 5031439G07 gene	protein_coding			GO:0003674,GO:0005575,GO:0008150	molecular_function|cellular_component|biological_process
5033403F01Rik	1.0774700558954418	1.032400503861291	0.8651659141853607	1.0265954934972994	0.6340552454958578	0.780582181742423	75958	RIKEN cDNA 5033403F01 gene	non_coding			GO:0003674,GO:0005575,GO:0008150	molecular_function|cellular_component|biological_process
5033406O09Rik	0.31304171471648945	0.2726795238654268	0.14585694626508305	0.42074424904508295	0.6603017693323797	0.3976112658383903	77675	RIKEN cDNA 5033406O09 gene	non_coding
5033417F24Rik	0.20248751393371128	0.3446366204410255	0.3372866853086699	0.16215823878234448	0.19150257635126214	0.19646487158052608	75995	RIKEN cDNA 5033417F24 gene	non_coding			GO:0003674,GO:0005575,GO:0008150	molecular_function|cellular_component|biological_process
5033421B08Rik	0.033399718901637135	0.0336869897797364	0.034236581603628635	0.006584005852103796	0.006738727639186417	0.027653377525752032	75990	RIKEN cDNA 5033421B08 gene	non_coding			GO:0003674,GO:0005575,GO:0008150	molecular_function|cellular_component|biological_process
5033426O07Rik	0.038039788083410776	0.019183484091035048	0.07798582453570269	0.05624018605326234	0.0767490804642399	0.05905337616583575	76001	RIKEN cDNA 5033426O07 gene	non_coding			GO:0003674,GO:0005575,GO:0008150	molecular_function|cellular_component|biological_process
5033430I15Rik	1.23335732431655	0.5892467811234421	0.8317501981936958	0.7997656185124763	1.015014183045951	1.3100422782541044	76000	RIKEN cDNA 5033430I15 gene	non_coding			GO:0003674,GO:0005575,GO:0008150	molecular_function|cellular_component|biological_process
5330413P13Rik	0.006775608081229943	0.0	0.0	0.0	0.0	0.0	414081	RIKEN cDNA 5330413P13 gene	non_coding			GO:0003674,GO:0005575,GO:0008150	molecular_function|cellular_component|biological_process
5330425B07Rik	0.009626542171493122	0.009709340030684948	0.01973548924682368	0.006325523295499747	0.009711256252167826	0.0	102633677	RIKEN cDNA 5330425B07 gene	non_coding			GO:0003674,GO:0005575,GO:0008150	molecular_function|cellular_component|biological_process
5330438D12Rik	0.25159332447132426	0.2356317580224981	0.1842123156262444	0.17712851390283624	0.19942006782056929	0.4277739146875326	327824	RIKEN cDNA 5330438D12 gene	protein_coding
5330439K02Rik	0.062284134032774476	0.0	0.0	0.06138960393240071	0.18849671312752084	0.12892074611056295	108168267	RIKEN cDNA 5330439K02 gene	non_coding			GO:0003674,GO:0005575,GO:0008150	molecular_function|cellular_component|biological_process
5430400D12Rik	0.06662457016504582	0.06271776735955112	0.04552927605927578	0.026267080938759645	0.03584579728488691	0.0367746486468116	71339	RIKEN cDNA 5430400D12 gene	non_coding			GO:0003674,GO:0005575,GO:0008150	molecular_function|cellular_component|biological_process
5430401H09Rik	0.0	0.0	0.0	0.0052260546451073885	0.0	0.0	100504461	RIKEN cDNA 5430401H09 gene	non_coding			GO:0003674,GO:0005575,GO:0008150	molecular_function|cellular_component|biological_process
5430402O13Rik	0.1954497155348236	0.14784808344639822	0.17530353730350545	0.04816066246931138	0.09858484168867357	0.2022788270652328	73183	RIKEN cDNA 5430402O13 gene	non_coding			GO:0003674,GO:0005575,GO:0008150	molecular_function|cellular_component|biological_process
5430403G16Rik	0.25104319329536656	0.3244155942416796	0.4985833203355986	0.17784583919829733	0.14245446751027566	0.21109949976968773	77200	RIKEN cDNA 5430403G16 gene	protein_coding			GO:0000978,GO:0000981,GO:0001227,GO:0005634,GO:0005654,GO:0006357	RNA polymerase II cis-regulatory region sequence-specific DNA binding|DNA-binding transcription factor activity, RNA polymerase II-specific|DNA-binding transcription repressor activity, RNA polymerase II-specific|nucleus|nucleoplasm|regulation of transcription by RNA polymerase II					zf-C2H2
5430405H02Rik	2.0053509953494686	1.973267329761736	1.9720361756722844	2.314009722779955	1.9901039107421818	1.5860925457538773	74487	RIKEN cDNA 5430405H02 gene	non_coding			GO:0003674,GO:0005575,GO:0008150	molecular_function|cellular_component|biological_process
5430416N02Rik	20.475660324720167	24.219255920833216	25.903517961560265	19.01949957614929	19.307864867292626	20.33693878341548	100503199	RIKEN cDNA 5430416N02 gene	non_coding			GO:0003674,GO:0005575,GO:0009611	molecular_function|cellular_component|response to wounding
5430421F17Rik	0.010719927208255304	0.0	0.010988525494219107	0.0	0.0324427894053903	0.022188973731447653	74489	RIKEN cDNA 5430421F17 gene	non_coding			GO:0003674,GO:0005575,GO:0008150	molecular_function|cellular_component|biological_process
5430425K12Rik	0.0392693263255322	0.019803540839388536	0.020126628898031008	0.13546867906870547	0.0594223477137835	0.0	71416	RIKEN cDNA 5430425K12 gene	non_coding			GO:0003674,GO:0005575,GO:0008150	molecular_function|cellular_component|biological_process
5430431A17Rik	0.0	0.0	0.0	0.0	0.031218533201413306	0.0	71368	RIKEN cDNA 5430431A17 gene	non_coding			GO:0003674,GO:0005575,GO:0008150	molecular_function|cellular_component|biological_process
5430437J10Rik	0.0	0.0	0.12977015099090666	0.020796649702657183	0.02128536354641816	0.043673837661811626	71432	RIKEN cDNA 5430437J10 gene	non_coding			GO:0003674,GO:0005575,GO:0008150	molecular_function|cellular_component|biological_process
5530601H04Rik	1.6085061195280828	2.034575032571456	2.0812832612121435	1.1240778630012331	0.9975375359776356	1.1939505057466056	71445	RIKEN cDNA 5530601H04 gene	non_coding			GO:0003674,GO:0005575,GO:0008150	molecular_function|cellular_component|biological_process
5730403I07Rik	0.0	0.012217546367185542	0.0	0.011939386289167051	0.0	0.0	70487	RIKEN cDNA 5730403I07 gene	non_coding			GO:0003674,GO:0005575,GO:0008150	molecular_function|cellular_component|biological_process
5730405O15Rik	0.8875664646835056	1.7064758026798017	0.7960796485439909	0.8474810599236152	0.9513381650892916	0.6889338630936509	70489	RIKEN cDNA 5730405O15 gene	non_coding			GO:0003674,GO:0005575,GO:0008150	molecular_function|cellular_component|biological_process
5730408K05Rik	4.484782046891183	4.329497544290383	4.794173486130204	5.620186266259236	5.2352016810026285	4.641482591089929	67531	RIKEN cDNA 5730408K05 gene	non_coding			GO:0003674,GO:0005575,GO:0008150	molecular_function|cellular_component|biological_process
5730409E04Rik	6.13337790546906	5.674952171787277	5.785147893877789	5.884420747046894	5.606746099910947	5.600895193717456	230757	RIKEN cDNA 5730409E04Rik gene	protein_coding			GO:0003674,GO:0005575,GO:0008150	molecular_function|cellular_component|biological_process
5730412P04Rik	0.03560381033711421	0.0	0.0	0.0	0.0	0.0	70491	RIKEN cDNA 5730412P04 gene	non_coding			GO:0003674,GO:0005575,GO:0008150	molecular_function|cellular_component|biological_process
5730420D15Rik	0.04162814372748887	0.10496546815462704	0.10667794420149262	0.020515138369964703	0.020997236797904887	0.12924795612607198	70523	RIKEN cDNA 5730420D15 gene	non_coding			GO:0003674,GO:0005575,GO:0008150	molecular_function|cellular_component|biological_process
5730455P16Rik	7.2100859249245035	7.031655697680456	7.651399743111348	7.012546090025753	6.813928879475143	6.639598869321407	70591	RIKEN cDNA 5730455P16 gene	protein_coding			GO:0003674,GO:0005794,GO:0005802,GO:0005829,GO:0006886,GO:0031410,GO:0099041	molecular_function|Golgi apparatus|trans-Golgi network|cytosol|intracellular protein transport|cytoplasmic vesicle|vesicle tethering to Golgi
5730480H06Rik	0.5104786086144398	0.3575480788437152	0.36338135459989707	0.391336610658416	0.4863613558698568	0.4549379066639318	70592	RIKEN cDNA 5730480H06 gene	non_coding			GO:0003674,GO:0005575,GO:0008150	molecular_function|cellular_component|biological_process
5730507C01Rik	0.05817658867223155	0.0521573025155099	0.0728863179457597	0.06371227943588617	0.12389804098984444	0.08027907732055548	236366	RIKEN cDNA 5730507C01 gene	protein_coding			GO:0000122,GO:0000978,GO:0001227,GO:0001817,GO:0002682,GO:0005654	negative regulation of transcription by RNA polymerase II|RNA polymerase II cis-regulatory region sequence-specific DNA binding|DNA-binding transcription repressor activity, RNA polymerase II-specific|regulation of cytokine production|regulation of immune system process|nucleoplasm					zf-C2H2
5730522E02Rik	0.0809283978386379	0.06529957018882587	0.0	0.04785965832887818	0.032656228809373126	0.03350243073267918	70626	RIKEN cDNA 5730522E02 gene	non_coding			GO:0003674,GO:0005575,GO:0008150	molecular_function|cellular_component|biological_process
5730552O08Rik	0.03746532935473998	0.02519171235711049	0.06400676652089557	0.030772707554947057	0.006299171039371465	0.006462397806303599	115488900	RIKEN cDNA 5730552O08 gene	non_coding			GO:0003674,GO:0005575,GO:0008150	molecular_function|cellular_component|biological_process
5730596B20Rik	0.06654647807126297	0.006711884412159544	0.0	0.013118146363699366	0.013426418120164228	0.0	77580	RIKEN cDNA 5730596B20 gene	non_coding			GO:0003674,GO:0005575,GO:0008150	molecular_function|cellular_component|biological_process
5830408C22Rik	0.14018366349256936	0.07069469137251805	0.3592402565417786	0.06908516681851362	0.0	0.0	74744	RIKEN cDNA 5830408C22 gene	non_coding			GO:0003674,GO:0005575,GO:0008150	molecular_function|cellular_component|biological_process
5830416I19Rik	0.0	0.0	0.009588846391343293	0.0	0.0	0.0	74757	RIKEN cDNA 5830416I19 gene	non_coding			GO:0003674,GO:0005575,GO:0008150	molecular_function|cellular_component|biological_process
5830418P13Rik	0.01129579106655001	0.022785892260563663	0.011578818186057329	0.0	0.011395194625860227	0.0	100529079	RIKEN cDNA 5830418P13 gene	non_coding			GO:0003674,GO:0005575,GO:0008150	molecular_function|cellular_component|biological_process
5830428M24Rik	0.047448858134900525	0.14357089684717744	0.2431886789704229	0.09353478709083232	0.1435992317943505	0.19642698057347105	76062	RIKEN cDNA 5830428M24 gene	non_coding			GO:0003674,GO:0005575,GO:0008150	molecular_function|cellular_component|biological_process
5830432E09Rik	0.148206222547867	0.099653962537164	0.18567960247761808	0.0811542622265672	0.0	0.13634188678359402	67765	RIKEN cDNA 5830432E09 gene	non_coding			GO:0003674,GO:0005575,GO:0008150	molecular_function|cellular_component|biological_process
5830433I10Rik	0.06398500115200499	0.04840150196050813	0.05738968207562744	0.0656937948453031	0.01882652116015009	0.035869529219643516	108168347	RIKEN cDNA 5830433I10 gene	non_coding			GO:0003674,GO:0005575,GO:0008150	molecular_function|cellular_component|biological_process
5830444B04Rik	0.08446459499762958	0.10068036102771533	0.1259359101584662	0.20434460859521025	0.07746171627691502	0.1589378736381784	641454	RIKEN cDNA 5830444B04 gene	non_coding			GO:0003674,GO:0005575,GO:0008150	molecular_function|cellular_component|biological_process
5830448L01Rik	0.5940468496235469	0.5991562447243269	0.6831911875292764	0.6712002338074318	0.6577402975739464	0.8847167220573231	115488304	RIKEN cDNA 5830448L01 gene	non_coding			GO:0003674,GO:0005575,GO:0008150	molecular_function|cellular_component|biological_process
5830454E08Rik	0.16556011401713272	0.4675554689159538	0.3733584469738377	0.4895469761769505	0.2338238724977995	0.034268973562363636	76100	RIKEN cDNA 5830454E08 gene	non_coding			GO:0003674,GO:0005575,GO:0008150	molecular_function|cellular_component|biological_process
5930403L14Rik	2.8645545138783257	2.9023053637563048	2.9629822491031033	3.5751847638031813	3.4668409333861185	3.7629892429779033	320939	RIKEN cDNA 5930403L14 gene	non_coding			GO:0003674,GO:0005575,GO:0008150	molecular_function|cellular_component|biological_process
5930403N24Rik	0.2942089912375563	0.18445967790896514	0.2934298566038729	0.2821461434772909	0.2406470642707522	0.23042395798041795	100040846	RIKEN cDNA 5930403N24 gene	non_coding			GO:0003674,GO:0005575,GO:0008150	molecular_function|cellular_component|biological_process
5930430L01Rik	1.1973991949150802	1.3322029723420272	1.1008649988977717	1.4478767349937256	1.1020862768281166	1.1434196379512485	319982	RIKEN cDNA 5930430L01 gene	non_coding			GO:0003674,GO:0005575,GO:0008150	molecular_function|cellular_component|biological_process
6030407O03Rik	0.02732063624980113	0.027555620956972608	0.028005181576049813	0.0	0.0826831778849203	0.09896331565677582	109198	RIKEN cDNA 6030407O03 gene	non_coding			GO:0003674,GO:0005575,GO:0008150	molecular_function|cellular_component|biological_process
6030426L16Rik	0.034288826401318355	0.034583744490249244	0.03514796656339074	0.033796367321670066	0.06341604479590228	0.02365793018056788	628850	RIKEN cDNA 6030426L16 gene	protein_coding			GO:0003674,GO:0005575,GO:0008150	molecular_function|cellular_component|biological_process
6030442K20Rik	0.19840510437859613	0.2183035484318519	0.2773313710692763	0.1600000307768948	0.2547377379264883	0.14933634813393654	115487119	RIKEN cDNA 6030442K20 gene	non_coding			GO:0003674,GO:0005575,GO:0008150	molecular_function|cellular_component|biological_process
6030443J06Rik	0.4665548337931465	0.4131813691873904	0.3907610135565683	0.3981663835069792	0.37882433789966596	0.3238671611068432	320719	RIKEN cDNA 6030443J06 gene	non_coding			GO:0003674,GO:0005575,GO:0008150	molecular_function|cellular_component|biological_process
6030458C11Rik	3.705284214931525	3.731768405712978	3.5655297102897583	4.583503968082205	4.238789838424968	4.271269098705376	77877	RIKEN cDNA 6030458C11 gene	protein_coding			GO:0003674,GO:0005575,GO:0008150	molecular_function|cellular_component|biological_process
6230400D17Rik	0.4070222361884435	0.20526151658619896	0.20861028867931591	0.2897386178243361	0.11405668150332525	0.07020729969715858	76133	RIKEN cDNA 6230400D17 gene	non_coding			GO:0003674,GO:0005575,GO:0008150	molecular_function|cellular_component|biological_process
6330403K07Rik	3.2484800694377904	3.6335655702067564	3.4245622803526468	4.142645769743699	3.8983117695093976	4.1108614631187335	103712	RIKEN cDNA 6330403K07 gene	protein_coding			GO:0003674,GO:0005575,GO:0008150	molecular_function|cellular_component|biological_process
6330415G19Rik	0.2106545407462697	0.3242907902121952	0.284121969459586	0.0874227798226166	0.15658507189352416	0.1032702236194347	320020	RIKEN cDNA 6330415G19 gene	non_coding			GO:0003674,GO:0005575,GO:0008150	molecular_function|cellular_component|biological_process
6330418K02Rik	3.054528246627564	3.7505394159735888	3.8457614831893565	2.9124851906120734	2.8804468488267583	3.8141228834127068	69004	RIKEN cDNA 6330418K02 gene	non_coding			GO:0003674,GO:0005575,GO:0008150	molecular_function|cellular_component|biological_process
6330525I24Rik	0.051214640526559295	0.02259912265187052	0.02296781968053994	0.022084602507557637	0.003229083254634865	0.016563783084072456	115488899	RIKEN cDNA 6330525I24 gene	non_coding			GO:0003674,GO:0005575,GO:0008150	molecular_function|cellular_component|biological_process
6330537M06Rik	0.1574313917233305	0.07217520846932471	0.05868217803195545	0.08463837191378107	0.07218945286539727	0.10368407882364936	115486873	RIKEN cDNA 6330537M06 gene	non_coding
6430411K18Rik	1.1786621105745954	1.13219026639181	1.3424384947880608	1.0326525011290522	0.9625516567690512	0.9294058350784308	76880	RIKEN cDNA 6430411K18 gen	non_coding			GO:0003674,GO:0005575,GO:0008150	molecular_function|cellular_component|biological_process
6430548M08Rik	0.5089319461634323	0.7466316629018549	0.5335401835521761	0.4218190227889216	0.4317316192381628	0.4908019471698559	234797	RIKEN cDNA 6430548M08 gene	protein_coding			GO:0003674,GO:0005575,GO:0008150	molecular_function|cellular_component|biological_process
6430550D23Rik	0.14771679941726762	0.11174048336124512	0.06813809489135265	0.02911905560287995	0.08941002904277481	0.04586342964305527	320095	RIKEN cDNA 6430550D23 gene	protein_coding			GO:0003836,GO:0006486,GO:0010706,GO:0016020,GO:0097503	beta-galactoside (CMP) alpha-2,3-sialyltransferase activity|protein glycosylation|ganglioside biosynthetic process via lactosylceramide|membrane|sialylation
6430571L13Rik	0.33741306935858434	0.16529593394193384	0.26681190527009685	0.1615325981215011	0.2917562761965938	0.2693847486812605	235599	RIKEN cDNA 6430571L13 gene	protein_coding			GO:0003674,GO:0005575,GO:0008150,GO:0016020	molecular_function|cellular_component|biological_process|membrane
6430573P05Rik	0.08230924370339887	0.04150859262588463	0.10968305724992544	0.12980337800360406	0.1079436402263655	0.20444440835198	115489693	RIKEN cDNA 6430573P05 gene	non_coding			GO:0003674,GO:0005575,GO:0008150	molecular_function|cellular_component|biological_process
6430584L05Rik	0.0	0.0	0.0	0.0	0.007876462676967178	0.0	330324	RIKEN cDNA 6430584L05 gene	non_coding
6430590A07Rik	0.3037312709005669	0.30634366261424484	0.21554415392506715	0.20725550045554086	0.2828345743034026	0.16926204320783786	619719	RIKEN cDNA 6430590A07 gene	non_coding			GO:0003674,GO:0005575,GO:0008150	molecular_function|cellular_component|biological_process
6430590A10Rik	0.0	0.0	0.0	0.0	0.01811586415702451	0.0	100043277	RIKEN cDNA 6430590A10 gene	non_coding			GO:0003674,GO:0005575,GO:0008150	molecular_function|cellular_component|biological_process
6430710C18Rik	0.0	0.01206311943206312	0.0	0.011788475232522256	0.0	0.0	76218	RIKEN cDNA 6430710C18 gene	non_coding			GO:0003674,GO:0005575,GO:0008150	molecular_function|cellular_component|biological_process
6530402F18Rik	3.0494846052300164	2.32991057286039	2.7322180089220125	2.1638691125147345	1.9602867638506272	2.343296762802957	76220	RIKEN cDNA 6530402F18 gene	non_coding			GO:0003674,GO:0005575,GO:0008150	molecular_function|cellular_component|biological_process
6530409C15Rik	0.008362417723638995	0.0	0.0	0.0	0.02530802232677455	0.008654604811976947	115490342	RIKEN cDNA 6530409C15 gene	non_coding			GO:0003674,GO:0005575,GO:0008150	molecular_function|cellular_component|biological_process
6720468P15Rik	0.09647934487429773	0.027802618119612137	0.014128104206853141	0.0815088858934396	0.041712157806930376	0.0427930207677919	78073	RIKEN cDNA 6720468P15 gene	non_coding			GO:0003674,GO:0005575,GO:0008150	molecular_function|cellular_component|biological_process
6720473M11Rik	0.0777458203955454	0.095839959055229	0.07969381814715439	0.2213733259781444	0.11328776005498825	0.09834280931362288	115488623	RIKEN cDNA 6720473M11 gene	non_coding			GO:0003674,GO:0005575,GO:0008150	molecular_function|cellular_component|biological_process
6720483E21Rik	0.08786511765337829	0.04431042262813185	0.11258333039836096	0.3247619672316734	0.044319167669863525	0.204604130546005	77741	RIKEN cDNA 6720483E21 gene	non_coding			GO:0003674,GO:0005575,GO:0008150	molecular_function|cellular_component|biological_process
6720489N17Rik	0.3355706868846264	0.3004280608534181	0.3246540911533425	0.2304109425754013	0.32330917717785496	0.3160781051193457	211378	RIKEN cDNA 6720489N17 gene	protein_coding			GO:0003674,GO:0005575,GO:0008150	molecular_function|cellular_component|biological_process
6820408C15Rik	0.07648928740867042	0.0826576837833239	0.10640787345667872	0.2046320131080024	0.14330159477530824	0.13570604853743468	228778	RIKEN cDNA 6820408C15 gene	protein_coding			GO:0003674,GO:0005575,GO:0008150	molecular_function|cellular_component|biological_process
6820426E19Rik	0.01248210702331097	0.0503578623475471	0.0	0.0	0.0	0.012918238131322262	100126203	RIKEN cDNA 6820426E19 gene	non_coding			GO:0003674,GO:0005575,GO:0008150	molecular_function|cellular_component|biological_process
7330404K18Rik	0.0	0.0	0.0	0.034057434765868366	0.0	0.0	78145	RIKEN cDNA 7330404K18 gene	non_coding			GO:0003674,GO:0005575,GO:0008150	molecular_function|cellular_component|biological_process
7420700N18Rik	0.0	0.014114810393489097	0.0	0.0	0.0	0.0	74517	RIKEN cDNA 7420700N18 gene	non_coding			GO:0003674,GO:0005575,GO:0008150	molecular_function|cellular_component|biological_process
7530428D23Rik	2.303187764871533	2.0590204897838293	2.1999261837841426	0.30956034323359505	0.3168349007888116	0.541741433124174	319506	RIKEN cDNA 7530428D23 gene	non_coding			GO:0003674,GO:0005575,GO:0008150	molecular_function|cellular_component|biological_process
8030423F21Rik	0.12085307410569925	0.0522396561510607	0.061940583180571926	0.12762575554367514	0.052249966094997005	0.2233495382178612	211001	RIKEN cDNA 8030423F21 gene	non_coding			GO:0003674,GO:0005575,GO:0008150	molecular_function|cellular_component|biological_process
8030431J09Rik	0.002541071726389209	0.0029900820557793267	0.003038864231371985	0.0037568649529132656	0.00598134434820764	0.002629858052727911	105244251	RIKEN cDNA 8030431J09 gene	non_coding			GO:0003674,GO:0005575,GO:0008150	molecular_function|cellular_component|biological_process
8030442B05Rik	0.023793262033796832	0.071993723419015	0.0	0.04690308230812047	0.024002643999152397	0.024624610596553367	77543	RIKEN cDNA 8030442B05 gene	non_coding			GO:0003674,GO:0005575,GO:0008150	molecular_function|cellular_component|biological_process
8030451A03Rik	0.0	0.0	0.004294731949801236	0.02064789982399377	0.004226623619741753	0.0	100504061	RIKEN cDNA 8030451A03 gene	non_coding			GO:0003674,GO:0005575,GO:0008150	molecular_function|cellular_component|biological_process
8030453O22Rik	0.029080653596862786	0.014665388103873425	0.014904648941626984	0.0	0.0	0.0	77209	RIKEN cDNA 8030453O22 gene	non_coding			GO:0003674,GO:0005575,GO:0008150	molecular_function|cellular_component|biological_process
8030474K03Rik	0.0	0.0	0.0	0.031670300679100934	0.010804847146331552	0.06650896131520116	382231	RIKEN cDNA 8030474K03 gene	protein_coding			GO:0003674,GO:0005575,GO:0008150	molecular_function|cellular_component|biological_process
8430423G03Rik	0.07700229403112964	0.15532918104384247	0.11839749300109323	0.2656373315697777	0.23303975488378945	0.3187711719165719	71473	RIKEN cDNA 8430423G03 gene	non_coding			GO:0003674,GO:0005575,GO:0008150	molecular_function|cellular_component|biological_process
8430426J06Rik	0.0	0.0405123864028634	0.0	0.0	0.0	0.0	78102	RIKEN cDNA 8430426J06 gene	non_coding			GO:0003674,GO:0005575,GO:0008150	molecular_function|cellular_component|biological_process
8430429K09Rik	3.724147534143188	3.3815216834910373	3.9346195902906858	3.3984124917901584	3.343755089238484	3.0163860980224046	71523	RIKEN cDNA 8430429K09 gene	non_coding			GO:0003674,GO:0005575,GO:0008150	molecular_function|cellular_component|biological_process
8430431K14Rik	0.00862026382023333	0.0	0.008836252981511163	0.0	0.0	0.0	78103	RIKEN cDNA 8430431K14 gene	non_coding			GO:0003674,GO:0005575,GO:0008150	molecular_function|cellular_component|biological_process
8430432A02Rik	0.16556011401713272	0.06679363841656483	0.13576670799048646	0.09790939523539008	0.0334034103568285	0.0	108167597	RIKEN cDNA 8430432A02 gene	non_coding			GO:0003674,GO:0005575,GO:0008150	molecular_function|cellular_component|biological_process
8430436N08Rik	0.0	0.02303977406848081	0.0	0.02251522149795569	0.0921772846615546	0.07092436589647963	71510	RIKEN cDNA 8430436N08 gene	non_coding			GO:0003674,GO:0005575,GO:0008150	molecular_function|cellular_component|biological_process
9030404E10Rik	0.0	0.0	0.02085911167016779	0.0	0.0	0.0	71528	RIKEN cDNA 9030404E10 gene	non_coding			GO:0003674,GO:0005575,GO:0008150	molecular_function|cellular_component|biological_process
9030607J07Rik	0.0	0.0	0.012083692385832706	0.0	0.0	0.0	105244793	RIKEN cDNA 9030607J07 gene	non_coding			GO:0003674,GO:0005575,GO:0008150	molecular_function|cellular_component|biological_process
9030607L20Rik	0.005632379336755019	0.002840411706931529	0.011547008245985741	0.01387871654836211	0.002840972286529713	0.005829177508433191	105244333	RIKEN cDNA 9030607L20 gene	non_coding			GO:0003674,GO:0005575,GO:0008150	molecular_function|cellular_component|biological_process
9030612E09Rik	0.7511126286812627	0.4651763703863868	0.6078414410366784	0.6234316500044549	0.6779622006702208	0.8182704024692934	74530	RIKEN cDNA 9030612E09 gene	non_coding			GO:0003674,GO:0005575,GO:0008150	molecular_function|cellular_component|biological_process
9030622O22Rik	0.0016914563728391836	0.0	0.0	0.0	0.0	0.0017505567106796962	100043820	RIKEN cDNA 9030622O22 gene	non_coding			GO:0003674,GO:0005575,GO:0008150	molecular_function|cellular_component|biological_process
9030624G23Rik	0.2380231894559399	0.1456164880023619	0.2599862475178645	0.26152652840987833	0.2597995935096203	0.2705699877728825	66808	RIKEN cDNA 9030624G23 gene	protein_coding			GO:0003674,GO:0005575,GO:0008150	molecular_function|cellular_component|biological_process
9130008F23Rik	0.8888254606529791	0.7010857049453376	0.8293308414337808	0.9771439273445809	1.2645024217061571	1.096781752749312	71583	RIKEN cDNA 9130008F23 gene	protein_coding			GO:0001835,GO:0003674,GO:0005575	blastocyst hatching|molecular_function|cellular_component
9130015A21Rik	0.02325352830146117	0.0	0.0	0.06875867737230136	0.023458160581402245	0.04813203659137274	71581	RIKEN cDNA 9130015A21 gene	non_coding			GO:0003674,GO:0005575,GO:0008150	molecular_function|cellular_component|biological_process
9130015G15Rik	0.0	0.009897820770544009	0.0	0.0	0.009899774190316544	0.0	108167511	RIKEN cDNA 9130015G15 gene	non_coding			GO:0003674,GO:0005575,GO:0008150	molecular_function|cellular_component|biological_process
9130019O22Rik	0.8056945806483063	0.7998271232514774	0.6437978171516382	0.9379406995860604	0.7487859375269361	0.9585945626864576	78921	RIKEN cDNA 9130019O22 gene	protein_coding	mmu05168	Herpes simplex virus 1 infection	GO:0000978,GO:0000981,GO:0003712,GO:0005634,GO:0006357,GO:0071385,GO:0140297	RNA polymerase II cis-regulatory region sequence-specific DNA binding|DNA-binding transcription factor activity, RNA polymerase II-specific|transcription coregulator activity|nucleus|regulation of transcription by RNA polymerase II|cellular response to glucocorticoid stimulus|DNA-binding transcription factor binding			R-MMU-212436,R-MMU-73857,R-MMU-74160	Generic Transcription Pathway|RNA Polymerase II Transcription|Gene expression (Transcription)	zf-C2H2
9130019P16Rik	0.0	0.0	0.005621637541068403	0.0	0.0	0.0	100042056	RIKEN cDNA 9130019P16 gene	non_coding			GO:0003674,GO:0005575,GO:0008150	molecular_function|cellular_component|biological_process
9130023H24Rik	3.922891653287384	3.7556826238733816	3.97188707880685	4.40827414219413	4.35246157110796	3.9675260611881007	100043133	RIKEN cDNA 9130023H24 gene	protein_coding			GO:0000977,GO:0000981,GO:0003674,GO:0005575,GO:0005634,GO:0006357,GO:0008150	RNA polymerase II transcription regulatory region sequence-specific DNA binding|DNA-binding transcription factor activity, RNA polymerase II-specific|molecular_function|cellular_component|nucleus|regulation of transcription by RNA polymerase II|biological_process					zf-C2H2
9130024F11Rik	0.05939380270560979	0.006656072068603496	0.006764663629086067	0.006504531532537093	0.0	0.0	329160	RIKEN cDNA 9130024F11 gene	non_coding			GO:0003674,GO:0005575,GO:0008150	molecular_function|cellular_component|biological_process
9130204K15Rik	0.0	0.020904664424392448	0.0	0.0	0.010454395069555002	0.0	105242790	RIKEN cDNA 9130204K15 gene	non_coding			GO:0003674,GO:0005575,GO:0008150	molecular_function|cellular_component|biological_process
9130221F21Rik	0.0	0.01886266565697745	0.009585201827910624	0.0	0.0	0.0	330350	RIKEN cDNA 9130221F21 gene	non_coding
9130227L01Rik	0.012907782236592823	0.0	0.0	0.0	0.0	0.0	329159	RIKEN cDNA 9130227L01 gene	non_coding			GO:0003674,GO:0005575,GO:0008150	molecular_function|cellular_component|biological_process
9130401M01Rik	27.778533452768578	28.79466608433466	29.99653397736865	25.36037836093609	27.01810221585263	28.61296979519177	75758	RIKEN cDNA 9130401M01 gene	protein_coding			GO:0003674,GO:0005575,GO:0008150	molecular_function|cellular_component|biological_process
9130410C08Rik	0.0608966161954107	0.07370446536164506	0.012484488123382605	0.08403081924410295	0.07371901156967399	0.0	105244659	RIKEN cDNA 9130410C08 gene	non_coding			GO:0003674,GO:0005575,GO:0008150	molecular_function|cellular_component|biological_process
9230102K24Rik	0.0	0.0	0.0	0.018610048774595763	0.0	0.0	109335	RIKEN cDNA 9230102K24 gene	non_coding			GO:0003674,GO:0005575,GO:0008150	molecular_function|cellular_component|biological_process
9230105E05Rik	0.0	0.0	0.0	0.0	0.0330916451934981	0.011316376603038305	320626	RIKEN cDNA 9230105E05 gene	non_coding			GO:0003674,GO:0005575,GO:0008150	molecular_function|cellular_component|biological_process
9230110K08Rik	0.07658282628154373	0.11586227239729414	0.27475589426401553	0.07548293713088959	0.05794256940495776	0.1188880032225814	102631977	RIKEN cDNA 9230110K08 gene	non_coding			GO:0003674,GO:0005575,GO:0008150	molecular_function|cellular_component|biological_process
9230112D13Rik	0.03162240738167856	0.0	0.032414737801070515	0.15584121820885785	0.031900686240518734	0.06545462045459173	78243	RIKEN cDNA 9230112D13 gene	protein_coding			GO:0003674,GO:0005575,GO:0008150	molecular_function|cellular_component|biological_process
9230112J17Rik	0.010049931757739348	0.0	0.0	0.0	0.0	0.0	100504561	RIKEN cDNA 9230112J17 gene	non_coding			GO:0003674,GO:0005575,GO:0008150	molecular_function|cellular_component|biological_process
9230114K14Rik	1.219657440514316	1.1598535554785787	1.6550493745436106	1.4654666547791215	1.3241345279268009	1.081948187967543	414108	RIKEN cDNA 9230114K14 gene	non_coding			GO:0003674,GO:0005575,GO:0008150	molecular_function|cellular_component|biological_process
9230116L04Rik	0.030772023693490837	0.0	0.0	0.015165036618698112	0.031042819130861262	0.0	321017	RIKEN cDNA 9230116L04 gene	non_coding			GO:0003674,GO:0005575,GO:0008150	molecular_function|cellular_component|biological_process
9230116N13Rik	0.22291007435191826	0.2366603402170132	0.28862564817433883	0.39316279485557537	0.21303634244741265	0.25498273461781584	320054	RIKEN cDNA 9230116N13 gene	non_coding			GO:0003674,GO:0005575,GO:0008150	molecular_function|cellular_component|biological_process
9330020H09Rik	0.452141387224502	0.4053602256762587	0.3604768478565957	0.3041722353535082	0.3909602188846771	0.3713805040378673	100048895	RIKEN cDNA 9330020H09 gene	non_coding			GO:0003674,GO:0005575,GO:0008150	molecular_function|cellular_component|biological_process
9330102E08Rik	1.0807843429575932	1.5609431958836568	1.5601878113328358	0.7185791175139079	1.2902902986807159	1.1384033650574013	330427	RIKEN cDNA 9330102E08 gene	non_coding			GO:0003674,GO:0005575,GO:0008150	molecular_function|cellular_component|biological_process
9330104G04Rik	0.6274394978737886	0.6106313274928237	0.7221452459019699	0.32548850407111785	0.4552877358836987	0.5696162719650152	320950	RIKEN cDNA 9330104G04 gene	non_coding			GO:0003674,GO:0005575,GO:0008150	molecular_function|cellular_component|biological_process
9330111N05Rik	0.017485595552911102	0.035271978211448236	0.03584742858455275	0.017234465922742203	0.01763946971934867	0.01809655107095677	319983	RIKEN cDNA 9330111N05 gene	non_coding			GO:0003674,GO:0005575,GO:0008150	molecular_function|cellular_component|biological_process
9330133O14Rik	1.2035122815053303	1.1962714595386463	1.2694259387844968	1.3323567886427623	1.2316989526115918	1.2816668999187302	100689703	RIKEN cDNA 9330133O14 gene	non_coding			GO:0003674,GO:0005575,GO:0008150	molecular_function|cellular_component|biological_process
9330136K24Rik	0.06955397035566295	0.15032615108089964	0.10185244753325064	0.06855503023953471	0.010023721282360088	0.05141730080136546	319870	RIKEN cDNA 9330136K24 gene	non_coding			GO:0003674,GO:0005575,GO:0008150	molecular_function|cellular_component|biological_process
9330151L19Rik	2.5317301771609704	3.1187854418543703	2.575354737784973	2.381077528799909	2.6027501767470516	2.9502140495941367	414085	RIKEN cDNA 9330151L19 gene	non_coding			GO:0003674,GO:0005575,GO:0008150	molecular_function|cellular_component|biological_process
9330159F19Rik	0.0	0.0	0.003933042109986409	0.011345396235167627	0.0077413393309805284	0.007941936168695003	212448	RIKEN cDNA 9330159F19 gene	protein_coding			GO:0003674,GO:0005575,GO:0008150	molecular_function|cellular_component|biological_process
9330159M07Rik	0.6198575368875658	0.9069642218561551	0.7964731280417758	0.6970051021352592	0.5636618059928704	0.5601967835783688	319673	RIKEN cDNA 9330159M07 gene	non_coding			GO:0003674,GO:0005575,GO:0008150	molecular_function|cellular_component|biological_process
9330162012Rik	0.06703605706524775	0.06761263398298048	0.06871571119681978	0.1156282390143651	0.0	0.08672291334072267	493800	cDNA RIKEN 9330162012 gene	non_coding			GO:0003674,GO:0005575,GO:0008150	molecular_function|cellular_component|biological_process
9330175E14Rik	0.015996250288001248	0.016133833986836044	0.06558820808643136	0.03153302152574549	0.11295912696090052	0.01655516733214316	320377	RIKEN cDNA 9330175E14 gene	non_coding			GO:0003674,GO:0005575,GO:0008150	molecular_function|cellular_component|biological_process
9330179D12Rik	1.4161927932351734	0.979930631615446	1.1140776148657086	0.551848983140657	0.6977154107062853	0.5283248112864267	77558	RIKEN cDNA 9330179D12 gene	non_coding			GO:0003674,GO:0005575,GO:0008150	molecular_function|cellular_component|biological_process
9330188P03Rik	1.3642643036753743	1.7658645320933877	1.81798146831808	1.9721835791961635	2.0185291892521953	1.859044307939056	380930	RIKEN cDNA 9330188P03 gene	non_coding			GO:0003674,GO:0005575,GO:0008150	molecular_function|cellular_component|biological_process
9330198I05Rik	0.06038839701263112	0.1339971543393678	0.14856357001020828	0.13094640603155674	0.20712738154987764	0.19999487369139854	77560	RIKEN cDNA 9330198I05 gene	non_coding			GO:0003674,GO:0005575,GO:0008150	molecular_function|cellular_component|biological_process
9330198N18Rik	0.018284825672943827	0.009221046700763224	0.009371484953263787	0.0090111087154583	0.009222866553371824	0.009461853347021992	77516	RIKEN cDNA 9330198N18 gene	non_coding			GO:0003674,GO:0005575,GO:0008150	molecular_function|cellular_component|biological_process
9330199G10Rik	0.0	0.0	0.007313998262538531	0.0	0.0	0.0	319466	RIKEN cDNA 9330199G10 gene	non_coding			GO:0003674,GO:0005575,GO:0008150	molecular_function|cellular_component|biological_process
9430015G10Rik	6.465022867338043	6.156816617803582	6.636491055061277	9.216402775332543	8.947806693768237	8.021439129710044	230996	RIKEN cDNA 9430015G10 gene	protein_coding			GO:0003674,GO:0005575,GO:0008150	molecular_function|cellular_component|biological_process
9430018G01Rik	0.14418891102092848	0.16360771431925605	0.12316808795718125	0.12435330027332453	0.10909333580274097	0.0994846294772598	319812	RIKEN cDNA 9430018G01 gene	non_coding			GO:0003674,GO:0005575,GO:0008150	molecular_function|cellular_component|biological_process
9430037G07Rik	0.21682798942476733	0.18745107967330565	0.26988814740759115	0.22897916480923775	0.17967607163608507	0.2564617927034176	320692	RIKEN cDNA 9430037G07 gene	non_coding			GO:0003674,GO:0005575,GO:0008150	molecular_function|cellular_component|biological_process
9430038I01Rik	0.5855624221632211	1.1725124083607867	1.0151020619747213	1.20523027111248	1.0076909806910517	0.8733850335911605	77252	RIKEN cDNA 9430038I01 gene	protein_coding			GO:0003674,GO:0005575,GO:0008150	molecular_function|cellular_component|biological_process
9430041J12Rik	0.0	0.0	0.0	0.0	0.0	0.011012909756417031	77323	RIKEN cDNA 9430041J12 gene	non_coding
9430053O09Rik	0.018572670190953447	0.009917160177884651	0.023517562333757715	0.009691373594728207	0.012123365728778335	0.005653414307215281	102633149	RIKEN cDNA 9430053O09 gene	non_coding			GO:0003674,GO:0005575,GO:0008150	molecular_function|cellular_component|biological_process
9430060I03Rik	0.0728307665569743	0.04407431025178301	0.044793367689578784	0.014356952962284356	0.05877734492628438	0.03015020409335249	100037260	RIKEN cDNA 9430060I03 gene	non_coding			GO:0003674,GO:0005575,GO:0008150	molecular_function|cellular_component|biological_process
9430062P05Rik	0.008103502286872833	0.0	0.008306543481301994	0.02396135726610502	0.008174813535943206	0.050319856436435134	115487189	RIKEN cDNA 9430062P05 gene	non_coding			GO:0003674,GO:0005575,GO:0008150	molecular_function|cellular_component|biological_process
9430065F17Rik	0.2418758856750301	0.3485089420190145	0.6729700199093037	0.3065169128928153	0.26143329243458824	0.16092459705865564	77857	RIKEN cDNA 9430065F17 gene	non_coding			GO:0003674,GO:0005575,GO:0008150	molecular_function|cellular_component|biological_process
9430078G10Rik	0.02731305350313175	0.020660979743342082	0.020998056627171403	0.026920781074991157	0.02066505736479898	0.014133692676567403	115489041	RIKEN cDNA 9430078G10 gene	protein_coding
9430078K24Rik	0.016920380290884402	0.017065912428991633	0.0	0.0	0.0	0.0	77290	RIKEN cDNA 9430078K24 gene	non_coding			GO:0003674,GO:0005575,GO:0008150	molecular_function|cellular_component|biological_process
9430083A17Rik	0.05759720086977306	0.06639153624549521	0.06747469166349929	0.14597996119042442	0.06640463918427712	0.07664101211087812	77428	RIKEN cDNA 9430083A17 gene	non_coding			GO:0003674,GO:0005575,GO:0008150	molecular_function|cellular_component|biological_process
9430083M05Rik	0.032846772954533934	0.0993878638388004	0.03366978105371543	0.09712507431227617	0.06627165259045012	0.10198336725034518	102632664	RIKEN cDNA 9430083M05 gene	non_coding			GO:0003674,GO:0005575,GO:0008150	molecular_function|cellular_component|biological_process
9430085M18Rik	0.2640506126370954	0.3948908130589988	0.3639999905107629	0.2602582949835863	0.2939302311783695	0.3486633427842112	77361	RIKEN cDNA 9430085M18 gene	non_coding			GO:0003674,GO:0005575,GO:0008150	molecular_function|cellular_component|biological_process
9430091E24Rik	0.414489136066105	0.5016649869991415	0.472082853036931	0.36314329544437707	0.34380125575423903	0.2955137656540328	434350	RIKEN cDNA 9430091E24 gene	non_coding			GO:0003674,GO:0005575,GO:0008150	molecular_function|cellular_component|biological_process
9530014B07Rik	0.0	0.0	0.0	0.0	0.03291609269910289	0.0	77398	RIKEN cDNA 9530014B07 gene	non_coding			GO:0003674,GO:0005575,GO:0008150	molecular_function|cellular_component|biological_process
9530018F02Rik	0.1942611363299347	0.08848540840666166	0.19270503827737792	0.1976476295734959	0.14539757503511008	0.07133986778532808	77402	RIKEN cDNA 9530018F02 gene	non_coding			GO:0003674,GO:0005575,GO:0008150	molecular_function|cellular_component|biological_process
9530020I12Rik	0.0	0.0	0.0	0.010616853569745307	0.0	0.0	77442	RIKEN cDNA 9530020I12 gene	non_coding			GO:0003674,GO:0005575,GO:0008150	molecular_function|cellular_component|biological_process
9530026P05Rik	0.2472586225421701	0.09975411727338224	0.32949010866334383	0.24370747289747016	0.2993214138105356	0.1023591853541153	330385	RIKEN cDNA 9530026P05 gene	non_coding			GO:0003674,GO:0005575,GO:0008150	molecular_function|cellular_component|biological_process
9530027J09Rik	0.043828205955366836	0.07367528703014796	0.0	0.0	0.07368982747958308	0.015119861850852838	100500713	RIKEN cDNA 9530027J09 gene	non_coding
9530036M11Rik	0.0	0.0019442009458398367	0.0	0.0	0.0	0.0	78616	RIKEN cDNA 9530036M11 gene	non_coding			GO:0003674,GO:0005575,GO:0008150	molecular_function|cellular_component|biological_process
9530051G07Rik	0.1003262784261501	0.022486485429772392	0.051420025845739854	0.09339175133803143	0.02811365416303078	0.05768429396655229	319781	RIKEN cDNA 9530051G07 gene	non_coding			GO:0003674,GO:0005575,GO:0008150	molecular_function|cellular_component|biological_process
9530052C20Rik	0.29392399705812045	0.22434208163032204	0.3012885509659721	0.20357482479359226	0.24842775290566055	0.2548651172301975	320229	RIKEN cDNA 9530052C20 gene	non_coding			GO:0003674,GO:0005575,GO:0008150	molecular_function|cellular_component|biological_process
9530052E02Rik	0.25788504133067003	0.0780309329300435	0.0	0.07625438224307635	0.07804633300353325	0.26689567459995994	619321	RIKEN cDNA 9530052E02 gene	non_coding			GO:0003674,GO:0005575,GO:0008150	molecular_function|cellular_component|biological_process
9530057J20Rik	0.01899786327640612	0.0	0.0	0.0	0.0	0.0	78672	RIKEN cDNA 9530057J20 gene	protein_coding			GO:0003674,GO:0005575,GO:0008150	molecular_function|cellular_component|biological_process
9530059O14Rik	0.00618457338937806	0.0	0.0	0.0	0.0	0.0	319626	RIKEN cDNA 9530059O14 gene	non_coding			GO:0003674,GO:0005575,GO:0008150	molecular_function|cellular_component|biological_process
9530062K07Rik	0.4387659378359782	0.12643993208536985	0.257005513469889	0.0926709307769361	0.2845459937020537	0.1297418973596748	78739	RIKEN cDNA 9530062K07 gene	non_coding			GO:0003674,GO:0005575,GO:0008150	molecular_function|cellular_component|biological_process
9530068E07Rik	107.95264353765286	105.80330277672421	107.36588937777573	110.79591736229357	110.68330373496131	112.52959940477699	213673	RIKEN cDNA 9530068E07 gene	protein_coding			GO:0003674,GO:0005575,GO:0008150,GO:0016020	molecular_function|cellular_component|biological_process|membrane
9530080O11Rik	0.0	0.0	0.0	0.014024808301502763	0.01435438628983434	0.0	319247	RIKEN cDNA 9530080O11 gene	non_coding			GO:0003674,GO:0005575,GO:0008150	molecular_function|cellular_component|biological_process
9530082P21Rik	0.5602026476572126	0.7376662388187414	0.5582879888191967	0.32209156522407584	0.4709437171750204	0.2496259544787861	638247	RIKEN cDNA 9530082P21 gene	non_coding			GO:0003674,GO:0005575,GO:0008150	molecular_function|cellular_component|biological_process
9530091C08Rik	0.0	0.0031106727681777407	0.009484267021148124	0.006079702533107253	0.003111286686113022	0.003191907654110089	320440	RIKEN cDNA 9530091C08 gene	non_coding			GO:0003674,GO:0005575,GO:0008150	molecular_function|cellular_component|biological_process
9630001P10Rik	0.03500851361500665	0.00882740543285444	0.0179428431228978	0.060385007069757364	0.008829147596984551	0.036231728718372366	319251	RIKEN cDNA 9630001P10 gene	non_coding			GO:0003674,GO:0005575,GO:0008150	molecular_function|cellular_component|biological_process
9630002D21Rik	0.007390277243300066	0.029815363979277663	0.007575447885020382	0.05098896211267286	0.014910624148467153	0.01529699450696076	319560	RIKEN cDNA 9630002D21 gene	non_coding
9630013D21Rik	1.6933690324544879	1.2931497970530514	1.686203823626189	1.8359535925309416	1.1225779342927085	1.2518115711325557	319743	RIKEN cDNA 9630013D21 gene	non_coding			GO:0003674,GO:0005575,GO:0008150	molecular_function|cellular_component|biological_process
9630013K17Rik	0.0	0.023147235701262904	0.0	0.0	0.0	0.0	78883	RIKEN cDNA 9630013K17 gene	non_coding			GO:0003674,GO:0005575,GO:0008150	molecular_function|cellular_component|biological_process
9630028I04Rik	0.0	0.0096214954136308	0.0	0.0	0.0	0.0	319720	RIKEN cDNA 9630028I04 gene	non_coding			GO:0003674,GO:0005575,GO:0008150	molecular_function|cellular_component|biological_process
9830132P13Rik	0.0	0.0	0.0	0.0	0.0059261542251966524	0.0	329753	RIKEN cDNA 9830132P13 gene	non_coding
9830166K06Rik	0.0	0.009039649060748207	0.0	0.0	0.0	0.0	402757	RIKEN cDNA 9830166K06 gene	non_coding			GO:0003674,GO:0005575,GO:0008150	molecular_function|cellular_component|biological_process
9930012K11Rik	1.1644561413076115	0.9745615611262836	0.9142718794888044	1.5994990208872482	1.3871497796368162	1.5384802028299809	268759	RIKEN cDNA 9930012K11 gene	protein_coding			GO:0003674,GO:0008150	molecular_function|biological_process
9930014A18Rik	0.7433423208882296	0.6868547382824648	0.5702466388052654	0.9122878081455298	0.8079392905430092	0.8388015990848566	320469	RIKEN cDNA 9930014A18 gene	non_coding			GO:0003674,GO:0005575,GO:0008150	molecular_function|cellular_component|biological_process
9930021J03Rik	2.094216920534882	2.2648871056097457	2.2454203739764376	2.1672109562735264	2.2958716925354805	2.2186553793037342	240613	RIKEN cDNA 9930021J03 gene	protein_coding			GO:0003674,GO:0005575,GO:0008150	molecular_function|cellular_component|biological_process
9930104L06Rik	3.4649920635076223	3.3276174939984284	3.5841735778280897	3.298534124670668	3.5114089341512664	3.618735444041844	194268	RIKEN cDNA 9930104L06 gene	protein_coding			GO:0003674,GO:0005634,GO:0005654,GO:0005730,GO:0005737,GO:0005829,GO:0008150,GO:0042254,GO:0042273	molecular_function|nucleus|nucleoplasm|nucleolus|cytoplasm|cytosol|biological_process|ribosome biogenesis|ribosomal large subunit biogenesis
9930111H07Rik	0.0898985369413371	0.030223917992392	0.030717010973487037	0.0	0.0	0.0	77762	RIKEN cDNA 9930111H07 gene	non_coding			GO:0003674,GO:0005575,GO:0008150	molecular_function|cellular_component|biological_process
9930111J21Rik1	0.0	0.01284692553546665	0.013056518772577198	0.006277218108542138	0.006424730493172036	0.0	667214	RIKEN cDNA 9930111J21 gene 1	protein_coding			GO:0003924,GO:0005789,GO:0006952,GO:0035458	GTPase activity|endoplasmic reticulum membrane|defense response|cellular response to interferon-beta
A030001D20Rik	3.983076057713704	3.972026198826085	3.760543622801004	2.715639935366332	3.1117828255602293	3.3938798363646523	100126243	RIKEN cDNA A030001D20 gene	non_coding			GO:0003674,GO:0005575,GO:0008150	molecular_function|cellular_component|biological_process
A030010E16Rik	0.01540528049026044	0.0932266875582486	0.031582549792401826	0.07592014262147237	0.015540847774028537	0.031887097503864974	102631930	RIKEN cDNA A030010E16 gene	non_coding			GO:0003674,GO:0005575,GO:0008150	molecular_function|cellular_component|biological_process
A130010J15Rik	2.0802930271510407	1.8337084418728555	1.8994637117328397	1.8436510730953928	2.028058548985702	2.3881789562546487	319266	RIKEN cDNA A130010J15 gene	protein_coding			GO:0003674,GO:0005575,GO:0008150	molecular_function|cellular_component|biological_process
A130051J06Rik	0.021316014102191413	0.014332902048666475	0.040058530844990815	0.028013162227637	0.02508752884705632	0.02206080637415409	791370	RIKEN cDNA A130051J0 gene	non_coding			GO:0003674,GO:0005575,GO:0008150	molecular_function|cellular_component|biological_process
A230001M10Rik	0.0	0.0	0.0	0.02601812613014837	0.0	0.0	319951	RIKEN cDNA A230001M10 gene	non_coding			GO:0003674,GO:0005575,GO:0008150	molecular_function|cellular_component|biological_process
A230020J21Rik	0.014919486320767691	0.0	0.0	0.0	0.030101557180259038	0.015440780689409447	100125339	RIKEN cDNA A230020J21 gene	non_coding			GO:0003674,GO:0005575,GO:0008150	molecular_function|cellular_component|biological_process
A230028O05Rik	0.11451093027507947	0.2487602673860033	0.2528187068594773	0.2257326288527588	0.14217677848978774	0.2279076920590421	319487	RIKEN cDNA A230028O05 gene	non_coding			GO:0003674,GO:0005575,GO:0008150	molecular_function|cellular_component|biological_process
A230045G11Rik	0.5002356519909337	0.6284598348494134	0.602729116272985	0.5593680558073563	0.4692245766141081	0.5843206349428517	624086	RIKEN cDNA A230045G11 gene	non_coding			GO:0003674,GO:0005575,GO:0008150	molecular_function|cellular_component|biological_process
A230054N11Rik	0.005030102830289495	0.005073366729043924	0.02062454795275637	0.014873580179900803	0.015223104004369397	0.010411714314797049	105245152	RIKEN cDNA A230054N11 gene	non_coding			GO:0003674,GO:0005575,GO:0008150	molecular_function|cellular_component|biological_process
A230056J06Rik	0.01560065500503863	0.0	0.0	0.04612979116036452	0.0	0.0	319469	RIKEN cDNA A230056J06 gene	non_coding			GO:0003674,GO:0005575,GO:0008150	molecular_function|cellular_component|biological_process
A230056P14Rik	2.048726871405461	2.2959421831516003	2.4410950727798357	2.122856873349245	1.6957996113394045	2.084065797890506	320845	RIKEN cDNA A230056P14 gene	non_coding			GO:0003674,GO:0005575,GO:0008150	molecular_function|cellular_component|biological_process
A230057D06Rik	0.40512659037785204	0.3714646208346382	0.4530299283095723	0.4961100976473201	0.3219995415534995	0.31763781632779664	319893	RIKEN cDNA A230057D06 gene	non_coding			GO:0003674,GO:0005575,GO:0008150	molecular_function|cellular_component|biological_process
A230070E04Rik	0.0	0.013405638396409418	0.013624346844534228	0.0	0.0	0.0	100043072	RIKEN cDNA A230070E04 gene	non_coding			GO:0003674,GO:0005575,GO:0008150	molecular_function|cellular_component|biological_process
A230072C01Rik	1.3972190449196908	1.014650295528326	1.3176495188831343	1.0025667030214191	0.93591772525909	1.1105576311932182	320742	RIKEN cDNA A230072C01 gene	non_coding			GO:0003674,GO:0005575,GO:0008150	molecular_function|cellular_component|biological_process
A230072E10Rik	0.03738941176739502	0.08296419555905538	0.04599148816273469	0.07370484362704645	0.07543688114019324	0.054174143312417405	331547	RIKEN cDNA A230072E10 gene	non_coding			GO:0003674,GO:0005575,GO:0008150	molecular_function|cellular_component|biological_process
A230077H06Rik	0.008431197033223413	0.0	0.0	0.0	0.0	0.0	320210	RIKEN cDNA A230077H06 gene	non_coding			GO:0003674,GO:0005575,GO:0008150	molecular_function|cellular_component|biological_process
A230083G16Rik	0.024825663918209808	0.0	0.0	0.0	0.025044131074796742	0.05138617024588533	442825	RIKEN cDNA A230083G16 gene	non_coding			GO:0003674,GO:0005575,GO:0008150	molecular_function|cellular_component|biological_process
A230087F16Rik	0.0	0.0033833974191101487	0.0	0.0	0.00338406516159307	0.003471754480070382	100503323	RIKEN cDNA A230087F16 gene	non_coding			GO:0003674,GO:0005575,GO:0008150	molecular_function|cellular_component|biological_process
A230098N10Rik	0.005683121492942001	0.0	0.0	0.0	0.0	0.0	97209	RIKEN cDNA A230098N10 gene	non_coding			GO:0003674,GO:0005575,GO:0008150	molecular_function|cellular_component|biological_process
A230103J11Rik	0.06923705331035437	0.03491628049496318	0.07097185556069284	0.04549510985609433	0.03492317152221892	0.035828115417686934	320466	RIKEN cDNA A230103J11 gene	non_coding			GO:0003674,GO:0005575,GO:0008150	molecular_function|cellular_component|biological_process
A230107N01Rik	0.18860314862565014	0.2324976178784431	0.08592390463111706	0.25818668604448763	0.22197334403645447	0.04337623059086232	320919	RIKEN cDNA A230107N01 gene	non_coding			GO:0003674,GO:0005575,GO:0008150	molecular_function|cellular_component|biological_process
A230108P19Rik	0.0	0.0	0.010087466403693143	0.0	0.0	0.0	320132	RIKEN cDNA A230108P19 gene	non_coding			GO:0003674,GO:0005575,GO:0008150	molecular_function|cellular_component|biological_process
A2m	20.054593664833977	21.180574252353868	20.666489699850107	17.89173088019932	17.904559190532286	18.672284403456093	232345	alpha-2-macroglobulin	protein_coding	mmu04610	Complement and coagulation cascades	GO:0001869,GO:0002020,GO:0004866,GO:0004867,GO:0005102,GO:0005515,GO:0005576,GO:0005615,GO:0007565,GO:0010466,GO:0010951,GO:0019838,GO:0019899,GO:0019959,GO:0019966,GO:0030414,GO:0042802,GO:0043120,GO:0048306,GO:0048403,GO:0048406,GO:0048863	negative regulation of complement activation, lectin pathway|protease binding|endopeptidase inhibitor activity|serine-type endopeptidase inhibitor activity|signaling receptor binding|protein binding|extracellular region|extracellular space|female pregnancy|negative regulation of peptidase activity|negative regulation of endopeptidase activity|growth factor binding|enzyme binding|interleukin-8 bin…			R-MMU-109582,R-MMU-114608,R-MMU-140837,R-MMU-140877,R-MMU-1474228,R-MMU-1474244,R-MMU-174824,R-MMU-382551,R-MMU-76002,R-MMU-76005,R-MMU-8963896,R-MMU-8963898	Hemostasis|Platelet degranulation |Intrinsic Pathway of Fibrin Clot Formation|Formation of Fibrin Clot (Clotting Cascade)|Degradation of the extracellular matrix|Extracellular matrix organization|Plasma lipoprotein assembly, remodeling, and clearance|Transport of small molecules|Platelet activation, signaling and aggregation|Response to elevated platelet cytosolic Ca2+|HDL assembly|Plasma lipopro…
A2ml1	0.005236746050009775	0.0	0.0	0.0	0.0	0.0	232400	alpha-2-macroglobulin like 1	protein_coding			GO:0004866,GO:0004867,GO:0005575,GO:0005576,GO:0005615,GO:0010466,GO:0030414	endopeptidase inhibitor activity|serine-type endopeptidase inhibitor activity|cellular_component|extracellular region|extracellular space|negative regulation of peptidase activity|peptidase inhibitor activity
A330001L22Rik	0.021960677199773203	0.009492668963945614	0.035374308352660214	0.00927654688343469	0.00632969494902412	0.019481137992988663	102632594	RIKEN cDNA A330001L22 gene	non_coding			GO:0003674,GO:0005575,GO:0008150	molecular_function|cellular_component|biological_process
A330009N23Rik	0.5541043455618451	0.9361075771438664	0.4969894765333052	0.3686487195602779	0.4332098821783957	0.3584156440996084	380977	RIKEN cDNA A330009N23 gene	non_coding			GO:0003674,GO:0005575,GO:0008150	molecular_function|cellular_component|biological_process
A330015K06Rik	0.011198103296743705	0.011294418148272114	0.0	0.0	0.0	0.0	102637797	RIKEN cDNA A330015K06 gene	non_coding			GO:0003674,GO:0005575,GO:0008150	molecular_function|cellular_component|biological_process
A330023F24Rik	0.08050778826373063	0.18628289320469674	0.2621382029833637	0.11669342422183965	0.08599368818329632	0.10292565822782672	320977	RIKEN cDNA A330023F24 gene	non_coding
A330032P22Rik	0.1184698215551168	0.27880715361521163	0.28335579785654896	0.11676834776869155	0.07967490817054118	0.16347895574212634	102632053	RIKEN cDNA A330032P22 gene	non_coding			GO:0003674,GO:0005575,GO:0008150	molecular_function|cellular_component|biological_process
A330033J07Rik	0.18346835646373025	0.123364244816958	0.18806533600635295	0.06888890214005193	0.13220206265158155	0.19892068247528266	320614	RIKEN cDNA A330033J07 gene	non_coding			GO:0003674,GO:0005575,GO:0008150	molecular_function|cellular_component|biological_process
A330035P11Rik	1.3612449064706338	1.2173516331033791	1.6000038928764482	0.9481308434709028	0.9887212322660812	0.9204208930173168	319727	RIKEN cDNA A330035P11 gene	non_coding			GO:0003674,GO:0005575,GO:0008150	molecular_function|cellular_component|biological_process
A330040F15Rik	0.0	0.0673069710807066	0.0	0.0657745756418579	0.0	0.0	74333	RIKEN cDNA A330040F15 gene	non_coding			GO:0003674,GO:0005575,GO:0008150	molecular_function|cellular_component|biological_process
A330041J22Rik	0.2402822533765744	0.18849360466877574	0.32840368107519724	0.22367400456108014	0.20199729160436986	0.23486240101259634	319556	RIKEN cDNA A330041J22 gene	non_coding			GO:0003674,GO:0005575,GO:0008150	molecular_function|cellular_component|biological_process
A330048O09Rik	0.03688490696093842	0.03720215393066542	0.11342728339984792	0.0	0.037209496094638035	0.07634736838631538	320315	RIKEN cDNA A330048O09 gene	non_coding			GO:0003674,GO:0005575,GO:0008150	molecular_function|cellular_component|biological_process
A330049N07Rik	0.0	0.012475533771620832	0.0	0.0	0.0	0.0	327768	RIKEN cDNA A330049N07 gene	non_coding			GO:0003674,GO:0005575,GO:0008150	molecular_function|cellular_component|biological_process
A330069E16Rik	0.5240385940762023	0.8067278738574677	0.48062480062439294	0.5980668813593746	0.7790633958110539	0.3710807350211551	606735	RIKEN cDNA A330069E16 gene	non_coding			GO:0003674,GO:0005575,GO:0009611	molecular_function|cellular_component|response to wounding
A330069K06Rik	0.0	0.004806088838224643	0.0	0.004696667354890234	0.004807037361054344	0.02465799666553959	213544	RIKEN cDNA A330069K06 gene	non_coding			GO:0003674,GO:0005575,GO:0008150	molecular_function|cellular_component|biological_process
A330074K22Rik	0.11861261362609525	0.14954100043242569	0.17224480600922398	0.09742424087303447	0.15954188120609772	0.17390574731467054	434353	RIKEN cDNA A330074K22 gene	non_coding			GO:0003674,GO:0005575,GO:0008150	molecular_function|cellular_component|biological_process
A330076H08Rik	0.12989563327848955	0.13101286521517336	0.1730953844350724	0.08962104269962405	0.23586969910888295	0.08066055128881577	320026	RIKEN cDNA A330076H08 gene	non_coding			GO:0003674,GO:0005575,GO:0008150	molecular_function|cellular_component|biological_process
A330094K24Rik	0.0	0.0	0.0	0.01995793708090393	0.0	0.0	105246501	RIKEN cDNA A330094K24 gene	non_coding			GO:0003674,GO:0005575,GO:0008150	molecular_function|cellular_component|biological_process
A330102I10Rik	0.06935090329230703	0.10492108529282804	0.053316418624170935	0.06835487964284223	0.06996119491225812	0.07177405879305478	77920	RIKEN cDNA A330102I10 gene	non_coding			GO:0003674,GO:0005575,GO:0008150	molecular_function|cellular_component|biological_process
A3galt2	0.03628647926688189	0.04391829499425457	0.007439134515997894	0.01430613188985149	0.08053276485143343	0.03004347770718133	215493	alpha 1%2C3-galactosyltransferase 2 (isoglobotriaosylceramide synthase)	protein_coding	mmu00603	Glycosphingolipid biosynthesis - globo and isoglobo series	GO:0001962,GO:0005794,GO:0005975,GO:0006629,GO:0006688,GO:0016020,GO:0016740,GO:0016757,GO:0016758,GO:0030259,GO:0031982,GO:0046872,GO:0047276,GO:0071287	alpha-1,3-galactosyltransferase activity|Golgi apparatus|carbohydrate metabolic process|lipid metabolic process|glycosphingolipid biosynthetic process|membrane|transferase activity|glycosyltransferase activity|hexosyltransferase activity|lipid glycosylation|vesicle|metal ion binding|N-acetyllactosaminide 3-alpha-galactosyltransferase activity|cellular response to manganese ion
A430005L14Rik	11.180796209954476	12.406918335876913	10.542229233367832	11.086470458793931	11.889484543565574	13.65849553112615	97159	RIKEN cDNA A430005L14 gene	protein_coding			GO:0003674,GO:0005634,GO:0005654,GO:0008150	molecular_function|nucleus|nucleoplasm|biological_process
A430018G15Rik	0.4707635661428709	0.4943254487688837	0.3767926507277255	0.4067966415232215	0.14962801561935574	0.19355008475707716	115489452	RIKEN cDNA A430018G15 gene	non_coding			GO:0003674,GO:0005575,GO:0008150	molecular_function|cellular_component|biological_process
A430027H14Rik	0.570156035757727	0.2875299730214813	0.6428860396328191	0.2809837028192153	0.08627601585790351	0.5310698174079389	115487348	RIKEN cDNA A430027H14 gene	non_coding			GO:0003674,GO:0005575,GO:0008150	molecular_function|cellular_component|biological_process
A430033K04Rik	1.7004713955492108	2.1084680494705226	2.1668543083392846	1.4992182127118467	1.58953210108274	1.6549393494455982	243308	RIKEN cDNA A430033K04 gene	protein_coding	mmu05168	Herpes simplex virus 1 infection	GO:0000122,GO:0000977,GO:0001227,GO:0005634,GO:0006355,GO:0045667,GO:0045892,GO:0046872	negative regulation of transcription by RNA polymerase II|RNA polymerase II transcription regulatory region sequence-specific DNA binding|DNA-binding transcription repressor activity, RNA polymerase II-specific|nucleus|regulation of DNA-templated transcription|regulation of osteoblast differentiation|negative regulation of DNA-templated transcription|metal ion binding			R-MMU-212436,R-MMU-73857,R-MMU-74160	Generic Transcription Pathway|RNA Polymerase II Transcription|Gene expression (Transcription)	zf-C2H2
A430035B10Rik	0.16520094434829388	0.4229631250867131	0.3386804319421768	0.13777780428010386	0.3204898488523189	0.3156427358285477	320312	RIKEN cDNA A430035B10 gene	non_coding			GO:0003674,GO:0005575,GO:0008150	molecular_function|cellular_component|biological_process
A430046D13Rik	1.62200060435282	1.5558698881320985	1.9765667227153458	1.9005587386172005	1.6934866834846884	1.6551961628925318	654440	Riken cDNA A430046D13 gene	non_coding			GO:0003674,GO:0005575,GO:0008150	molecular_function|cellular_component|biological_process
A430048G15Rik	0.0	0.03638392473864199	0.036977516142570166	0.0	0.10917331625420927	0.0	381426	RIKEN cDNA A430048G15 gene	non_coding			GO:0003674,GO:0005575,GO:0008150	molecular_function|cellular_component|biological_process
A430057M04Rik	0.01047126322321597	0.031683979576616936	0.016100446483868602	0.010320874038432978	0.0052817054469298935	0.005418567217883844	319486	RIKEN cDNA A430057M04 gene	protein_coding			GO:0003674,GO:0005575,GO:0008150	molecular_function|cellular_component|biological_process
A430060F13Rik	0.0	0.0	0.01527478256161893	0.0	0.0	0.015422075927823247	100039739	RIKEN cDNA A430060F13 gene	protein_coding			GO:0003674,GO:0005575,GO:0008150	molecular_function|cellular_component|biological_process
A430078I02Rik	0.08910624028593235	0.0988599070587802	0.12787443829382833	0.06147854214889096	0.18876979782600328	0.07377572577134714	320486	RIKEN cDNA A430078I02 gene	non_coding			GO:0003674,GO:0005575,GO:0008150	molecular_function|cellular_component|biological_process
A430093F15Rik	0.023264522877490236	0.01173231048309874	0.023847438306603172	0.05732598948770279	0.011734625955141171	0.02407739702774107	403202	RIKEN cDNA A430093F15 gene	non_coding			GO:0003674,GO:0005575,GO:0008150	molecular_function|cellular_component|biological_process
A430102A20Rik	0.0	0.12692499576344676	0.0	0.0	0.0	0.0	105243655	RIKEN cDNA A430102A20 gene	non_coding			GO:0003674,GO:0005575,GO:0008150	molecular_function|cellular_component|biological_process
A430105J06Rik	0.09437147393057976	0.09932156106105604	0.06308872417253049	0.05257431891142055	0.09106273277063354	0.1019153329826665	77189	RIKEN cDNA A430105J06 gene	non_coding			GO:0003674,GO:0005575,GO:0008150	molecular_function|cellular_component|biological_process
A430108G06Rik	0.07998125144000624	0.06453533594734417	0.04919115606482352	0.06306604305149098	0.09682210882362904	0.01655516733214316	319650	RIKEN cDNA A430108G06 gene	non_coding			GO:0003674,GO:0005575,GO:0008150	molecular_function|cellular_component|biological_process
A4galt	1.60921507612367	1.802289100155475	1.548337038287571	1.4887964340508173	1.8225635244011291	2.012834642574931	239559	alpha 1%2C4-galactosyltransferase	protein_coding	mmu00601,mmu00603	Glycosphingolipid biosynthesis - lacto and neolacto series|Glycosphingolipid biosynthesis - globo and isoglobo series	GO:0001576,GO:0005794,GO:0006493,GO:0006629,GO:0007009,GO:0008375,GO:0008378,GO:0015643,GO:0016020,GO:0016740,GO:0016757,GO:0050512	globoside biosynthetic process|Golgi apparatus|protein O-linked glycosylation|lipid metabolic process|plasma membrane organization|acetylglucosaminyltransferase activity|galactosyltransferase activity|toxic substance binding|membrane|transferase activity|glycosyltransferase activity|lactosylceramide 4-alpha-galactosyltransferase activity
A4gnt	0.008206215124398241	0.0	0.0	0.0	0.0	0.0	333424	alpha-1%2C4-N-acetylglucosaminyltransferase	protein_coding			GO:0005575,GO:0005794,GO:0006493,GO:0008375,GO:0009101,GO:0016020,GO:0016740,GO:0016757,GO:0050673,GO:0050680	cellular_component|Golgi apparatus|protein O-linked glycosylation|acetylglucosaminyltransferase activity|glycoprotein biosynthetic process|membrane|transferase activity|glycosyltransferase activity|epithelial cell proliferation|negative regulation of epithelial cell proliferation			R-MMU-392499,R-MMU-5173105,R-MMU-597592,R-MMU-913709	Metabolism of proteins|O-linked glycosylation|Post-translational protein modification|O-linked glycosylation of mucins
A530001N23Rik	0.017288990121536136	0.01743769267164711	0.01772218271906736	0.008520342077757653	0.05232340244931182	0.0447326903668942	328265	RIKEN cDNA A530001N23 gene	non_coding			GO:0003674,GO:0005575,GO:0008150	molecular_function|cellular_component|biological_process
A530013C23Rik	0.0	0.05606379727011712	0.056978459126147435	0.06574485373691355	0.011214972388216707	0.034516738396072534	329562	RIKEN cDNA A530013C23 gene	non_coding			GO:0003674,GO:0005575,GO:0008150	molecular_function|cellular_component|biological_process
A530016L24Rik	0.4430657537203752	0.4387515325064529	0.3715913459120755	0.6828437608328921	0.6338772900522721	0.7670235615025961	319942	RIKEN cDNA A530016L24 gene	protein_coding			GO:0003674,GO:0005886,GO:0008150,GO:0016020	molecular_function|plasma membrane|biological_process|membrane
A530020G20Rik	0.13919226558951014	0.2632302334344466	0.1961848133674409	0.10289488070706483	0.1491932377005307	0.2070800881213692	319839	RIKEN cDNA A530020G20 gene	non_coding			GO:0003674,GO:0005575,GO:0008150	molecular_function|cellular_component|biological_process
A530021J07Rik	0.017240527640466657	0.0	0.0	0.0	0.0	0.0	330578	Riken cDNA A530021J07 gene	protein_coding			GO:0003674,GO:0005575,GO:0008150	molecular_function|cellular_component|biological_process
A530032D15Rik	0.0	0.0	0.0	0.00884028200995198	0.0	0.0	381287	RIKEN cDNA A530032D15Rik gene	protein_coding			GO:0000981,GO:0001650,GO:0005634,GO:0005739,GO:0006357	DNA-binding transcription factor activity, RNA polymerase II-specific|fibrillar center|nucleus|mitochondrion|regulation of transcription by RNA polymerase II
A530046M15Rik	0.031992500576002496	0.016133833986836044	0.0	0.03153302152574549	0.03227403627454301	0.06622066932857264	328190	RIKEN cDNA A530046M15 gene	non_coding
A530064D06Rik	0.025897087308364132	0.02611982807553035	0.0	0.0	0.01306249152374925	0.0	328830	RIKEN cDNA A530064D06 gene	protein_coding			GO:0005515,GO:0009986,GO:0038023	protein binding|cell surface|signaling receptor activity
A530065N20Rik	0.0	0.0	0.0	0.006497559901741233	0.0	0.0	328263	RIKEN cDNA A530046M15 gene	non_coding
A530072M11Rik	0.4118084347901315	0.5895295969531148	0.5582966017162782	0.3404272313098031	0.16081253063794973	0.2749659541774965	100415915	RIKEN cDNA gene A530072M11	non_coding
A530095I07Rik	0.13542513546575735	0.04552997554450245	0.4627278166831717	0.13348014799980704	0.2276948063772805	0.0	210373	RIKEN cDNA A530095I07 gene	non_coding			GO:0003674,GO:0005575,GO:0008150	molecular_function|cellular_component|biological_process
A630001G21Rik	1.0710055362354018	0.9451900950730844	1.372300787442558	0.9033702495787136	0.8830441109608639	0.6394771207242239	319997	RIKEN cDNA A630001G21 gene	protein_coding			GO:0000981,GO:0005634,GO:0006357	DNA-binding transcription factor activity, RNA polymerase II-specific|nucleus|regulation of transcription by RNA polymerase II
A630001O12Rik	0.0	0.009231338047527468	0.009381944199863414	0.0	0.0	0.0	414091	RIKEN cDNA A630001O12 gene	non_coding			GO:0003674,GO:0005575,GO:0008150	molecular_function|cellular_component|biological_process
A630023A22Rik	0.275809786355896	0.4265457723844082	0.2827204709555253	0.7792992696500942	0.5564738541507528	0.6089530010603571	105518	RIKEN cDNA A630023A22 gene	protein_coding			GO:0003674,GO:0005575,GO:0008150	molecular_function|cellular_component|biological_process
A630026N12Rik	1.1153624263313169	1.0184783708555678	1.0115696253703477	0.7645639944976509	0.8334649442392246	0.8408110041343291	320961	RIKEN cDNA A630026N12 gene	non_coding			GO:0003674,GO:0005575,GO:0008150	molecular_function|cellular_component|biological_process
A630034I12Rik	0.4233301927838575	0.3712793516970648	0.2767135422459466	0.5220667855614509	0.4786322746191745	0.429655445838549	329790	RIKEN cDNA A630034I12 gene	non_coding			GO:0003674,GO:0005575,GO:0008150	molecular_function|cellular_component|biological_process
A630066F11Rik	1.3547917582308608	1.406051399596586	1.710763456332636	1.586918811947693	0.9903724618963916	1.0973182420344405	320642	RIKEN cDNA A630066F11 gene	non_coding			GO:0003674,GO:0005575,GO:0008150	molecular_function|cellular_component|biological_process
A630072M18Rik	0.8049159391684709	0.7613857463052008	0.5966708408838828	0.596137309166113	0.6239090221324965	0.5459471891669125	320770	RIKEN cDNA A630072M18 gene	non_coding
A630077J23Rik	0.12853831213660355	0.2333589655650831	0.07905537933928795	0.2787229144057273	0.3112066946097	0.21284720883457625	319973	RIKEN cDNA A630077J23 gene	non_coding			GO:0003674,GO:0005575,GO:0008150	molecular_function|cellular_component|biological_process
A630089N07Rik	0.9005040683011646	0.9897588536363566	0.9230670805819629	0.8306753774710345	1.1530054695529022	1.326262344724925	320586	RIKEN cDNA A630089N07 gene	non_coding									zf-C2H2
A730013G03Rik	0.0	0.0	0.0	0.0	0.011846651023925334	0.0	320952	RIKEN cDNA A730013G03 gene	non_coding			GO:0003674,GO:0005575,GO:0008150	molecular_function|cellular_component|biological_process
A730017L22Rik	1.1912660161847501	0.7313551861148498	1.0724569544979026	0.9189054399144612	0.9195994032719472	0.8683830045910444	613258	RIKEN cDNA A730017L22 gene	non_coding			GO:0003674,GO:0005575,GO:0008150	molecular_function|cellular_component|biological_process
A730020E08Rik	0.2221754931632684	0.10457366448060014	0.30365642395223186	0.16058869902846545	0.2540147358320896	0.2605968724059091	100504262	RIKEN cDNA A730020E08 gene	non_coding			GO:0003674,GO:0005575,GO:0008150	molecular_function|cellular_component|biological_process
A730020M07Rik	0.008917083342858253	0.0	0.0	0.0	0.0	0.0092286507273781	100503044	RIKEN cDNA A730020M07 gene	non_coding			GO:0003674,GO:0005575,GO:0008150	molecular_function|cellular_component|biological_process
A730032A03Rik	0.08932345985509411	0.051480988945547375	0.2223637563054764	0.2263900850411665	0.12872787290001855	0.10565081890803396	102639814	RIKEN cDNA A730032A03 gene	non_coding			GO:0003674,GO:0005575,GO:0008150	molecular_function|cellular_component|biological_process
A730035I17Rik	0.0	0.034777626729858215	0.0	0.0	0.017392245196302437	0.0	102637492	RIKEN cDNA A730035I17 gene	non_coding
A730043L09Rik	0.0	0.06177718673465685	0.0	0.06037068934431108	0.041192919328005936	0.02113016378160679	330958	RIKEN cDNA A730043L09 gene	non_coding
A730049H05Rik	0.03241400914749133	0.010897600646356536	0.02215078261680532	0.010649492118268898	0.0	0.0	74516	RIKEN cDNA A730049H05 gene	non_coding			GO:0003674,GO:0005575,GO:0008150	molecular_function|cellular_component|biological_process
A730056A06Rik	0.07447699175462942	0.10015675750455634	0.06786052071102013	0.1468146935618463	0.033392174766395666	0.042821808538237784	319783	RIKEN cDNA A730056A06 gene	non_coding			GO:0003674,GO:0005575,GO:0008150	molecular_function|cellular_component|biological_process
A730060N03Rik	0.0	0.0	0.0	0.0	0.0	0.002696658266981167	102640344	RIKEN cDNA A730060N03 gene	non_coding			GO:0003674,GO:0005575,GO:0008150	molecular_function|cellular_component|biological_process
A730063M14Rik	3.589383529669921	2.8660358465855493	2.836141770035306	2.432259839692533	3.394659651308696	4.1791481983864855	100504703	RIKEN cDNA A730063M14 gene	non_coding
A730081D07Rik	0.16428870078761884	0.2209356631875689	0.19647263446258206	0.013494097692430871	0.12430083753818152	0.14169085896959474	102633880	RIKEN cDNA A730081D07 gene	non_coding			GO:0003674,GO:0005575,GO:0008150	molecular_function|cellular_component|biological_process
A730090N16Rik	0.0533670996593187	0.035884073278024335	0.07293901954948043	0.0876677279584175	0.0	0.09205295501386904	319798	RIKEN cDNA A730090N16 gene	non_coding			GO:0003674,GO:0005575,GO:0008150	molecular_function|cellular_component|biological_process
A730098A19Rik	0.0	0.0	0.0	0.0	0.0	0.026034608749321248	102632990	RIKEN cDNA A730098A19 gene	non_coding			GO:0003674,GO:0005575,GO:0008150	molecular_function|cellular_component|biological_process
A830005F24Rik	0.8992983321181277	0.6478808530484029	0.3292254048202723	0.5698173419835105	0.9072122050436816	1.1301603265436424	442803	RIKEN cDNA A830005F24 gene	non_coding			GO:0003674,GO:0005575,GO:0008150	molecular_function|cellular_component|biological_process
A830009L08Rik	0.017529200529352276	0.008839984564215829	0.0	0.008638722320377016	0.0	0.04535419906810862	320297	RIKEN cDNA A830009L08 gene	non_coding			GO:0003674,GO:0005575,GO:0008150	molecular_function|cellular_component|biological_process
A830011K09Rik	0.0	0.0	0.0	0.009520570692303996	0.0	0.0	319702	RIKEN cDNA A830011K09 gene	non_coding			GO:0003674,GO:0005575,GO:0008150	molecular_function|cellular_component|biological_process
A830012C17Rik	0.3667764085530929	0.15650929093422716	0.3904265953264261	0.19465854916638528	0.08538555239148019	0.2481946129966829	319308	RIKEN cDNA A830012C17 gene	non_coding			GO:0003674,GO:0005575,GO:0008150	molecular_function|cellular_component|biological_process
A830018L16Rik	0.0654895286857478	0.04403520261180805	0.06961674536710244	0.0669396647434045	0.06117207407848658	0.050205752453586085	320492	RIKEN cDNA A830018L16 gene	protein_coding			GO:0003674,GO:0005575,GO:0008150	molecular_function|cellular_component|biological_process
A830019P07Rik	0.055379252544616585	0.013963892330756235	0.07095854251331699	0.054583890947210535	0.0	0.028657115764587713	329056	RIKEN cDNA A830019P07 gene	non_coding
A830021F12Rik	0.0	0.0	0.0	0.003308622397775724	0.0	0.0	442838	RIKEN cDNA A830021F12 gene	non_coding			GO:0003674,GO:0005575,GO:0008150	molecular_function|cellular_component|biological_process
A830021M18Rik	0.0	0.0	0.0	0.012167031386501895	0.0	0.0	223483	RIKEN cDNA A830021M18 gene	non_coding
A830029E22Rik	0.0	0.0	0.0	0.0	0.020786209292398303	0.0	320566	RIKEN cDNA A830029E22 gene	non_coding			GO:0003674,GO:0005575,GO:0008150	molecular_function|cellular_component|biological_process
A830035O19Rik	0.08555172906141155	0.1479215300849707	0.100223213151447	0.16864605551225828	0.0863045888056955	0.18973060623573906	100101457	RIKEN cDNA A830035O19 gene	non_coding			GO:0003674,GO:0005575,GO:0008150	molecular_function|cellular_component|biological_process
A830036E02Rik	0.0	0.0	0.0	0.0	0.007271823584858944	0.0074602541332658015	353123	RIKEN cDNA A830036E02 gene	non_coding			GO:0003674,GO:0005575,GO:0008150	molecular_function|cellular_component|biological_process
A830049F12Rik	0.5875533273975906	0.6808674696517819	0.29473034462009945	0.5175068746130731	0.5422792466922326	0.4657655004299302	319915	RIKEN cDNA A830049F12 gene	protein_coding			GO:0003674,GO:0005575,GO:0008150	molecular_function|cellular_component|biological_process
A830052D11Rik	0.04354377512025827	0.02195914749712729	0.04463480709598736	0.06437759350433171	0.13178088793870926	0.045065216560772	402767	RIKEN cDNA A830052D11 gene	non_coding			GO:0003674,GO:0005575,GO:0008150	molecular_function|cellular_component|biological_process
A830082K12Rik	0.0	0.0	0.010940852932422064	0.0	0.0323020397767335	0.011046354601664286	320174	RIKEN cDNA A830082K12 gene	non_coding			GO:0003674,GO:0005575,GO:0030182	molecular_function|cellular_component|neuron differentiation
A830082N09Rik	0.20083455463629324	0.14242635844756665	0.1929999949686188	0.2257868915039253	0.1646140513452074	0.22084255360521174	414093	RIKEN cDNA A830082N09 gene	non_coding			GO:0003674,GO:0005575,GO:0008150	molecular_function|cellular_component|biological_process
A830092H15Rik	0.0	0.0	0.0	0.005799783198588443	0.0	0.0	100379095	RIKEN cDNA A830092H15 gene	non_coding			GO:0003674,GO:0005575,GO:0008150	molecular_function|cellular_component|biological_process
A930001A20Rik	0.0	0.0	0.0	0.0	0.04709437171750204	0.01610490028895394	77127	RIKEN cDNA A930001A20 gene	non_coding			GO:0003674,GO:0005575,GO:0008150	molecular_function|cellular_component|biological_process
A930001C03Rik	1.9178605730879887	2.371146169807156	2.156164235491828	1.6260783606570517	1.2066107006849685	1.515332072368289	319314	RIKEN cDNA A930001C03 gene	non_coding			GO:0003674,GO:0005575,GO:0008150	molecular_function|cellular_component|biological_process
A930002C04Rik	0.07850732490768543	0.08908038693489609	0.1106523039894541	0.20312196434753246	0.17819593542569778	0.071094109093679	319467	RIKEN cDNA A930002C04 gene	non_coding			GO:0003674,GO:0005575,GO:0008150	molecular_function|cellular_component|biological_process
A930003A15Rik	0.02184922996709229	0.04407431025178301	0.0	0.021535429443426537	0.0	0.0	68162	RIKEN cDNA A930003A15 gene	non_coding			GO:0003674,GO:0005575,GO:0008150	molecular_function|cellular_component|biological_process
A930004D18Rik	0.7559533853525221	0.7828782489030702	0.9132685632973216	1.0910338937560815	0.8102686786062292	1.0897251543666513	77940	RIKEN cDNA A930004D18 gene	non_coding			GO:0003674,GO:0005575,GO:0008150	molecular_function|cellular_component|biological_process
A930005G22Rik	0.02974877018494065	0.03000463926451492	0.030494154787464155	0.0	0.0	0.0	102639568	RIKEN cDNA A930005G22 gene	non_coding			GO:0003674,GO:0005575,GO:0008150	molecular_function|cellular_component|biological_process
A930005H10Rik	2.187253995638862	2.8590622623215656	2.6366599597135347	2.4145413210965567	2.0652858219981924	1.7022856696604558	68161	RIKEN cDNA A930005H10 gene	non_coding			GO:0003674,GO:0005575,GO:0008150	molecular_function|cellular_component|biological_process
A930006K02Rik	0.22135685167174995	0.350838307698319	0.16207368900535254	0.2805141927759441	0.0957020587215562	0.2618184818183669	100503120	RIKEN cDNA A930006K02 gene	non_coding			GO:0003674,GO:0005575,GO:0008150	molecular_function|cellular_component|biological_process
A930007A09Rik	0.91004736854883	0.8741663648831245	0.7170883892912211	0.7810413625621992	0.7494333335215977	0.9226235579729264	432999	RIKEN cDNA A930007A09 gene	protein_coding			GO:0003674,GO:0005575,GO:0008150	molecular_function|cellular_component|biological_process
A930007I19Rik	0.6052340430504607	0.6854059330998038	0.4027149945367353	0.4290913403906903	0.4070400897775985	0.483522349460851	77779	RIKEN cDNA A930007I19 gene	non_coding			GO:0003674,GO:0005575,GO:0008150	molecular_function|cellular_component|biological_process
A930011G23Rik	0.0	0.0	0.0075189821136651324	0.0	0.0	0.0	319818	RIKEN cDNA A930011G23 gene	non_coding			GO:0003674,GO:0005575,GO:0008150	molecular_function|cellular_component|biological_process
A930012L18Rik	0.21854775456931652	0.3253929512793439	0.2560270660835823	0.2256665220696117	0.12598342078742933	0.312349227304674	626275	RIKEN cDNA A930012L18 gene	non_coding			GO:0003674,GO:0005575,GO:0008150	molecular_function|cellular_component|biological_process
A930013F10Rik	1.0288756704307027	1.2513742970995168	1.0339756461350085	1.0936360356141086	0.8445899603506588	1.10658295195762	68074	RIKEN cDNA A930013F10 gene	non_coding			GO:0003674,GO:0005575,GO:0008150	molecular_function|cellular_component|biological_process
A930015D03Rik	0.3387040830693431	0.2795050438620582	0.2525022879522689	0.9408206510040634	0.21743571622761584	0.03186714312495142	77810	RIKEN cDNA A930015D03 gene	non_coding			GO:0003674,GO:0005575,GO:0008150	molecular_function|cellular_component|biological_process
A930016O22Rik	0.0	0.0	0.0	0.018944448088514282	0.0	0.0	100503495	RIKEN cDNA A930016O22 gene	non_coding			GO:0003674,GO:0005575,GO:0008150	molecular_function|cellular_component|biological_process
A930017K11Rik	0.0	0.0	0.017616951455978243	0.00846974975665326	0.0	0.008893415073990982	100034748	RIKEN cDNA A930017K11 gene	protein_coding			GO:0003674,GO:0005575,GO:0008150	molecular_function|cellular_component|biological_process
A930018O16Rik	0.06491354338508158	0.0872958194256951	0.04436001057033044	0.0	0.0	0.02239388509836076	105245580	RIKEN cDNA A930018O16 gene	protein_coding			GO:0003674,GO:0005575,GO:0008150	molecular_function|cellular_component|biological_process
A930024E05Rik	0.8564068429506492	0.4842362641639725	0.7714570825609207	0.6650540426010076	0.6021422780462471	0.32230186527640736	109202	RIKEN cDNA A930024E05 gene	non_coding			GO:0003674,GO:0005575,GO:0008150	molecular_function|cellular_component|biological_process
A930033H14Rik	0.5386140590405809	0.2172986707529807	0.5011456027432598	0.3266944230824962	0.4430424036515829	0.5059781051038513	320700	RIKEN cDNA A930033H14 gene	protein_coding			GO:0003674,GO:0005575,GO:0008150	molecular_function|cellular_component|biological_process
A930035F09Rik	0.013227006958573076	0.0	0.0	0.0	0.013343405319958913	0.0	105243337	RIKEN cDNA A930035F09 gene	non_coding			GO:0003674,GO:0005575,GO:0008150	molecular_function|cellular_component|biological_process
A930037H05Rik	0.4411434872528234	0.4791637426269706	0.373931944274832	0.3093824349903574	0.29953644356183623	0.4916770524078711	78439	RIKEN cDNA A930037H05 gene	non_coding			GO:0003674,GO:0005575,GO:0008150	molecular_function|cellular_component|biological_process
A930038B10Rik	0.0	0.0	0.005770861787009807	0.005548945893203268	0.0	0.0	320323	RIKEN cDNA A930038B10 gene	non_coding			GO:0003674,GO:0005575,GO:0008150	molecular_function|cellular_component|biological_process
AA386476	0.2231287122418999	0.2404620773259783	0.2694502766547429	0.2681266649575782	0.2189253455775592	0.3574591565812509	546058	expressed sequence AA386476	non_coding			GO:0003674,GO:0005575,GO:0008150	molecular_function|cellular_component|biological_process
AA387883	0.0	0.0	0.015020051226463882	0.0	0.0	0.0	100043450	expressed sequence AA387883	non_coding
AA388235	0.24812182176749184	0.705850021694575	0.5217205277317374	0.6584261244107369	0.5519552922111786	0.6452705045177	433100	expressed sequence AA388235	non_coding
AA414768	6.662797657406565	6.734971846797175	7.041281222470047	6.247468081436945	5.055943393853814	5.553093132347735	245350	expressed sequence AA414768	protein_coding	mmu04120	Ubiquitin mediated proteolysis
AA465934	0.9660562673931644	0.3247884381119612	0.33008725142974943	0.4443514525473507	0.3898230454731452	0.5998864560511142	613254	expressed sequence AA465934	non_coding			GO:0003674,GO:0005575,GO:0008150	molecular_function|cellular_component|biological_process
AA467197	1.576080547907473	1.5120931721849993	1.1033166379039374	1.0987779891338283	1.4348330533118316	1.193524094851696	433470	expressed sequence AA467197	protein_coding			GO:0005634,GO:0005739,GO:0005751,GO:0009617	nucleus|mitochondrion|mitochondrial respiratory chain complex IV|response to bacterium
AA543186	0.20308447004790264	0.3657699981095789	0.32712892228957713	0.30025163008211314	0.3219411236395747	0.360309160709946	100272219	expressed sequence AA543186	non_coding
AA986860	0.5581806030369305	0.7506420168835811	0.7975652364556283	0.6585295946065879	0.6654730985973321	0.7702449526990663	212439	expressed sequence AA986860	protein_coding			GO:0003674,GO:0005737,GO:0005829,GO:0005886,GO:0008150	molecular_function|cytoplasm|cytosol|plasma membrane|biological_process
AAdacl4fm3	0.0	0.0	0.0	0.0	0.0	0.01872194658590896	546849	AADACL4 family member 3	protein_coding			GO:0005575	cellular_component
AB010352	0.38369795017753655	0.4087667801468367	0.430184867103592	0.3947329392144276	0.365301571124248	0.4318511979812356	105246961	cDNA sequence AB010352	protein_coding	mmu05168	Herpes simplex virus 1 infection	GO:0003674,GO:0005575,GO:0008150	molecular_function|cellular_component|biological_process
AB124611	0.30953992127511226	0.2872260913187409	0.38075489696879	0.15864902677044673	0.12490555558693295	0.2178416734102743	382062	cDNA sequence AB124611	protein_coding			GO:0003674,GO:0005575,GO:0008150,GO:0016020	molecular_function|cellular_component|biological_process|membrane
AI115009	0.3983092219581099	0.6026026175007677	0.3538506833459548	0.4580201156856124	0.5089648613139212	0.6458212767249328	99542	expressed sequence AI115009	non_coding			GO:0003674,GO:0005575,GO:0008150	molecular_function|cellular_component|biological_process
AI182371	0.049869391100566055	0.11736274101505192	0.11075765477027943	0.12288290652009265	0.1006164887640145	0.14623358279264026	98870	expressed sequence AI182371	protein_coding			GO:0003674,GO:0005575,GO:0008150	molecular_function|cellular_component|biological_process
AI197445	0.0131562743010406	0.0	0.0044953058839987264	0.0	0.0044240167370986775	0.004538653717796111	105120	expressed sequence AI197445	non_coding			GO:0003674,GO:0005575,GO:0008150	molecular_function|cellular_component|biological_process
AI225912	0.34219796919178075	0.4323347824214797	0.2769253222097312	0.5290022166092889	0.4142511953212427	0.3839780787341328	102015	expressed sequence AI225912	non_coding
AI429214	0.8916582638842064	0.9626603302977496	0.8367602300153831	0.6065317938293087	1.0768720679354282	0.9748027318849992	621080	expressed sequence AI429214	protein_coding			GO:0003674,GO:0005575,GO:0008150	molecular_function|cellular_component|biological_process
AI450353	0.1804163749149368	0.21505325115519988	0.4034986561477257	0.4203141549238368	0.18200404856423955	0.2546184735683618	103729	expressed sequence AI450353	non_coding			GO:0003674,GO:0005575,GO:0008150	molecular_function|cellular_component|biological_process
AI463170	0.0	0.0	0.0	0.04490535843203385	0.0	0.0	100504549	expressed sequence AI463170	non_coding			GO:0003674,GO:0005575,GO:0008150	molecular_function|cellular_component|biological_process
AI467606	1.2860258129267186	0.9699954335321952	0.8482642203105597	1.4880002862251218	1.4327178203094064	1.5971522432924512	101602	expressed sequence AI467606	protein_coding			GO:0003674,GO:0005575,GO:0008150,GO:0016020	molecular_function|cellular_component|biological_process|membrane
AI504432	0.00887526440943215	0.0	0.0	0.021869492742873628	0.008953367206033036	0.004592685309674636	229694	expressed sequence AI504432	non_coding			GO:0003674,GO:0005575,GO:0008150	molecular_function|cellular_component|biological_process
AI506816	0.7610762708968882	0.8390290097643383	0.7620028578329352	0.7763134986487579	0.7677737823671322	0.8884169761198235	433855	expressed sequence AI506816	non_coding			GO:0009611	response to wounding
AI593442	0.02590011656176316	0.020317798187188776	0.01769937958303862	0.019855217554461103	0.017418692638991866	0.008935026561060773	330941	expressed sequence AI593442	protein_coding			GO:0003674,GO:0005575,GO:0008150,GO:0016020	molecular_function|cellular_component|biological_process|membrane
AI597479	8.191255457717894	9.34556417316271	9.133286040948663	7.743933607995747	7.961809629647684	8.492192653292483	98404	expressed sequence AI597479	protein_coding			GO:0003674,GO:0005634,GO:0005654,GO:0008150,GO:0048598,GO:0072669	molecular_function|nucleus|nucleoplasm|biological_process|embryonic morphogenesis|tRNA-splicing ligase complex
AI606473	0.0	0.0	0.0	0.0	0.011468915848023831	0.0	99686	expressed sequence AI606473	non_coding			GO:0003674,GO:0005575,GO:0008150	molecular_function|cellular_component|biological_process
AI646519	0.0	0.0	0.0	0.0	0.0	0.034641969192974395	99041	expressed sequence AI646519	non_coding
AI661453	0.1124505877757862	0.098624152113489	0.060139903042685676	0.08192193768006176	0.04932180821765417	0.07083979789262848	224833	expressed sequence AI661453	protein_coding			GO:0003674,GO:0005575,GO:0008150	molecular_function|cellular_component|biological_process
AI662270	0.13978541444855638	0.10574078127167827	0.10746590628934456	0.05166667660503895	0.01762694168687754	0.01808369840684388	100043636	expressed sequence AI662270	non_coding			GO:0003674,GO:0005575,GO:0008150	molecular_function|cellular_component|biological_process
AI837181	17.982227183395146	18.056640527634578	18.465413921378783	20.029648814723085	18.94314747493261	18.001163752278107	107242	expressed sequence AI837181	protein_coding			GO:0003674,GO:0005575,GO:0008150	molecular_function|cellular_component|biological_process
AI839979	0.7970032837441986	0.38077498729034015	0.7954736933858616	0.7855566539005411	0.6559085684133256	0.9550906084405728	100740	expressed sequence AI839979	non_coding			GO:0003674,GO:0005575,GO:0008150	molecular_function|cellular_component|biological_process
AI847159	0.024455499943286205	0.0	0.0	0.02410426794562453	0.0	0.0	100048701	expressed sequence AI847159	non_coding			GO:0003674,GO:0005575,GO:0008150	molecular_function|cellular_component|biological_process
AI854703	0.1336731932216984	0.15408333250248174	0.10439809990885528	0.1944930660161052	0.12842811847411942	0.07246580101557516	243373	expressed sequence AI854703	protein_coding			GO:0000978,GO:0003700,GO:0006357	RNA polymerase II cis-regulatory region sequence-specific DNA binding|DNA-binding transcription factor activity|regulation of transcription by RNA polymerase II
AI987944	1.9856006801127923	2.5582606930524645	2.1929274790637265	1.9065779362395416	2.0159971297262578	2.2538474619433218	233168	expressed sequence AI987944	protein_coding	mmu05168	Herpes simplex virus 1 infection	GO:0000122,GO:0000977,GO:0001227	negative regulation of transcription by RNA polymerase II|RNA polymerase II transcription regulatory region sequence-specific DNA binding|DNA-binding transcription repressor activity, RNA polymerase II-specific					zf-C2H2
ATP6	15.931842478471587	18.6923615456824	18.627002940740272	15.133303612557665	22.41339404625697	15.067730521005846	17705		protein_coding	mmu00190,mmu04714,mmu05208,mmu05010,mmu05012,mmu05014,mmu05016,mmu05020,mmu05022,mmu05415	Oxidative phosphorylation|Thermogenesis|Chemical carcinogenesis - reactive oxygen species|Alzheimer disease|Parkinson disease|Amyotrophic lateral sclerosis|Huntington disease|Prion disease|Pathways of neurodegeneration - multiple diseases|Diabetic cardiomyopathy	GO:0005739,GO:0005753,GO:0015986,GO:0042776,GO:0046933	mitochondrion|mitochondrial proton-transporting ATP synthase complex|proton motive force-driven ATP synthesis|proton motive force-driven mitochondrial ATP synthesis|proton-transporting ATP synthase activity, rotational mechanism	WP295,WP1248	Electron transport chain|Oxidative phosphorylation	R-MMU-1428517,R-MMU-1430728,R-MMU-1592230,R-MMU-163200,R-MMU-163210,R-MMU-1852241,R-MMU-8949613	The citric acid (TCA) cycle and respiratory electron transport|Metabolism|Mitochondrial biogenesis|Respiratory electron transport, ATP synthesis by chemiosmotic coupling, and heat production by uncoupling proteins.|Formation of ATP by chemiosmotic coupling|Organelle biogenesis and maintenance|Cristae formation
ATP8	0.24119836218574436	0.4865458170932124	0.6181045590498249	0.4754685010450643	0.0	0.2496259544787861	17706		protein_coding	mmu00190,mmu04714,mmu05208,mmu05010,mmu05012,mmu05014,mmu05016,mmu05020,mmu05022,mmu05415	Oxidative phosphorylation|Thermogenesis|Chemical carcinogenesis - reactive oxygen species|Alzheimer disease|Parkinson disease|Amyotrophic lateral sclerosis|Huntington disease|Prion disease|Pathways of neurodegeneration - multiple diseases|Diabetic cardiomyopathy	GO:0000276,GO:0005739,GO:0005753,GO:0006754,GO:0006811,GO:0015078,GO:0015986,GO:0016020,GO:0042776,GO:0045263,GO:0046933,GO:1902600	mitochondrial proton-transporting ATP synthase complex, coupling factor F(o)|mitochondrion|mitochondrial proton-transporting ATP synthase complex|ATP biosynthetic process|monoatomic ion transport|proton transmembrane transporter activity|proton motive force-driven ATP synthesis|membrane|proton motive force-driven mitochondrial ATP synthesis|proton-transporting ATP synthase complex, coupling facto…	WP295,WP1248	Electron transport chain|Oxidative phosphorylation	R-MMU-1428517,R-MMU-1430728,R-MMU-1592230,R-MMU-163200,R-MMU-163210,R-MMU-1852241,R-MMU-8949613	The citric acid (TCA) cycle and respiratory electron transport|Metabolism|Mitochondrial biogenesis|Respiratory electron transport, ATP synthesis by chemiosmotic coupling, and heat production by uncoupling proteins.|Formation of ATP by chemiosmotic coupling|Organelle biogenesis and maintenance|Cristae formation
AU015228	0.0	0.0	0.008456963785792374	0.0	0.0	0.0	99169	expressed sequence AU015228	protein_coding	mmu03022,mmu05203	Basal transcription factors|Viral carcinogenesis
AU015836	0.016401488628630615	0.0744415100152615	0.008406222003077621	0.0	0.0	0.016974564904557454	385493	expressed sequence AU015836	non_coding			GO:0005758,GO:0015035,GO:0022417,GO:0045041	mitochondrial intermembrane space|protein-disulfide reductase activity|protein maturation by protein folding|protein import into mitochondrial intermembrane space
AU018091	0.028532598368159957	0.04316701073659698	0.01462375529674274	0.03515351341446546	0.057567373488254164	0.02214715629762497	245128	expressed sequence AU018091	protein_coding			GO:0000064,GO:0005886,GO:0015189,GO:0097638,GO:1903352	L-ornithine transmembrane transporter activity|plasma membrane|L-lysine transmembrane transporter activity|L-arginine import across plasma membrane|L-ornithine transmembrane transport
AU020206	2.4409067659311083	2.4264779614777123	2.700071307198378	2.353925427015393	2.6041069825718526	2.435323016285545	108167440	expressed sequence AU020206	non_coding			GO:0003674,GO:0005575,GO:0008150	molecular_function|cellular_component|biological_process
AU021063	0.0	0.08512465410550199	0.08651343399393775	0.041593299405314366	0.042570727092836325	0.0	105968	expressed sequence AU021063	non_coding			GO:0003674,GO:0005575,GO:0008150	molecular_function|cellular_component|biological_process
AU021092	0.017763345085159508	0.0	0.0	0.0	0.0	0.0	239691	expressed sequence AU021092	protein_coding			GO:0003674,GO:0005576,GO:0005829,GO:0008150,GO:0016020,GO:0042803	molecular_function|extracellular region|cytosol|biological_process|membrane|protein homodimerization activity
AU022252	4.345385607673225	4.469979365298363	4.600522902914536	5.139572166129653	4.837254110666441	5.132643043636397	230696	expressed sequence AU022252	protein_coding			GO:0003674,GO:0005575,GO:0008150,GO:0042802	molecular_function|cellular_component|biological_process|identical protein binding
AU022754	0.0	0.0	0.008474014116005664	0.0	0.0	0.0	105975	expressed sequence AU022754	non_coding			GO:0003674,GO:0005575,GO:0008150	molecular_function|cellular_component|biological_process
AU022793	0.0	0.053134553900971805	0.013500356535991893	0.0778872383938917	0.0	0.013630539270254914	105976	expressed sequence AU022793	non_coding			GO:0003674,GO:0005575,GO:0008150	molecular_function|cellular_component|biological_process
AU040320	12.511736680638435	12.162847811236714	12.232660761855572	13.197758458516441	13.761061197951946	13.964594242519809	100317	expressed sequence AU040320	protein_coding			GO:0001675,GO:0001764,GO:0003674,GO:0005730,GO:0005794,GO:0005802,GO:0005886,GO:0007283,GO:0010996,GO:0016020,GO:0019065,GO:0030317,GO:0031410,GO:0120211	acrosome assembly|neuron migration|molecular_function|nucleolus|Golgi apparatus|trans-Golgi network|plasma membrane|spermatogenesis|response to auditory stimulus|membrane|receptor-mediated endocytosis of virus by host cell|flagellated sperm motility|cytoplasmic vesicle|proacrosomal vesicle fusion
AU041133	0.5115967731598802	0.3780572192114029	0.3063416295130201	0.3095390982714625	0.4343406178887181	0.5661683167672035	216177	expressed sequence AU041133	protein_coding	mmu05168	Herpes simplex virus 1 infection	GO:0000122,GO:0000977,GO:0001227	negative regulation of transcription by RNA polymerase II|RNA polymerase II transcription regulatory region sequence-specific DNA binding|DNA-binding transcription repressor activity, RNA polymerase II-specific					zf-C2H2
AV039307	0.4248133315974146	0.40983814322716544	0.2650610541510961	0.2912780006402196	0.2049595141489184	0.4396565234288529	100502700	expressed sequence AV039307	non_coding			GO:0003674,GO:0005575,GO:0008150	molecular_function|cellular_component|biological_process
AV051173	0.3923801107327898	0.3561794737572321	0.2413269474567737	0.07734894275374253	0.4749996917727	0.08121801389740409	100502959	expressed sequence AV051173	non_coding
AV099323	0.24479833774075546	0.26233533794764624	0.4077645001492875	0.23374244407719116	0.19293170005537605	0.269186197180482	102633666	expressed sequence AV099323	non_coding			GO:0003674,GO:0005575,GO:0008150	molecular_function|cellular_component|biological_process
AW011738	0.25991430067228843	0.3344670152476837	0.22049106893318346	0.053003046018138315	0.14466292980764198	0.22261724464993385	100382	expressed sequence AW011738	non_coding			GO:0003674,GO:0005575,GO:0008150	molecular_function|cellular_component|biological_process
AW046200	0.09854031886360183	0.1325171517850672	0.10100934316114628	0.22662517339531105	0.11597539203328773	0.1699722787505753	100502619	expressed sequence AW046200	non_coding			GO:0003674,GO:0005575,GO:0008150	molecular_function|cellular_component|biological_process
AW047730	0.01349546513600983	0.013611539589552295	0.013833607245876496	0.013301642102741788	0.013614225943567513	0.0139670034870193	99870	expressed sequence AW047730	non_coding			GO:0003674,GO:0005575,GO:0008150	molecular_function|cellular_component|biological_process
AW112010	0.0	0.03201785377000495	0.0	0.0	0.0	0.032853996589466035	107350	expressed sequence AW112010	non_coding			GO:0003674,GO:0005575,GO:0008150	molecular_function|cellular_component|biological_process
AW121686	0.0	0.007940427734961227	0.0	0.00775964593705545	0.0	0.0	106026	expressed sequence AW121686	non_coding			GO:0003674,GO:0005575,GO:0008150	molecular_function|cellular_component|biological_process
AW146154	1.4857988819252008	1.163944259009268	1.1533602748285914	0.931282631334528	0.9313391787088297	0.9181492890327909	101835	expressed sequence AW146154	protein_coding	mmu05168	Herpes simplex virus 1 infection							zf-C2H2
AW209491	10.373556450980164	11.100604146286315	11.082251152846274	12.106466875349117	9.81462536633656	11.390495233779905	105351	expressed sequence AW209491	protein_coding			GO:0003674,GO:0005575,GO:0008150	molecular_function|cellular_component|biological_process
AW495222	0.20717669846691306	0.3395577649818945	0.053091928440490224	0.0	0.0	0.026801944586143347	105364	expressed sequence AW495222	non_coding			GO:0003674,GO:0005575,GO:0008150	molecular_function|cellular_component|biological_process
AW551984	0.7704248311987241	0.8947862910672287	1.0290402717754914	1.224180240117165	1.3330236652723424	1.2467558584292529	244810	expressed sequence AW551984	protein_coding			GO:0003674,GO:0005654,GO:0055007,GO:0060923	molecular_function|nucleoplasm|cardiac muscle cell differentiation|cardiac muscle cell fate commitment
AW554918	0.5220043043996502	0.521215925835829	0.541788942713644	0.6009031851016751	0.5397959140178432	0.5849251825659787	225289	expressed sequence AW554918	protein_coding			GO:0003674,GO:0005575,GO:0008150	molecular_function|cellular_component|biological_process
AW822252	0.045517544760306984	0.16068164357287404	0.04665803146944099	0.04486381785994131	0.18367240625438352	0.1884318028257997	331578	expressed sequence AW822252	non_coding			GO:0003674,GO:0005575,GO:0008150	molecular_function|cellular_component|biological_process
AY036118	0.2095293082436842	0.21133146917036624	0.17898272540264626	0.13768002017486602	0.1409154514982176	0.2168503678367879	101056014	cDNA sequence AY036118	non_coding			GO:0008284,GO:0030097	positive regulation of cell population proliferation|hemopoiesis
AY074887	0.03460229668487471	0.06979982186147353	0.0	0.034105335518000386	0.034906798727318666	0.0	246735	cDNA sequence AY074887	protein_coding			GO:0003674,GO:0005615,GO:0005737,GO:0008283,GO:0072089,GO:0097190,GO:2000045,GO:2000647	molecular_function|extracellular space|cytoplasm|cell population proliferation|stem cell proliferation|apoptotic signaling pathway|regulation of G1/S transition of mitotic cell cycle|negative regulation of stem cell proliferation
AY358078	0.05051793212103885	0.01698414556588216	0.08630618072974967	0.14937716767945552	0.050962492597789684	0.17427684706937838	278676	cDNA sequence AY358078	protein_coding			GO:0003674,GO:0005575,GO:0008150	molecular_function|cellular_component|biological_process
AY512931	0.0	0.0	0.0	0.010124798978412643	0.0	0.0	434310	cDNA sequence AY512931	non_coding			GO:0003674,GO:0005575,GO:0008150	molecular_function|cellular_component|biological_process
Aaas	16.839523980221244	17.530920952566177	17.830818918422352	21.85872177684432	21.37472456606458	19.4469065440153	223921	achalasia%2C adrenocortical insufficiency%2C alacrimia	protein_coding	mmu03013	Nucleocytoplasmic transport	GO:0000922,GO:0001578,GO:0003674,GO:0005634,GO:0005635,GO:0005643,GO:0005654,GO:0005737,GO:0005813,GO:0005829,GO:0005856,GO:0006913,GO:0007612,GO:0009566,GO:0015031,GO:0031965,GO:0051028,GO:0072686,GO:0090307	spindle pole|microtubule bundle formation|molecular_function|nucleus|nuclear envelope|nuclear pore|nucleoplasm|cytoplasm|centrosome|cytosol|cytoskeleton|nucleocytoplasmic transport|learning|fertilization|protein transport|nuclear membrane|mRNA transport|mitotic spindle|mitotic spindle assembly			R-MMU-1430728,R-MMU-159227,R-MMU-159230,R-MMU-159231,R-MMU-159234,R-MMU-159236,R-MMU-162582,R-MMU-1640170,R-MMU-170822,R-MMU-191859,R-MMU-194315,R-MMU-194441,R-MMU-211000,R-MMU-2262752,R-MMU-2980766,R-MMU-2990846,R-MMU-3108214,R-MMU-3108232,R-MMU-3232142,R-MMU-3301854,R-MMU-3371453,R-MMU-3371556,R-MMU-392499,R-MMU-4085377,R-MMU-4551638,R-MMU-4570464,R-MMU-4615885,R-MMU-5578749,R-MMU-597592,R-MMU-…	Metabolism|Transport of the SLBP independent Mature mRNA|Transport of the SLBP Dependant Mature mRNA|Transport of Mature mRNA Derived from an Intronless Transcript|Transport of Mature mRNAs Derived from Intronless Transcripts|Transport of Mature mRNA derived from an Intron-Containing Transcript|Signal Transduction|Cell Cycle|Regulation of Glucokinase by Glucokinase Regulatory Protein|snRNP Assemb…
Aacs	12.026036386599078	11.566764810770293	11.247127895771253	12.594149754138224	12.929192397648627	12.390095800413196	78894	acetoacetyl-CoA synthetase	protein_coding	mmu00650,mmu00280	Butanoate metabolism|Valine, leucine and isoleucine degradation	GO:0000166,GO:0001889,GO:0005524,GO:0005737,GO:0006629,GO:0006631,GO:0007584,GO:0009410,GO:0010243,GO:0014070,GO:0016874,GO:0030729,GO:0032024,GO:0034201,GO:0045471,GO:0047760,GO:0071333	nucleotide binding|liver development|ATP binding|cytoplasm|lipid metabolic process|fatty acid metabolic process|response to nutrient|response to xenobiotic stimulus|response to organonitrogen compound|response to organic cyclic compound|ligase activity|acetoacetate-CoA ligase activity|positive regulation of insulin secretion|response to oleic acid|response to ethanol|butyrate-CoA ligase activity|…			R-MMU-1430728,R-MMU-556833,R-MMU-74182,R-MMU-77111	Metabolism|Metabolism of lipids|Ketone body metabolism|Synthesis of Ketone Bodies
Aadac	0.0	0.01917607161650219	0.09744461363691212	0.0	0.0	0.0	67758	arylacetamide deacetylase	protein_coding			GO:0004806,GO:0005783,GO:0005789,GO:0006629,GO:0010898,GO:0016020,GO:0016298,GO:0016787,GO:0017171,GO:0019213,GO:0043231,GO:0052689	triglyceride lipase activity|endoplasmic reticulum|endoplasmic reticulum membrane|lipid metabolic process|positive regulation of triglyceride catabolic process|membrane|lipase activity|hydrolase activity|serine hydrolase activity|deacetylase activity|intracellular membrane-bounded organelle|carboxylic ester hydrolase activity			R-MMU-1430728,R-MMU-211859,R-MMU-211945	Metabolism|Biological oxidations|Phase I - Functionalization of compounds
Aadat	0.034667308045485096	0.05827580242309496	0.04738124191495135	0.07972863075297698	0.0233149214608958	0.023919067502899183	23923	aminoadipate aminotransferase	protein_coding	mmu00310,mmu00380	Lysine degradation|Tryptophan metabolism	GO:0003824,GO:0005739,GO:0006103,GO:0006536,GO:0008483,GO:0009058,GO:0016212,GO:0016740,GO:0030170,GO:0042803,GO:0047315,GO:0047536,GO:0047958,GO:0050094,GO:0070189,GO:1901605	catalytic activity|mitochondrion|2-oxoglutarate metabolic process|glutamate metabolic process|transaminase activity|biosynthetic process|kynurenine-oxoglutarate transaminase activity|transferase activity|pyridoxal phosphate binding|protein homodimerization activity|kynurenine-glyoxylate transaminase activity|2-aminoadipate transaminase activity|glycine:2-oxoglutarate aminotransferase activity|met…	WP79	Tryptophan metabolism	R-MMU-1430728,R-MMU-71064,R-MMU-71240,R-MMU-71291	Metabolism|Lysine catabolism|Tryptophan catabolism|Metabolism of amino acids and derivatives
Aagab	4.498826400678059	5.163708007963838	4.858511361100793	5.489109237488613	5.669514918038588	5.360893661947807	66939	alpha- and gamma-adaptin binding protein	protein_coding			GO:0003674,GO:0005737,GO:0005829,GO:0008150,GO:0015031,GO:0016607	molecular_function|cytoplasm|cytosol|biological_process|protein transport|nuclear speck
Aak1	9.22839729652156	9.156825301870867	9.183489376609288	9.50267199501732	9.560703279315069	9.790509917256916	269774	AP2 associated kinase 1	protein_coding			GO:0000166,GO:0004672,GO:0004674,GO:0005112,GO:0005524,GO:0005829,GO:0005886,GO:0005905,GO:0006468,GO:0006897,GO:0016020,GO:0016301,GO:0016310,GO:0016740,GO:0031252,GO:0032880,GO:0035612,GO:0042995,GO:0043195,GO:0043231,GO:0044305,GO:0045202,GO:0045747,GO:0050821,GO:0071439,GO:0098793,GO:0140238,GO:2000369	nucleotide binding|protein kinase activity|protein serine/threonine kinase activity|Notch binding|ATP binding|cytosol|plasma membrane|clathrin-coated pit|protein phosphorylation|endocytosis|membrane|kinase activity|phosphorylation|transferase activity|cell leading edge|regulation of protein localization|AP-2 adaptor complex binding|cell projection|terminal bouton|intracellular membrane-bounded or…			R-MMU-199991,R-MMU-5653656,R-MMU-8856825,R-MMU-8856828	Membrane Trafficking|Vesicle-mediated transport|Cargo recognition for clathrin-mediated endocytosis|Clathrin-mediated endocytosis
Aamdc	8.094134638229209	8.188566101678765	8.069973122954513	6.134970068984464	7.296707765166332	7.714939749121362	66273	adipogenesis associated Mth938 domain containing	protein_coding			GO:0003674,GO:0005737,GO:0006366,GO:0043066,GO:0045600,GO:0045944	molecular_function|cytoplasm|transcription by RNA polymerase II|negative regulation of apoptotic process|positive regulation of fat cell differentiation|positive regulation of transcription by RNA polymerase II
Aamp	38.14044466378032	38.62948863863056	37.510976042930295	41.69315031061829	38.59685502343832	41.21804324756287	227290	angio-associated migratory protein	protein_coding			GO:0005829,GO:0008201,GO:0009986,GO:0015630,GO:0045171	cytosol|heparin binding|cell surface|microtubule cytoskeleton|intercellular bridge			R-MMU-109582,R-MMU-162582,R-MMU-168249,R-MMU-168256,R-MMU-168638,R-MMU-168643,R-MMU-177929,R-MMU-392518,R-MMU-428930,R-MMU-76002,R-MMU-9006934	Hemostasis|Signal Transduction|Innate Immune System|Immune System|NOD1/2 Signaling Pathway|Nucleotide-binding domain, leucine rich repeat containing receptor (NLR) signaling pathways|Signaling by EGFR|Signal amplification|Thromboxane signalling through TP receptor|Platelet activation, signaling and aggregation|Signaling by Receptor Tyrosine Kinases
Aanat	0.0	0.007981291949743915	0.008111504023555116	0.0	0.0	0.0	11298	arylalkylamine N-acetyltransferase	protein_coding	mmu00380	Tryptophan metabolism	GO:0004059,GO:0004060,GO:0005737,GO:0005829,GO:0006474,GO:0007623,GO:0009416,GO:0009648,GO:0010043,GO:0014070,GO:0016740,GO:0016746,GO:0016747,GO:0030187,GO:0032868,GO:0034695,GO:0046688,GO:0048471,GO:0048511,GO:0071320,GO:0071889	aralkylamine N-acetyltransferase activity|arylamine N-acetyltransferase activity|cytoplasm|cytosol|N-terminal protein amino acid acetylation|circadian rhythm|response to light stimulus|photoperiodism|response to zinc ion|response to organic cyclic compound|transferase activity|acyltransferase activity|acyltransferase activity, transferring groups other than amino-acyl groups|melatonin biosyntheti…	WP522,WP79	Biogenic amine synthesis|Tryptophan metabolism	R-MMU-1430728,R-MMU-209776,R-MMU-209931,R-MMU-71291	Metabolism|Metabolism of amine-derived hormones|Serotonin and melatonin biosynthesis|Metabolism of amino acids and derivatives
Aar2	6.2473238497130135	5.896967533640644	5.547688879204688	6.4520931232071606	6.0214372326286565	6.310996115495138	68295	AAR2 splicing factor homolog	protein_coding			GO:0000244,GO:0003674,GO:0005575,GO:0005681,GO:0006397,GO:0008380	spliceosomal tri-snRNP complex assembly|molecular_function|cellular_component|spliceosomal complex|mRNA processing|RNA splicing
Aard	0.2555128050454324	0.681091956123807	0.3367477657019224	0.16189914093448407	0.1104691419664254	0.13222027559187927	239435	alanine and arginine rich domain containing protein	protein_coding			GO:0003674,GO:0005575,GO:0008150	molecular_function|cellular_component|biological_process
Aars	71.03865686204557	68.86563054883841	69.86198368142351	78.03130401070031	81.64448294903873	78.6765466152223	234734	alanyl-tRNA synthetase	protein_coding	mmu00970	Aminoacyl-tRNA biosynthesis	GO:0000049,GO:0000166,GO:0002161,GO:0002196,GO:0003676,GO:0003723,GO:0004812,GO:0004813,GO:0005515,GO:0005524,GO:0005737,GO:0005739,GO:0005829,GO:0006400,GO:0006412,GO:0006419,GO:0016597,GO:0016874,GO:0021680,GO:0043039,GO:0043524,GO:0046872,GO:0050885,GO:0050905,GO:0051402,GO:0140018	tRNA binding|nucleotide binding|aminoacyl-tRNA editing activity|Ser-tRNA(Ala) hydrolase activity|nucleic acid binding|RNA binding|aminoacyl-tRNA ligase activity|alanine-tRNA ligase activity|protein binding|ATP binding|cytoplasm|mitochondrion|cytosol|tRNA modification|translation|alanyl-tRNA aminoacylation|amino acid binding|ligase activity|cerebellar Purkinje cell layer development|tRNA aminoacyl…
Aars2	2.4763453342309916	2.7122856860082174	2.5714445812821967	2.669602959996141	2.7973933354923037	3.130172060381696	224805	alanyl-tRNA synthetase 2%2C mitochondrial	protein_coding	mmu00970	Aminoacyl-tRNA biosynthesis	GO:0000049,GO:0000166,GO:0002161,GO:0003676,GO:0003723,GO:0004812,GO:0004813,GO:0005524,GO:0005737,GO:0005739,GO:0006412,GO:0006419,GO:0016874,GO:0043039,GO:0046872,GO:0070143	tRNA binding|nucleotide binding|aminoacyl-tRNA editing activity|nucleic acid binding|RNA binding|aminoacyl-tRNA ligase activity|alanine-tRNA ligase activity|ATP binding|cytoplasm|mitochondrion|translation|alanyl-tRNA aminoacylation|ligase activity|tRNA aminoacylation|metal ion binding|mitochondrial alanyl-tRNA aminoacylation
Aarsd1	7.7479708254122635	7.702774087964148	8.126803919595039	9.262394269935909	9.214391908105034	9.395780292240957	69684	alanyl-tRNA synthetase domain containing 1	protein_coding			GO:0000166,GO:0002161,GO:0002196,GO:0003676,GO:0004812,GO:0004813,GO:0005515,GO:0005524,GO:0005737,GO:0006412,GO:0006419,GO:0006450,GO:0043039,GO:0046872	nucleotide binding|aminoacyl-tRNA editing activity|Ser-tRNA(Ala) hydrolase activity|nucleic acid binding|aminoacyl-tRNA ligase activity|alanine-tRNA ligase activity|protein binding|ATP binding|cytoplasm|translation|alanyl-tRNA aminoacylation|regulation of translational fidelity|tRNA aminoacylation|metal ion binding
Aasdh	1.7517755498436771	1.9073159147618053	1.8147033535389598	1.7937286966083017	1.726602068688305	1.7649362050090245	231326	aminoadipate-semialdehyde dehydrogenase	protein_coding			GO:0000166,GO:0003674,GO:0005524,GO:0005575,GO:0006629,GO:0006631,GO:0016874,GO:0019482,GO:0043041	nucleotide binding|molecular_function|ATP binding|cellular_component|lipid metabolic process|fatty acid metabolic process|ligase activity|beta-alanine metabolic process|amino acid activation for nonribosomal peptide biosynthetic process
Aasdhppt	7.724711662824709	7.169169170335211	7.90162688284011	6.790010101170924	7.227883255077216	7.633515582903723	67618	aminoadipate-semialdehyde dehydrogenase-phosphopantetheinyl transferase	protein_coding	mmu00770	Pantothenate and CoA biosynthesis	GO:0000287,GO:0005737,GO:0005829,GO:0008897,GO:0009258,GO:0016740,GO:0019878,GO:0046872,GO:0051604	magnesium ion binding|cytoplasm|cytosol|holo-[acyl-carrier-protein] synthase activity|10-formyltetrahydrofolate catabolic process|transferase activity|lysine biosynthetic process via aminoadipic acid|metal ion binding|protein maturation			R-MMU-1430728,R-MMU-196849,R-MMU-196854,R-MMU-199220	Metabolism|Metabolism of water-soluble vitamins and cofactors|Metabolism of vitamins and cofactors|Vitamin B5 (pantothenate) metabolism
Aass	0.31907786578260044	0.2413666901332445	0.2384904918462983	0.11138373153365867	0.13411906995473427	0.23391051341054586	30956	aminoadipate-semialdehyde synthase	protein_coding	mmu00310	Lysine degradation	GO:0003824,GO:0004753,GO:0005737,GO:0005739,GO:0006091,GO:0006554,GO:0008152,GO:0016491,GO:0019477,GO:0019878,GO:0043231,GO:0047130,GO:0047131	catalytic activity|saccharopine dehydrogenase activity|cytoplasm|mitochondrion|generation of precursor metabolites and energy|lysine catabolic process|metabolic process|oxidoreductase activity|L-lysine catabolic process|lysine biosynthetic process via aminoadipic acid|intracellular membrane-bounded organelle|saccharopine dehydrogenase (NADP+, L-lysine-forming) activity|saccharopine dehydrogenase …			R-MMU-1430728,R-MMU-71064,R-MMU-71291	Metabolism|Lysine catabolism|Metabolism of amino acids and derivatives
Aatf	10.916222564088589	11.097111219000157	11.612178894785053	13.810628116448028	13.139329709183071	12.666450749777875	56321	apoptosis antagonizing transcription factor	protein_coding			GO:0005515,GO:0005634,GO:0005654,GO:0005667,GO:0005730,GO:0005737,GO:0005829,GO:0006357,GO:0007155,GO:0007346,GO:0019901,GO:0032040,GO:0032929,GO:0040016,GO:0042254,GO:0042274,GO:0042985,GO:0043066,GO:0043522,GO:0045893,GO:0045944,GO:0048156,GO:2000378,GO:2001234	protein binding|nucleus|nucleoplasm|transcription regulator complex|nucleolus|cytoplasm|cytosol|regulation of transcription by RNA polymerase II|cell adhesion|regulation of mitotic cell cycle|protein kinase binding|small-subunit processome|negative regulation of superoxide anion generation|embryonic cleavage|ribosome biogenesis|ribosomal small subunit biogenesis|negative regulation of amyloid pre…
Aatk	0.024113081853909472	0.11117932980903426	0.06355866538311278	0.04413828286094618	0.03475039750087311	0.03565086440329905	11302	apoptosis-associated tyrosine kinase	protein_coding			GO:0000166,GO:0004672,GO:0004674,GO:0004713,GO:0005524,GO:0005737,GO:0006468,GO:0006915,GO:0007420,GO:0016020,GO:0016301,GO:0016310,GO:0016740,GO:0038083,GO:0042995,GO:0051402	nucleotide binding|protein kinase activity|protein serine/threonine kinase activity|protein tyrosine kinase activity|ATP binding|cytoplasm|protein phosphorylation|apoptotic process|brain development|membrane|kinase activity|phosphorylation|transferase activity|peptidyl-tyrosine autophosphorylation|cell projection|neuron apoptotic process
Abat	4.834476749573713	4.372930233136946	4.7488989271053255	3.342330237393788	3.0461301954972635	3.3447508715084626	268860	4-aminobutyrate aminotransferase	protein_coding	mmu00640,mmu00650,mmu00250,mmu00280,mmu00410,mmu04727	Propanoate metabolism|Butanoate metabolism|Alanine, aspartate and glutamate metabolism|Valine, leucine and isoleucine degradation|beta-Alanine metabolism|GABAergic synapse	GO:0001666,GO:0003824,GO:0003867,GO:0005739,GO:0005759,GO:0007620,GO:0007626,GO:0008483,GO:0009410,GO:0009448,GO:0009449,GO:0009450,GO:0010039,GO:0014053,GO:0016740,GO:0030170,GO:0031652,GO:0032024,GO:0032144,GO:0033602,GO:0034386,GO:0035094,GO:0035640,GO:0042135,GO:0042220,GO:0042802,GO:0045471,GO:0045776,GO:0045964,GO:0046872,GO:0047298,GO:0048148,GO:0051536,GO:0070474,GO:0097151,GO:1902722,GO:…	response to hypoxia|catalytic activity|4-aminobutyrate transaminase activity|mitochondrion|mitochondrial matrix|copulation|locomotory behavior|transaminase activity|response to xenobiotic stimulus|gamma-aminobutyric acid metabolic process|gamma-aminobutyric acid biosynthetic process|gamma-aminobutyric acid catabolic process|response to iron ion|negative regulation of gamma-aminobutyric acid secre…	WP240	Alanine and aspartate metabolism	R-MMU-112310,R-MMU-112315,R-MMU-112316,R-MMU-888590,R-MMU-916853	Neurotransmitter release cycle|Transmission across Chemical Synapses|Neuronal System|GABA synthesis, release, reuptake and degradation|Degradation of GABA
Abca1	3.5469476942283995	2.9280898143145095	3.079810246909764	3.2077715781778777	2.9572168550267066	3.4194831429186627	11303	ATP-binding cassette%2C sub-family A (ABC1)%2C member 1	protein_coding	mmu02010,mmu04975,mmu04979,mmu05417	ABC transporters|Fat digestion and absorption|Cholesterol metabolism|Lipid and atherosclerosis	GO:0000166,GO:0002790,GO:0005102,GO:0005515,GO:0005524,GO:0005548,GO:0005768,GO:0005794,GO:0005886,GO:0006497,GO:0006911,GO:0007040,GO:0007186,GO:0007189,GO:0008035,GO:0008203,GO:0008320,GO:0009306,GO:0009897,GO:0009986,GO:0010875,GO:0015914,GO:0015918,GO:0016020,GO:0016197,GO:0016323,GO:0016887,GO:0019905,GO:0023061,GO:0030139,GO:0030301,GO:0031210,GO:0031267,GO:0032367,GO:0032489,GO:0033344,GO:…	nucleotide binding|peptide secretion|signaling receptor binding|protein binding|ATP binding|phospholipid transporter activity|endosome|Golgi apparatus|plasma membrane|protein lipidation|phagocytosis, engulfment|lysosome organization|G protein-coupled receptor signaling pathway|adenylate cyclase-activating G protein-coupled receptor signaling pathway|high-density lipoprotein particle binding|chole…	WP431,WP1,WP4346	Nuclear receptors in lipid metabolism and toxicity|Statin pathway|Cholesterol metabolism with Bloch and Kandutsch-Russell pathways	R-MMU-162582,R-MMU-174824,R-MMU-382551,R-MMU-8963896,R-MMU-8963898,R-MMU-9006931,R-MMU-9024446,R-MMU-9029569	Signal Transduction|Plasma lipoprotein assembly, remodeling, and clearance|Transport of small molecules|HDL assembly|Plasma lipoprotein assembly|Signaling by Nuclear Receptors|NR1H2 and NR1H3-mediated signaling|NR1H3 & NR1H2 regulate gene expression linked to cholesterol transport and efflux
Abca12	0.05025086627779415	0.05664578838920136	0.08483991929094317	0.043702199122849235	0.04472918520087152	0.027532935986005726	74591	ATP-binding cassette%2C sub-family A (ABC1)%2C member 12	protein_coding	mmu02010	ABC transporters	GO:0000139,GO:0000166,GO:0003336,GO:0005102,GO:0005319,GO:0005515,GO:0005524,GO:0005737,GO:0005743,GO:0005794,GO:0005829,GO:0005886,GO:0006672,GO:0006869,GO:0006886,GO:0010875,GO:0016020,GO:0016887,GO:0030216,GO:0031410,GO:0031424,GO:0032379,GO:0032940,GO:0033344,GO:0033700,GO:0034191,GO:0035627,GO:0042626,GO:0043129,GO:0043231,GO:0043589,GO:0045055,GO:0045616,GO:0048286,GO:0051649,GO:0055085,GO:…	Golgi membrane|nucleotide binding|corneocyte desquamation|signaling receptor binding|lipid transporter activity|protein binding|ATP binding|cytoplasm|mitochondrial inner membrane|Golgi apparatus|cytosol|plasma membrane|ceramide metabolic process|lipid transport|intracellular protein transport|positive regulation of cholesterol efflux|membrane|ATP hydrolysis activity|keratinocyte differentiation|c…			R-MMU-1369062,R-MMU-382551,R-MMU-382556	ABC transporters in lipid homeostasis|Transport of small molecules|ABC-family proteins mediated transport
Abca13	0.01184009285589649	0.004478223546607802	0.00455128424638745	0.002917511105492183	0.002986071574941175	0.00765861979090302	268379	ATP-binding cassette%2C sub-family A (ABC1)%2C member 13	protein_coding	mmu02010	ABC transporters	GO:0000166,GO:0005319,GO:0005524,GO:0006869,GO:0016020,GO:0016887,GO:0031410,GO:0032376,GO:0035627,GO:0042626,GO:0043231,GO:0055085,GO:0097708,GO:0140359,GO:1900244	nucleotide binding|lipid transporter activity|ATP binding|lipid transport|membrane|ATP hydrolysis activity|cytoplasmic vesicle|positive regulation of cholesterol transport|ceramide transport|ATPase-coupled transmembrane transporter activity|intracellular membrane-bounded organelle|transmembrane transport|intracellular vesicle|ABC-type transporter activity|positive regulation of synaptic vesicle e…			R-MMU-168249,R-MMU-168256,R-MMU-6798695	Innate Immune System|Immune System|Neutrophil degranulation
Abca16	0.0	0.0	0.0	0.0	0.004653803468052424	0.0	233810	ATP-binding cassette%2C sub-family A (ABC1)%2C member 16	protein_coding	mmu02010	ABC transporters	GO:0005319,GO:0006869,GO:0042626,GO:0043231	lipid transporter activity|lipid transport|ATPase-coupled transmembrane transporter activity|intracellular membrane-bounded organelle
Abca2	1.6614904864795332	1.7007926171054584	1.5852657273283002	1.1021214333763352	1.1666829000456698	1.2879079758978806	11305	ATP-binding cassette%2C sub-family A (ABC1)%2C member 2	protein_coding	mmu02010,mmu04142	ABC transporters|Lysosome	GO:0000166,GO:0001573,GO:0005319,GO:0005524,GO:0005764,GO:0005765,GO:0005768,GO:0005815,GO:0005886,GO:0006684,GO:0006687,GO:0006869,GO:0007626,GO:0008203,GO:0010008,GO:0016020,GO:0016887,GO:0019218,GO:0031410,GO:0032289,GO:0032383,GO:0032384,GO:0032805,GO:0042626,GO:0042986,GO:0043231,GO:0045939,GO:0046512,GO:0055085,GO:0060049,GO:0061135,GO:0071072,GO:0090155,GO:0090156,GO:0090370,GO:0099038,GO:…	nucleotide binding|ganglioside metabolic process|lipid transporter activity|ATP binding|lysosome|lysosomal membrane|endosome|microtubule organizing center|plasma membrane|sphingomyelin metabolic process|glycosphingolipid metabolic process|lipid transport|locomotory behavior|cholesterol metabolic process|endosome membrane|membrane|ATP hydrolysis activity|regulation of steroid metabolic process|cyt…
Abca3	2.760177548174839	2.749967609259431	2.4766278871943492	1.9390267572263449	1.9166793582734531	1.9856989501454791	27410	ATP-binding cassette%2C sub-family A (ABC1)%2C member 3	protein_coding	mmu02010	ABC transporters	GO:0000166,GO:0005319,GO:0005524,GO:0005764,GO:0005768,GO:0005770,GO:0005886,GO:0006810,GO:0006855,GO:0006869,GO:0008559,GO:0010875,GO:0015914,GO:0016020,GO:0016887,GO:0030324,GO:0030659,GO:0031410,GO:0032368,GO:0032464,GO:0042599,GO:0042626,GO:0042908,GO:0043129,GO:0043231,GO:0046470,GO:0046471,GO:0046618,GO:0046890,GO:0055085,GO:0055091,GO:0070925,GO:0097208,GO:0097232,GO:0097233,GO:0120019,GO:…	nucleotide binding|lipid transporter activity|ATP binding|lysosome|endosome|late endosome|plasma membrane|transport|xenobiotic transmembrane transport|lipid transport|ABC-type xenobiotic transporter activity|positive regulation of cholesterol efflux|phospholipid transport|membrane|ATP hydrolysis activity|lung development|cytoplasmic vesicle membrane|cytoplasmic vesicle|regulation of lipid transpo…			R-MMU-1369062,R-MMU-382551,R-MMU-382556,R-MMU-392499,R-MMU-5683826	ABC transporters in lipid homeostasis|Transport of small molecules|ABC-family proteins mediated transport|Metabolism of proteins|Surfactant metabolism
Abca4	0.1270562198781988	0.08891973512222072	0.1435295072194956	0.1201199406624177	0.13340592629124182	0.09929261722206352	11304	ATP-binding cassette%2C sub-family A (ABC1)%2C member 4	protein_coding	mmu02010	ABC transporters	GO:0000166,GO:0001750,GO:0005502,GO:0005503,GO:0005524,GO:0005548,GO:0005783,GO:0005886,GO:0006649,GO:0006869,GO:0007601,GO:0016020,GO:0016887,GO:0031410,GO:0042574,GO:0042626,GO:0042995,GO:0043231,GO:0045332,GO:0045494,GO:0050896,GO:0055085,GO:0090555,GO:0140326,GO:0140327,GO:0140347,GO:0140359	nucleotide binding|photoreceptor outer segment|11-cis retinal binding|all-trans retinal binding|ATP binding|phospholipid transporter activity|endoplasmic reticulum|plasma membrane|phospholipid transfer to membrane|lipid transport|visual perception|membrane|ATP hydrolysis activity|cytoplasmic vesicle|retinal metabolic process|ATPase-coupled transmembrane transporter activity|cell projection|intrac…			R-MMU-2187338,R-MMU-2453902,R-MMU-382551,R-MMU-382556,R-MMU-9709957	Visual phototransduction|The canonical retinoid cycle in rods (twilight vision)|Transport of small molecules|ABC-family proteins mediated transport|Sensory Perception
Abca5	3.6535907671952574	3.3699284777336507	3.87932557307343	3.360652075472225	3.3645907239610024	3.211598354478188	217265	ATP-binding cassette%2C sub-family A (ABC1)%2C member 5	protein_coding	mmu02010	ABC transporters	GO:0000166,GO:0005319,GO:0005524,GO:0005764,GO:0005768,GO:0005770,GO:0005794,GO:0005886,GO:0006869,GO:0008203,GO:0010745,GO:0010874,GO:0016020,GO:0016887,GO:0033344,GO:0034375,GO:0042626,GO:0042632,GO:0043691,GO:0055085,GO:0140359,GO:1903064	nucleotide binding|lipid transporter activity|ATP binding|lysosome|endosome|late endosome|Golgi apparatus|plasma membrane|lipid transport|cholesterol metabolic process|negative regulation of macrophage derived foam cell differentiation|regulation of cholesterol efflux|membrane|ATP hydrolysis activity|cholesterol efflux|high-density lipoprotein particle remodeling|ATPase-coupled transmembrane tran…			R-MMU-1369062,R-MMU-382551,R-MMU-382556	ABC transporters in lipid homeostasis|Transport of small molecules|ABC-family proteins mediated transport
Abca6	0.011866505700203023	0.026929281327117388	0.027368623427359903	0.011696077922729184	0.017956397367748882	0.012281127387838505	76184	ATP-binding cassette%2C sub-family A (ABC1)%2C member 6	protein_coding	mmu02010	ABC transporters	GO:0000139,GO:0000166,GO:0005319,GO:0005524,GO:0005654,GO:0005794,GO:0005886,GO:0006869,GO:0016020,GO:0042626,GO:0043231,GO:0140359	Golgi membrane|nucleotide binding|lipid transporter activity|ATP binding|nucleoplasm|Golgi apparatus|plasma membrane|lipid transport|membrane|ATPase-coupled transmembrane transporter activity|intracellular membrane-bounded organelle|ABC-type transporter activity			R-MMU-1369062,R-MMU-382551,R-MMU-382556	ABC transporters in lipid homeostasis|Transport of small molecules|ABC-family proteins mediated transport
Abca7	1.5083511863829941	1.5877901441747244	1.4410666290990204	1.4433865210296597	1.5142382287203369	1.8717488979578976	27403	ATP-binding cassette%2C sub-family A (ABC1)%2C member 7	protein_coding	mmu02010	ABC transporters	GO:0000166,GO:0001891,GO:0005515,GO:0005524,GO:0005548,GO:0005622,GO:0005737,GO:0005768,GO:0005794,GO:0005886,GO:0006869,GO:0006909,GO:0007613,GO:0008542,GO:0009986,GO:0010875,GO:0016020,GO:0016324,GO:0016887,GO:0018149,GO:0019216,GO:0030054,GO:0032587,GO:0033344,GO:0033700,GO:0034188,GO:0034205,GO:0034380,GO:0034504,GO:0038027,GO:0042626,GO:0042985,GO:0042995,GO:0043231,GO:0043409,GO:0044857,GO:…	nucleotide binding|phagocytic cup|protein binding|ATP binding|phospholipid transporter activity|intracellular anatomical structure|cytoplasm|endosome|Golgi apparatus|plasma membrane|lipid transport|phagocytosis|memory|visual learning|cell surface|positive regulation of cholesterol efflux|membrane|apical plasma membrane|ATP hydrolysis activity|peptide cross-linking|regulation of lipid metabolic pr…			R-MMU-1369062,R-MMU-382551,R-MMU-382556	ABC transporters in lipid homeostasis|Transport of small molecules|ABC-family proteins mediated transport
Abca8a	0.31541324285828104	0.3143388955670892	0.32716523363626265	0.3626971257971965	0.4053120462115724	0.3186617037943478	217258	ATP-binding cassette%2C sub-family A (ABC1)%2C member 8a	protein_coding	mmu02010	ABC transporters	GO:0000166,GO:0005319,GO:0005524,GO:0005783,GO:0005886,GO:0006686,GO:0006869,GO:0008559,GO:0010874,GO:0010875,GO:0016020,GO:0016887,GO:0030301,GO:0033344,GO:0042626,GO:0042908,GO:0043231,GO:0055085,GO:0140359	nucleotide binding|lipid transporter activity|ATP binding|endoplasmic reticulum|plasma membrane|sphingomyelin biosynthetic process|lipid transport|ABC-type xenobiotic transporter activity|regulation of cholesterol efflux|positive regulation of cholesterol efflux|membrane|ATP hydrolysis activity|cholesterol transport|cholesterol efflux|ATPase-coupled transmembrane transporter activity|xenobiotic t…
Abca8b	2.5035360030591742	2.6304092064326388	2.726852886002704	2.9035695989028656	3.0058898586927043	3.2045876059047163	27404	ATP-binding cassette%2C sub-family A (ABC1)%2C member 8b	protein_coding	mmu02010	ABC transporters	GO:0000166,GO:0005319,GO:0005524,GO:0005743,GO:0005783,GO:0005886,GO:0006686,GO:0006810,GO:0006869,GO:0008559,GO:0010874,GO:0010875,GO:0016020,GO:0016323,GO:0016887,GO:0030301,GO:0033344,GO:0042626,GO:0042908,GO:0043231,GO:0055085,GO:0140359	nucleotide binding|lipid transporter activity|ATP binding|mitochondrial inner membrane|endoplasmic reticulum|plasma membrane|sphingomyelin biosynthetic process|transport|lipid transport|ABC-type xenobiotic transporter activity|regulation of cholesterol efflux|positive regulation of cholesterol efflux|membrane|basolateral plasma membrane|ATP hydrolysis activity|cholesterol transport|cholesterol ef…			R-MMU-382551,R-MMU-382556	Transport of small molecules|ABC-family proteins mediated transport
Abca9	1.8088410218897932	2.0725707613385422	2.2188608693080942	2.438326368922006	2.542586875591792	2.549970116423248	217262	ATP-binding cassette%2C sub-family A (ABC1)%2C member 9	protein_coding	mmu02010	ABC transporters	GO:0000166,GO:0005319,GO:0005524,GO:0005739,GO:0006869,GO:0016020,GO:0016887,GO:0042626,GO:0043231,GO:0055085,GO:0140359	nucleotide binding|lipid transporter activity|ATP binding|mitochondrion|lipid transport|membrane|ATP hydrolysis activity|ATPase-coupled transmembrane transporter activity|intracellular membrane-bounded organelle|transmembrane transport|ABC-type transporter activity			R-MMU-1369062,R-MMU-382551,R-MMU-382556	ABC transporters in lipid homeostasis|Transport of small molecules|ABC-family proteins mediated transport
Abcb10	3.1046064636363337	3.2909013816164987	3.95422418907244	3.554783463901123	3.594285480930516	3.862475846546008	56199	ATP-binding cassette%2C sub-family B (MDR/TAP)%2C member 10	protein_coding	mmu02010	ABC transporters	GO:0000166,GO:0005515,GO:0005524,GO:0005739,GO:0005743,GO:0006783,GO:0016020,GO:0016887,GO:0031966,GO:0034514,GO:0042802,GO:0042803,GO:0045648,GO:0046985,GO:0048821,GO:0055085,GO:0140359	nucleotide binding|protein binding|ATP binding|mitochondrion|mitochondrial inner membrane|heme biosynthetic process|membrane|ATP hydrolysis activity|mitochondrial membrane|mitochondrial unfolded protein response|identical protein binding|protein homodimerization activity|positive regulation of erythrocyte differentiation|positive regulation of hemoglobin biosynthetic process|erythrocyte developme…
Abcb11	0.07978194673425029	0.08470331685186494	0.07747670048919464	0.12416228137889546	0.11013604391077196	0.08256956814812894	27413	ATP-binding cassette%2C sub-family B (MDR/TAP)%2C member 11	protein_coding	mmu02010,mmu04976,mmu04979,mmu01522	ABC transporters|Bile secretion|Cholesterol metabolism|Endocrine resistance	GO:0000139,GO:0000166,GO:0005524,GO:0005768,GO:0005886,GO:0006631,GO:0006805,GO:0006855,GO:0006869,GO:0008206,GO:0008559,GO:0009410,GO:0009986,GO:0015125,GO:0015126,GO:0015144,GO:0015432,GO:0015721,GO:0015722,GO:0016020,GO:0016324,GO:0016567,GO:0016887,GO:0031998,GO:0042632,GO:0045177,GO:0046581,GO:0046618,GO:0046691,GO:0055037,GO:0055038,GO:0055085,GO:0055088,GO:0055091,GO:0120189,GO:0140359,GO:…	Golgi membrane|nucleotide binding|ATP binding|endosome|plasma membrane|fatty acid metabolic process|xenobiotic metabolic process|xenobiotic transmembrane transport|lipid transport|bile acid metabolic process|ABC-type xenobiotic transporter activity|response to xenobiotic stimulus|cell surface|bile acid transmembrane transporter activity|canalicular bile acid transmembrane transporter activity|car…	WP431	Nuclear receptors in lipid metabolism and toxicity	R-MMU-1430728,R-MMU-159418,R-MMU-192105,R-MMU-193368,R-MMU-194068,R-MMU-556833,R-MMU-8957322	Metabolism|Recycling of bile acids and salts|Synthesis of bile acids and bile salts|Synthesis of bile acids and bile salts via 7alpha-hydroxycholesterol|Bile acid and bile salt metabolism|Metabolism of lipids|Metabolism of steroids
Abcb1a	0.2281064673095237	0.26841314537728694	0.21433674027549654	0.19672658474763915	0.14382113518518588	0.1819757296123119	18671	ATP-binding cassette%2C sub-family B (MDR/TAP)%2C member 1A	protein_coding	mmu02010,mmu04976,mmu05206,mmu05226	ABC transporters|Bile secretion|MicroRNAs in cancer|Gastric cancer	GO:0000086,GO:0000166,GO:0005524,GO:0005737,GO:0005886,GO:0008559,GO:0009986,GO:0015562,GO:0016020,GO:0016324,GO:0016887,GO:0022857,GO:0031625,GO:0042626,GO:0042910,GO:0045332,GO:0046581,GO:0046865,GO:0046943,GO:0047484,GO:0055085,GO:0070633,GO:0072089,GO:0090554,GO:0090555,GO:0099038,GO:0099040,GO:0140115,GO:0140326,GO:0140328,GO:0140359,GO:1901529,GO:1905039,GO:1990961,GO:1990962,GO:2001225	G2/M transition of mitotic cell cycle|nucleotide binding|ATP binding|cytoplasm|plasma membrane|ABC-type xenobiotic transporter activity|cell surface|efflux transmembrane transporter activity|membrane|apical plasma membrane|ATP hydrolysis activity|transmembrane transporter activity|ubiquitin protein ligase binding|ATPase-coupled transmembrane transporter activity|xenobiotic transmembrane transport…	WP431	Nuclear receptors in lipid metabolism and toxicity	R-MMU-382551,R-MMU-382556,R-MMU-9748784,R-MMU-9754706,R-MMU-9757110	Transport of small molecules|ABC-family proteins mediated transport|Drug ADME|Atorvastatin ADME|Prednisone ADME
Abcb1b	2.723166750452406	2.8461027824830945	3.1757213262077872	3.2529596525278826	2.986011697829185	3.032752622811448	18669	ATP-binding cassette%2C sub-family B (MDR/TAP)%2C member 1B	protein_coding	mmu02010,mmu04976,mmu05206,mmu05226	ABC transporters|Bile secretion|MicroRNAs in cancer|Gastric cancer	GO:0000086,GO:0000139,GO:0000166,GO:0005524,GO:0005737,GO:0005739,GO:0005886,GO:0006869,GO:0008559,GO:0009410,GO:0009986,GO:0014045,GO:0015562,GO:0016020,GO:0016324,GO:0016887,GO:0031625,GO:0042626,GO:0042910,GO:0045332,GO:0046581,GO:0046943,GO:0047484,GO:0055085,GO:0061843,GO:0070633,GO:0072089,GO:0090554,GO:0090555,GO:0098591,GO:0099038,GO:0099040,GO:0140115,GO:0140326,GO:0140328,GO:0140359,GO:…	G2/M transition of mitotic cell cycle|Golgi membrane|nucleotide binding|ATP binding|cytoplasm|mitochondrion|plasma membrane|lipid transport|ABC-type xenobiotic transporter activity|response to xenobiotic stimulus|cell surface|establishment of endothelial blood-brain barrier|efflux transmembrane transporter activity|membrane|apical plasma membrane|ATP hydrolysis activity|ubiquitin protein ligase b…
Abcb4	0.017648660647737388	0.06526834131738216	0.012060576761947805	0.011596792708416202	0.011869313197094009	0.012176875828233468	18670	ATP-binding cassette%2C sub-family B (MDR/TAP)%2C member 4	protein_coding	mmu02010,mmu04976	ABC transporters|Bile secretion	GO:0000139,GO:0000166,GO:0005524,GO:0005654,GO:0005737,GO:0005829,GO:0005886,GO:0005925,GO:0006855,GO:0006869,GO:0016020,GO:0016324,GO:0016887,GO:0031410,GO:0032376,GO:0032782,GO:0042626,GO:0045332,GO:0046581,GO:0055085,GO:0055088,GO:0061092,GO:0090554,GO:0140326,GO:0140359,GO:1901557,GO:1903413,GO:2001140	Golgi membrane|nucleotide binding|ATP binding|nucleoplasm|cytoplasm|cytosol|plasma membrane|focal adhesion|xenobiotic transmembrane transport|lipid transport|membrane|apical plasma membrane|ATP hydrolysis activity|cytoplasmic vesicle|positive regulation of cholesterol transport|bile acid secretion|ATPase-coupled transmembrane transporter activity|phospholipid translocation|intercellular canalicul…	WP431,WP310	Nuclear receptors in lipid metabolism and toxicity|mRNA processing	R-MMU-382551,R-MMU-382556	Transport of small molecules|ABC-family proteins mediated transport
Abcb6	4.779542163012923	4.279639907591777	4.382286901702034	4.726679869321728	5.265803611981963	5.178540383346116	74104	ATP-binding cassette%2C sub-family B (MDR/TAP)%2C member 6	protein_coding	mmu02010	ABC transporters	GO:0000166,GO:0005524,GO:0005576,GO:0005654,GO:0005739,GO:0005740,GO:0005741,GO:0005764,GO:0005765,GO:0005768,GO:0005774,GO:0005783,GO:0005789,GO:0005794,GO:0005829,GO:0005886,GO:0006778,GO:0006779,GO:0006810,GO:0006878,GO:0007420,GO:0015439,GO:0015562,GO:0015886,GO:0016020,GO:0016887,GO:0020037,GO:0031901,GO:0031902,GO:0032585,GO:0033013,GO:0033162,GO:0035351,GO:0036020,GO:0042168,GO:0043588,GO:…	nucleotide binding|ATP binding|extracellular region|nucleoplasm|mitochondrion|mitochondrial envelope|mitochondrial outer membrane|lysosome|lysosomal membrane|endosome|vacuolar membrane|endoplasmic reticulum|endoplasmic reticulum membrane|Golgi apparatus|cytosol|plasma membrane|porphyrin-containing compound metabolic process|porphyrin-containing compound biosynthetic process|transport|intracellula…			R-MMU-1369007,R-MMU-382551,R-MMU-382556	Mitochondrial ABC transporters|Transport of small molecules|ABC-family proteins mediated transport
Abcb7	3.169796291659294	3.1022681721935683	3.034647602777977	3.3095381720598103	3.697599180763332	3.2628656623276786	11306	ATP-binding cassette%2C sub-family B (MDR/TAP)%2C member 7	protein_coding	mmu02010	ABC transporters	GO:0000166,GO:0005515,GO:0005524,GO:0005739,GO:0005743,GO:0006879,GO:0016020,GO:0016226,GO:0016887,GO:0034755,GO:0042626,GO:0042803,GO:0055085,GO:0070455,GO:0140359,GO:0140466,GO:0140481,GO:1903331,GO:1903427	nucleotide binding|protein binding|ATP binding|mitochondrion|mitochondrial inner membrane|intracellular iron ion homeostasis|membrane|iron-sulfur cluster assembly|ATP hydrolysis activity|iron ion transmembrane transport|ATPase-coupled transmembrane transporter activity|protein homodimerization activity|transmembrane transport|positive regulation of heme biosynthetic process|ABC-type transporter a…			R-MMU-1369007,R-MMU-382551,R-MMU-382556	Mitochondrial ABC transporters|Transport of small molecules|ABC-family proteins mediated transport
Abcb8	3.523735130553564	3.627100476439251	3.7561573896675187	3.846897557121792	3.240963865071558	4.012864754887587	74610	ATP-binding cassette%2C sub-family B (MDR/TAP)%2C member 8	protein_coding	mmu02010	ABC transporters	GO:0000166,GO:0005524,GO:0005654,GO:0005730,GO:0005739,GO:0005743,GO:0006811,GO:0006813,GO:0006884,GO:0015440,GO:0016020,GO:0016887,GO:0031966,GO:0055085,GO:0062157,GO:0071805,GO:0140141,GO:0140359	nucleotide binding|ATP binding|nucleoplasm|nucleolus|mitochondrion|mitochondrial inner membrane|monoatomic ion transport|potassium ion transport|cell volume homeostasis|ABC-type peptide transporter activity|membrane|ATP hydrolysis activity|mitochondrial membrane|transmembrane transport|mitochondrial ATP-gated potassium channel complex|potassium ion transmembrane transport|mitochondrial potassium …			R-MMU-1369007,R-MMU-382551,R-MMU-382556	Mitochondrial ABC transporters|Transport of small molecules|ABC-family proteins mediated transport
Abcb9	2.781634807372631	2.632070969377005	2.594409307781646	2.7126209328499877	2.8408179228737134	2.5787368377778552	56325	ATP-binding cassette%2C sub-family B (MDR/TAP)%2C member 9	protein_coding	mmu02010,mmu04142	ABC transporters|Lysosome	GO:0000166,GO:0005524,GO:0005764,GO:0005765,GO:0005789,GO:0006518,GO:0015031,GO:0015421,GO:0015440,GO:0015833,GO:0016020,GO:0016887,GO:0022857,GO:0042626,GO:0042803,GO:0043231,GO:0055085,GO:0140359	nucleotide binding|ATP binding|lysosome|lysosomal membrane|endoplasmic reticulum membrane|peptide metabolic process|protein transport|ABC-type oligopeptide transporter activity|ABC-type peptide transporter activity|peptide transport|membrane|ATP hydrolysis activity|transmembrane transporter activity|ATPase-coupled transmembrane transporter activity|protein homodimerization activity|intracellular …			R-MMU-382551,R-MMU-382556	Transport of small molecules|ABC-family proteins mediated transport
Abcc1	12.934490464451375	13.183525036355837	12.746183413298535	12.773205665253284	13.92843382529209	13.627422342294578	17250	ATP-binding cassette%2C sub-family C (CFTR/MRP)%2C member 1	protein_coding	mmu02010,mmu04071,mmu04977,mmu05206,mmu01523	ABC transporters|Sphingolipid signaling pathway|Vitamin digestion and absorption|MicroRNAs in cancer|Antifolate resistance	GO:0000166,GO:0005324,GO:0005524,GO:0005886,GO:0006869,GO:0006979,GO:0008559,GO:0009410,GO:0009925,GO:0010001,GO:0015420,GO:0015431,GO:0015562,GO:0015889,GO:0015911,GO:0016020,GO:0016323,GO:0016324,GO:0016328,GO:0016787,GO:0016887,GO:0022857,GO:0030335,GO:0033700,GO:0034040,GO:0034634,GO:0034775,GO:0042887,GO:0042908,GO:0042910,GO:0045332,GO:0046943,GO:0048708,GO:0050729,GO:0055085,GO:0060326,GO:…	nucleotide binding|long-chain fatty acid transporter activity|ATP binding|plasma membrane|lipid transport|response to oxidative stress|ABC-type xenobiotic transporter activity|response to xenobiotic stimulus|basal plasma membrane|glial cell differentiation|ABC-type vitamin B12 transporter activity|ABC-type glutathione S-conjugate transporter activity|efflux transmembrane transporter activity|coba…			R-MMU-1430728,R-MMU-189445,R-MMU-189483,R-MMU-196741,R-MMU-196849,R-MMU-196854,R-MMU-2142691,R-MMU-2142753,R-MMU-2262752,R-MMU-382551,R-MMU-382556,R-MMU-556833,R-MMU-8953897,R-MMU-8978868,R-MMU-9707564,R-MMU-9711123,R-MMU-9748784,R-MMU-9753281,R-MMU-9758890	Metabolism|Metabolism of porphyrins|Heme degradation|Cobalamin (Cbl, vitamin B12) transport and metabolism|Metabolism of water-soluble vitamins and cofactors|Metabolism of vitamins and cofactors|Synthesis of Leukotrienes (LT) and Eoxins (EX)|Arachidonic acid metabolism|Cellular responses to stress|Transport of small molecules|ABC-family proteins mediated transport|Metabolism of lipids|Cellular re…
Abcc10	1.394391500939719	1.5032615108089964	1.3308719811011416	1.3808941805391992	1.189481592173397	1.525379923773842	224814	ATP-binding cassette%2C sub-family C (CFTR/MRP)%2C member 10	protein_coding	mmu02010	ABC transporters	GO:0000166,GO:0005524,GO:0005886,GO:0006691,GO:0006869,GO:0008559,GO:0009925,GO:0015431,GO:0016020,GO:0016323,GO:0016887,GO:0042626,GO:0055085,GO:0071716,GO:0140359	nucleotide binding|ATP binding|plasma membrane|leukotriene metabolic process|lipid transport|ABC-type xenobiotic transporter activity|basal plasma membrane|ABC-type glutathione S-conjugate transporter activity|membrane|basolateral plasma membrane|ATP hydrolysis activity|ATPase-coupled transmembrane transporter activity|transmembrane transport|leukotriene transport|ABC-type transporter activity			R-MMU-382551,R-MMU-382556	Transport of small molecules|ABC-family proteins mediated transport
Abcc12	0.009996843942684243	0.0	0.010247324668522087	0.0	0.0	0.0	244562	ATP-binding cassette%2C sub-family C (CFTR/MRP)%2C member 12	protein_coding	mmu02010	ABC transporters	GO:0000166,GO:0005524,GO:0005739,GO:0005783,GO:0016020,GO:0016887,GO:0042626,GO:0055085,GO:0140359	nucleotide binding|ATP binding|mitochondrion|endoplasmic reticulum|membrane|ATP hydrolysis activity|ATPase-coupled transmembrane transporter activity|transmembrane transport|ABC-type transporter activity
Abcc3	0.19607278695314545	0.3510225948783666	0.3919218865750474	0.3526936101595486	0.3214221365178387	0.3652626040430773	76408	ATP-binding cassette%2C sub-family C (CFTR/MRP)%2C member 3	protein_coding	mmu02010,mmu04976,mmu01523	ABC transporters|Bile secretion|Antifolate resistance	GO:0000166,GO:0005524,GO:0005886,GO:0006855,GO:0006869,GO:0008559,GO:0009925,GO:0015164,GO:0015431,GO:0015432,GO:0015721,GO:0015722,GO:0016020,GO:0016323,GO:0016887,GO:0022857,GO:0042626,GO:0042908,GO:0042910,GO:0055085,GO:0071714,GO:0071716,GO:0098656,GO:0140359	nucleotide binding|ATP binding|plasma membrane|xenobiotic transmembrane transport|lipid transport|ABC-type xenobiotic transporter activity|basal plasma membrane|glucuronoside transmembrane transporter activity|ABC-type glutathione S-conjugate transporter activity|ABC-type bile acid transporter activity|bile acid and bile salt transport|canalicular bile acid transport|membrane|basolateral plasma m…	WP431	Nuclear receptors in lipid metabolism and toxicity	R-MMU-1430728,R-MMU-159418,R-MMU-194068,R-MMU-382551,R-MMU-382556,R-MMU-556833,R-MMU-8957322,R-MMU-9748784,R-MMU-9749641,R-MMU-9753281	Metabolism|Recycling of bile acids and salts|Bile acid and bile salt metabolism|Transport of small molecules|ABC-family proteins mediated transport|Metabolism of lipids|Metabolism of steroids|Drug ADME|Aspirin ADME|Paracetamol ADME
Abcc4	6.538053548444233	6.637940035445527	6.904285691367764	7.100033373549567	7.138626483743075	6.917671777761649	239273	ATP-binding cassette%2C sub-family C (CFTR/MRP)%2C member 4	protein_coding	mmu02010,mmu04024,mmu04976,mmu01523	ABC transporters|cAMP signaling pathway|Bile secretion|Antifolate resistance	GO:0000166,GO:0001409,GO:0005524,GO:0005730,GO:0005794,GO:0005886,GO:0005929,GO:0006855,GO:0006869,GO:0008559,GO:0015132,GO:0015143,GO:0015216,GO:0015431,GO:0015432,GO:0015562,GO:0015665,GO:0015721,GO:0015732,GO:0015747,GO:0015850,GO:0016020,GO:0016323,GO:0016324,GO:0016887,GO:0031088,GO:0032310,GO:0034634,GO:0042626,GO:0042910,GO:0048661,GO:0055085,GO:0060271,GO:0070730,GO:0071716,GO:0098591,GO:…	nucleotide binding|guanine nucleotide transmembrane transporter activity|ATP binding|nucleolus|Golgi apparatus|plasma membrane|cilium|xenobiotic transmembrane transport|lipid transport|ABC-type xenobiotic transporter activity|prostaglandin transmembrane transporter activity|urate transmembrane transporter activity|purine nucleotide transmembrane transporter activity|ABC-type glutathione S-conjuga…	WP3625	Tyrobp causal network in microglia	R-MMU-109582,R-MMU-114608,R-MMU-382551,R-MMU-382556,R-MMU-76002,R-MMU-76005,R-MMU-9748784,R-MMU-9748787,R-MMU-9753281	Hemostasis|Platelet degranulation |Transport of small molecules|ABC-family proteins mediated transport|Platelet activation, signaling and aggregation|Response to elevated platelet cytosolic Ca2+|Drug ADME|Azathioprine ADME|Paracetamol ADME
Abcc5	12.742255290178447	12.262400439091046	11.895771740391137	11.135853436793957	10.949106671149625	11.671862156238394	27416	ATP-binding cassette%2C sub-family C (CFTR/MRP)%2C member 5	protein_coding	mmu02010,mmu01523	ABC transporters|Antifolate resistance	GO:0000166,GO:0005524,GO:0005768,GO:0005794,GO:0005886,GO:0008559,GO:0015216,GO:0015232,GO:0015562,GO:0015865,GO:0016020,GO:0016323,GO:0016324,GO:0016887,GO:0022884,GO:0030213,GO:0034634,GO:0034775,GO:0035351,GO:0042626,GO:0042908,GO:0042910,GO:0048471,GO:0055085,GO:0070730,GO:0070731,GO:0098838,GO:0140115,GO:0140359,GO:1901505	nucleotide binding|ATP binding|endosome|Golgi apparatus|plasma membrane|ABC-type xenobiotic transporter activity|purine nucleotide transmembrane transporter activity|heme transmembrane transporter activity|efflux transmembrane transporter activity|purine nucleotide transport|membrane|basolateral plasma membrane|apical plasma membrane|ATP hydrolysis activity|macromolecule transmembrane transporter…	WP4466,WP5240	Oxidative stress and redox pathway|Lac-Phe pathway	R-MMU-1430728,R-MMU-1630316,R-MMU-2142845,R-MMU-2142850,R-MMU-382551,R-MMU-382556,R-MMU-71387,R-MMU-9748784,R-MMU-9748787,R-MMU-9753281	Metabolism|Glycosaminoglycan metabolism|Hyaluronan metabolism|Hyaluronan biosynthesis and export|Transport of small molecules|ABC-family proteins mediated transport|Metabolism of carbohydrates|Drug ADME|Azathioprine ADME|Paracetamol ADME
Abcc6	0.0089920442042931	0.0	0.018434697375170214	0.02658869907159899	0.004535587334635156	0.009306230759077551	27421	ATP-binding cassette%2C sub-family C (CFTR/MRP)%2C member 6	protein_coding	mmu02010	ABC transporters	GO:0000166,GO:0005524,GO:0005576,GO:0005654,GO:0005886,GO:0006855,GO:0008559,GO:0009925,GO:0010467,GO:0015431,GO:0015867,GO:0016020,GO:0016323,GO:0016324,GO:0016328,GO:0016887,GO:0030504,GO:0030505,GO:0030643,GO:0032026,GO:0042626,GO:0046034,GO:0055062,GO:0055074,GO:0055085,GO:0071716,GO:0140359,GO:0140928,GO:1904383	nucleotide binding|ATP binding|extracellular region|nucleoplasm|plasma membrane|xenobiotic transmembrane transport|ABC-type xenobiotic transporter activity|basal plasma membrane|gene expression|ABC-type glutathione S-conjugate transporter activity|ATP transport|membrane|basolateral plasma membrane|apical plasma membrane|lateral plasma membrane|ATP hydrolysis activity|inorganic diphosphate transme…			R-MMU-382551,R-MMU-382556	Transport of small molecules|ABC-family proteins mediated transport
Abcc8	0.009347352941848757	0.014141624243020803	0.009581560033903059	0.009213105453380806	0.009429610142524155	0.04353279373319256	20927	ATP-binding cassette%2C sub-family C (CFTR/MRP)%2C member 8	protein_coding	mmu02010,mmu04911,mmu04930	ABC transporters|Insulin secretion|Type II diabetes mellitus	GO:0001678,GO:0005267,GO:0005524,GO:0005886,GO:0007613,GO:0008270,GO:0008282,GO:0008542,GO:0009268,GO:0010043,GO:0010989,GO:0016020,GO:0016525,GO:0019829,GO:0030672,GO:0032760,GO:0032991,GO:0035774,GO:0042383,GO:0042626,GO:0043268,GO:0043531,GO:0044325,GO:0044877,GO:0046676,GO:0050768,GO:0050905,GO:0055085,GO:0060253,GO:0061535,GO:0061855,GO:0071310,GO:1900721,GO:1903818,GO:1905075,GO:1905604	intracellular glucose homeostasis|potassium channel activity|ATP binding|plasma membrane|memory|zinc ion binding|inward rectifying potassium channel|visual learning|response to pH|response to zinc ion|negative regulation of low-density lipoprotein particle clearance|membrane|negative regulation of angiogenesis|ATPase-coupled monoatomic cation transmembrane transporter activity|synaptic vesicle me…			R-MMU-112316,R-MMU-1296025,R-MMU-1296065,R-MMU-1296071,R-MMU-1430728,R-MMU-163685,R-MMU-422356	Neuronal System|ATP sensitive Potassium channels|Inwardly rectifying K+ channels|Potassium Channels|Metabolism|Integration of energy metabolism|Regulation of insulin secretion
Abcc9	0.07632859562840011	0.07082628983002459	0.09075965677187303	0.05717659189782419	0.06160023304820943	0.056876799754660125	20928	ATP-binding cassette%2C sub-family C (CFTR/MRP)%2C member 9	protein_coding	mmu02010	ABC transporters	GO:0000166,GO:0001508,GO:0001568,GO:0001669,GO:0001816,GO:0003007,GO:0005261,GO:0005267,GO:0005524,GO:0005886,GO:0006813,GO:0008217,GO:0008281,GO:0008282,GO:0009410,GO:0015459,GO:0016020,GO:0016887,GO:0019829,GO:0019905,GO:0022857,GO:0030017,GO:0030315,GO:0033198,GO:0042626,GO:0042802,GO:0044325,GO:0045776,GO:0048144,GO:0051607,GO:0055085,GO:0060976,GO:0061337,GO:0071805,GO:0072359,GO:0086003,GO:…	nucleotide binding|action potential|blood vessel development|acrosomal vesicle|cytokine production|heart morphogenesis|monoatomic cation channel activity|potassium channel activity|ATP binding|plasma membrane|potassium ion transport|regulation of blood pressure|sulfonylurea receptor activity|inward rectifying potassium channel|response to xenobiotic stimulus|potassium channel regulator activity|m…			R-MMU-112316,R-MMU-1296025,R-MMU-1296065,R-MMU-1296071,R-MMU-382551,R-MMU-382556,R-MMU-397014,R-MMU-5576891,R-MMU-5578775	Neuronal System|ATP sensitive Potassium channels|Inwardly rectifying K+ channels|Potassium Channels|Transport of small molecules|ABC-family proteins mediated transport|Muscle contraction|Cardiac conduction|Ion homeostasis
Abcd1	7.748894093049579	7.495846494592304	7.106575838128117	7.338480943761321	6.973465527001553	7.761396453070677	11666	ATP-binding cassette%2C sub-family D (ALD)%2C member 1	protein_coding	mmu02010,mmu04146	ABC transporters|Peroxisome	GO:0000038,GO:0000166,GO:0002082,GO:0005324,GO:0005515,GO:0005524,GO:0005737,GO:0005739,GO:0005764,GO:0005765,GO:0005777,GO:0005778,GO:0005783,GO:0005789,GO:0006635,GO:0007031,GO:0015607,GO:0015910,GO:0016020,GO:0016787,GO:0016887,GO:0019899,GO:0030497,GO:0031966,GO:0031998,GO:0032000,GO:0036113,GO:0042626,GO:0042758,GO:0042760,GO:0042802,GO:0042803,GO:0043217,GO:0043531,GO:0046982,GO:0047617,GO:…	very long-chain fatty acid metabolic process|nucleotide binding|regulation of oxidative phosphorylation|long-chain fatty acid transporter activity|protein binding|ATP binding|cytoplasm|mitochondrion|lysosome|lysosomal membrane|peroxisome|peroxisomal membrane|endoplasmic reticulum|endoplasmic reticulum membrane|fatty acid beta-oxidation|peroxisome organization|ABC-type fatty-acyl-CoA transporter a…			R-MMU-1369062,R-MMU-1430728,R-MMU-2046104,R-MMU-2046105,R-MMU-2046106,R-MMU-382551,R-MMU-382556,R-MMU-390247,R-MMU-390918,R-MMU-556833,R-MMU-8978868,R-MMU-9603798,R-MMU-9609507	ABC transporters in lipid homeostasis|Metabolism|alpha-linolenic (omega3) and linoleic (omega6) acid metabolism|Linoleic acid (LA) metabolism|alpha-linolenic acid (ALA) metabolism|Transport of small molecules|ABC-family proteins mediated transport|Beta-oxidation of very long chain fatty acids|Peroxisomal lipid metabolism|Metabolism of lipids|Fatty acid metabolism|Class I peroxisomal membrane prot…
Abcd2	0.5740378224542493	0.6048993790781014	0.6411153120926341	0.5446817461910984	0.5315521973010969	0.5541930906502738	26874	ATP-binding cassette%2C sub-family D (ALD)%2C member 2	protein_coding	mmu02010,mmu04146	ABC transporters|Peroxisome	GO:0000038,GO:0000166,GO:0005324,GO:0005515,GO:0005524,GO:0005739,GO:0005777,GO:0005778,GO:0006629,GO:0006635,GO:0007031,GO:0009617,GO:0015910,GO:0016020,GO:0016787,GO:0016887,GO:0032000,GO:0042626,GO:0042760,GO:0042803,GO:0043217,GO:0046982,GO:0047617,GO:0055085,GO:0140359,GO:1900016,GO:1903427,GO:1990535,GO:2001280	very long-chain fatty acid metabolic process|nucleotide binding|long-chain fatty acid transporter activity|protein binding|ATP binding|mitochondrion|peroxisome|peroxisomal membrane|lipid metabolic process|fatty acid beta-oxidation|peroxisome organization|response to bacterium|long-chain fatty acid import into peroxisome|membrane|hydrolase activity|ATP hydrolysis activity|positive regulation of fa…	WP431	Nuclear receptors in lipid metabolism and toxicity	R-MMU-1369062,R-MMU-382551,R-MMU-382556,R-MMU-9603798,R-MMU-9609507	ABC transporters in lipid homeostasis|Transport of small molecules|ABC-family proteins mediated transport|Class I peroxisomal membrane protein import|Protein localization
Abcd3	10.561395133306481	10.29114099346953	10.66164309530854	10.431765939709038	9.939532355755114	10.505858497090813	19299	ATP-binding cassette%2C sub-family D (ALD)%2C member 3	protein_coding	mmu02010,mmu04146	ABC transporters|Peroxisome	GO:0000038,GO:0000166,GO:0005324,GO:0005515,GO:0005524,GO:0005739,GO:0005743,GO:0005777,GO:0005778,GO:0005782,GO:0006633,GO:0006635,GO:0006699,GO:0006869,GO:0007031,GO:0015721,GO:0015910,GO:0016020,GO:0016787,GO:0016887,GO:0042626,GO:0042760,GO:0042803,GO:0043231,GO:0043621,GO:0047617,GO:0055085,GO:0140359,GO:1903512	very long-chain fatty acid metabolic process|nucleotide binding|long-chain fatty acid transporter activity|protein binding|ATP binding|mitochondrion|mitochondrial inner membrane|peroxisome|peroxisomal membrane|peroxisomal matrix|fatty acid biosynthetic process|fatty acid beta-oxidation|bile acid biosynthetic process|lipid transport|peroxisome organization|bile acid and bile salt transport|long-ch…	WP431	Nuclear receptors in lipid metabolism and toxicity	R-MMU-1369062,R-MMU-162582,R-MMU-194315,R-MMU-382551,R-MMU-382556,R-MMU-8980692,R-MMU-9012999,R-MMU-9013106,R-MMU-9603798,R-MMU-9609507,R-MMU-9716542	ABC transporters in lipid homeostasis|Signal Transduction|Signaling by Rho GTPases|Transport of small molecules|ABC-family proteins mediated transport|RHOA GTPase cycle|RHO GTPase cycle|RHOC GTPase cycle|Class I peroxisomal membrane protein import|Protein localization|Signaling by Rho GTPases, Miro GTPases and RHOBTB3
Abcd4	3.1586825330672057	2.813571209463144	2.9686138868341043	3.44913575354185	3.1363547161177516	2.9825476130627493	19300	ATP-binding cassette%2C sub-family D (ALD)%2C member 4	protein_coding	mmu02010,mmu04146	ABC transporters|Peroxisome	GO:0000166,GO:0005324,GO:0005524,GO:0005764,GO:0005765,GO:0005777,GO:0005778,GO:0005783,GO:0005789,GO:0006635,GO:0007031,GO:0009235,GO:0015420,GO:0015889,GO:0015910,GO:0016020,GO:0016887,GO:0042626,GO:0042760,GO:0042802,GO:0055085,GO:0140359,GO:1990830	nucleotide binding|long-chain fatty acid transporter activity|ATP binding|lysosome|lysosomal membrane|peroxisome|peroxisomal membrane|endoplasmic reticulum|endoplasmic reticulum membrane|fatty acid beta-oxidation|peroxisome organization|cobalamin metabolic process|ABC-type vitamin B12 transporter activity|cobalamin transport|long-chain fatty acid import into peroxisome|membrane|ATP hydrolysis act…			R-MMU-1430728,R-MMU-196741,R-MMU-196849,R-MMU-196854,R-MMU-9758881,R-MMU-9758890	Metabolism|Cobalamin (Cbl, vitamin B12) transport and metabolism|Metabolism of water-soluble vitamins and cofactors|Metabolism of vitamins and cofactors|Uptake of dietary cobalamins into enterocytes|Transport of RCbl within the body
Abce1	45.262172592385426	46.35430333409456	45.93990403884905	51.0670378266418	50.49014393508355	49.38783714953066	24015	ATP-binding cassette%2C sub-family E (OABP)%2C member 1	protein_coding			GO:0000054,GO:0000166,GO:0003924,GO:0005506,GO:0005524,GO:0005737,GO:0005739,GO:0005829,GO:0006413,GO:0006415,GO:0006417,GO:0016787,GO:0016887,GO:0017111,GO:0022626,GO:0032790,GO:0043024,GO:0043273,GO:0046872,GO:0051536,GO:0051539,GO:0060698,GO:0060702,GO:0072344	ribosomal subunit export from nucleus|nucleotide binding|GTPase activity|iron ion binding|ATP binding|cytoplasm|mitochondrion|cytosol|translational initiation|translational termination|regulation of translation|hydrolase activity|ATP hydrolysis activity|ribonucleoside triphosphate phosphatase activity|cytosolic ribosome|ribosome disassembly|ribosomal small subunit binding|CTPase activity|metal io…			R-MMU-1169410,R-MMU-1280215,R-MMU-168256,R-MMU-8983711,R-MMU-909733,R-MMU-913531	Antiviral mechanism by IFN-stimulated genes|Cytokine Signaling in Immune system|Immune System|OAS antiviral response|Interferon alpha/beta signaling|Interferon Signaling
Abcf1	30.530199547293844	31.97440096845994	31.57537102870298	35.580440001061795	36.55838897567409	34.36945236865633	224742	ATP-binding cassette%2C sub-family F (GCN20)%2C member 1	protein_coding			GO:0000166,GO:0005524,GO:0005634,GO:0005635,GO:0005654,GO:0005737,GO:0005829,GO:0005840,GO:0006413,GO:0008494,GO:0016887,GO:0042788,GO:0043022,GO:0045727	nucleotide binding|ATP binding|nucleus|nuclear envelope|nucleoplasm|cytoplasm|cytosol|ribosome|translational initiation|translation activator activity|ATP hydrolysis activity|polysomal ribosome|ribosome binding|positive regulation of translation			R-MMU-382551,R-MMU-382556	Transport of small molecules|ABC-family proteins mediated transport
Abcf2	27.870158276462845	29.38759075818402	29.312873839528127	35.128685741199895	34.977402278565435	34.380592183697786	27407	ATP-binding cassette%2C sub-family F (GCN20)%2C member 2	protein_coding			GO:0000166,GO:0005515,GO:0005524,GO:0005739,GO:0008150,GO:0016887	nucleotide binding|protein binding|ATP binding|mitochondrion|biological_process|ATP hydrolysis activity
Abcf3	13.348656803593528	12.920099872883991	13.552732006786634	13.916563909693995	13.066067023253925	13.26525076711082	27406	ATP-binding cassette%2C sub-family F (GCN20)%2C member 3	protein_coding			GO:0000166,GO:0005515,GO:0005524,GO:0016887,GO:0051607	nucleotide binding|protein binding|ATP binding|ATP hydrolysis activity|defense response to virus
Abcg1	0.3930609283102509	0.37939039061777896	0.2902681021505929	0.5582119457381841	0.3922562306049423	0.3630533122517442	11307	ATP binding cassette subfamily G member 1	protein_coding	mmu02010,mmu05417	ABC transporters|Lipid and atherosclerosis	GO:0000166,GO:0005524,GO:0005739,GO:0005768,GO:0005783,GO:0005794,GO:0005886,GO:0006869,GO:0008203,GO:0009897,GO:0010745,GO:0010875,GO:0010888,GO:0016020,GO:0016887,GO:0019534,GO:0030301,GO:0032367,GO:0033344,GO:0033700,GO:0033993,GO:0034041,GO:0034374,GO:0034375,GO:0034436,GO:0035774,GO:0042632,GO:0042803,GO:0042987,GO:0043531,GO:0043691,GO:0045542,GO:0046982,GO:0050714,GO:0055037,GO:0055085,GO:…	nucleotide binding|ATP binding|mitochondrion|endosome|endoplasmic reticulum|Golgi apparatus|plasma membrane|lipid transport|cholesterol metabolic process|external side of plasma membrane|negative regulation of macrophage derived foam cell differentiation|positive regulation of cholesterol efflux|negative regulation of lipid storage|membrane|ATP hydrolysis activity|toxin transmembrane transporter …	WP431,WP4346	Nuclear receptors in lipid metabolism and toxicity|Cholesterol metabolism with Bloch and Kandutsch-Russell pathways	R-MMU-1369062,R-MMU-174824,R-MMU-382551,R-MMU-382556,R-MMU-8963899,R-MMU-8964058	ABC transporters in lipid homeostasis|Plasma lipoprotein assembly, remodeling, and clearance|Transport of small molecules|ABC-family proteins mediated transport|Plasma lipoprotein remodeling|HDL remodeling
Abcg2	2.5407009960003633	2.696718665056783	3.0338757432031955	3.2843189159779502	3.6164632520874846	2.8084438284912574	26357	ATP binding cassette subfamily G member 2 (Junior blood group)	protein_coding	mmu02010,mmu04976,mmu01523	ABC transporters|Bile secretion|Antifolate resistance	GO:0000166,GO:0005524,GO:0005654,GO:0005739,GO:0005886,GO:0006869,GO:0008092,GO:0008514,GO:0008559,GO:0015143,GO:0015225,GO:0015562,GO:0015711,GO:0015747,GO:0015878,GO:0016020,GO:0016324,GO:0019389,GO:0031526,GO:0032217,GO:0032218,GO:0042626,GO:0042802,GO:0042803,GO:0042887,GO:0042910,GO:0045121,GO:0046415,GO:0055085,GO:0060136,GO:0065003,GO:0070633,GO:0097744,GO:0098591,GO:0140115,GO:0140359,GO:…	nucleotide binding|ATP binding|nucleoplasm|mitochondrion|plasma membrane|lipid transport|cytoskeletal protein binding|organic anion transmembrane transporter activity|ABC-type xenobiotic transporter activity|urate transmembrane transporter activity|biotin transmembrane transporter activity|efflux transmembrane transporter activity|organic anion transport|urate transport|biotin transport|membrane|…			R-MMU-1430728,R-MMU-189445,R-MMU-189451,R-MMU-189483,R-MMU-382551,R-MMU-917937,R-MMU-9748784,R-MMU-9753281,R-MMU-9793528	Metabolism|Metabolism of porphyrins|Heme biosynthesis|Heme degradation|Transport of small molecules|Iron uptake and transport|Drug ADME|Paracetamol ADME|Ciprofloxacin ADME
Abcg3	0.01940749377566073	0.019574417569093217	0.046418790971504066	0.02550501557012704	0.006526093582730364	0.0066952004619606036	27405	ATP binding cassette subfamily G member 3	protein_coding	mmu02010	ABC transporters	GO:0005524,GO:0005654,GO:0005886,GO:0008559,GO:0015143,GO:0015562,GO:0016020,GO:0031526,GO:0032217,GO:0032218,GO:0042626,GO:0042802,GO:0042803,GO:0045121,GO:0046415,GO:0055085,GO:0070633,GO:0097744,GO:0140359,GO:1990748,GO:1990962	ATP binding|nucleoplasm|plasma membrane|ABC-type xenobiotic transporter activity|urate transmembrane transporter activity|efflux transmembrane transporter activity|membrane|brush border membrane|riboflavin transmembrane transporter activity|riboflavin transport|ATPase-coupled transmembrane transporter activity|identical protein binding|protein homodimerization activity|membrane raft|urate metabol…
Abcg4	0.2810129776091833	0.3565731872506999	0.3995588203378824	0.2993139034766	0.2194729600158312	0.2063966992816492	192663	ATP binding cassette subfamily G member 4	protein_coding	mmu02010	ABC transporters	GO:0000166,GO:0005524,GO:0005768,GO:0005886,GO:0006355,GO:0010008,GO:0010875,GO:0015918,GO:0016020,GO:0016887,GO:0031410,GO:0033344,GO:0034041,GO:0042632,GO:0042802,GO:0042803,GO:0045542,GO:0046982,GO:0055085,GO:0071403,GO:0140359,GO:1990830	nucleotide binding|ATP binding|endosome|plasma membrane|regulation of DNA-templated transcription|endosome membrane|positive regulation of cholesterol efflux|sterol transport|membrane|ATP hydrolysis activity|cytoplasmic vesicle|cholesterol efflux|ABC-type sterol transporter activity|cholesterol homeostasis|identical protein binding|protein homodimerization activity|positive regulation of choleste…			R-MMU-1369062,R-MMU-382551,R-MMU-382556	ABC transporters in lipid homeostasis|Transport of small molecules|ABC-family proteins mediated transport
Abcg5	0.05102080660088329	0.051459636399323584	0.03137950975848136	0.07040325793160015	0.04117583391974048	0.0	27409	ATP binding cassette subfamily G member 5	protein_coding	mmu02010,mmu04976,mmu04975,mmu04979	ABC transporters|Bile secretion|Fat digestion and absorption|Cholesterol metabolism	GO:0000166,GO:0005515,GO:0005524,GO:0005886,GO:0006869,GO:0010949,GO:0015918,GO:0016020,GO:0016324,GO:0016887,GO:0030299,GO:0033344,GO:0042626,GO:0042632,GO:0043190,GO:0043235,GO:0045177,GO:0045796,GO:0046872,GO:0046982,GO:0055085,GO:0120020,GO:0140359	nucleotide binding|protein binding|ATP binding|plasma membrane|lipid transport|negative regulation of intestinal phytosterol absorption|sterol transport|membrane|apical plasma membrane|ATP hydrolysis activity|intestinal cholesterol absorption|cholesterol efflux|ATPase-coupled transmembrane transporter activity|cholesterol homeostasis|ATP-binding cassette (ABC) transporter complex|receptor complex…	WP1259,WP431	Retinol metabolism|Nuclear receptors in lipid metabolism and toxicity	R-MMU-1369062,R-MMU-382551,R-MMU-382556	ABC transporters in lipid homeostasis|Transport of small molecules|ABC-family proteins mediated transport
Abcg8	0.0	0.033093940613168615	0.006726771408170941	0.006468096439930189	0.013240188794411084	0.006791637065040325	67470	ATP binding cassette subfamily G member 8	protein_coding	mmu02010,mmu04976,mmu04975,mmu04979	ABC transporters|Bile secretion|Fat digestion and absorption|Cholesterol metabolism	GO:0005515,GO:0005524,GO:0005886,GO:0006869,GO:0010949,GO:0015914,GO:0015918,GO:0016020,GO:0016324,GO:0016887,GO:0030299,GO:0033344,GO:0042626,GO:0042632,GO:0043190,GO:0043235,GO:0045796,GO:0046872,GO:0046982,GO:0055085,GO:0055092,GO:0120020,GO:0140359	protein binding|ATP binding|plasma membrane|lipid transport|negative regulation of intestinal phytosterol absorption|phospholipid transport|sterol transport|membrane|apical plasma membrane|ATP hydrolysis activity|intestinal cholesterol absorption|cholesterol efflux|ATPase-coupled transmembrane transporter activity|cholesterol homeostasis|ATP-binding cassette (ABC) transporter complex|receptor com…	WP1259	Retinol metabolism	R-MMU-1369062,R-MMU-382551,R-MMU-382556	ABC transporters in lipid homeostasis|Transport of small molecules|ABC-family proteins mediated transport
Abhd10	1.7282105467751718	1.8763035335688583	2.091212274591121	1.9312317908219656	2.139482206022584	1.8379618375404487	213012	abhydrolase domain containing 10	protein_coding			GO:0002084,GO:0004553,GO:0005739,GO:0005829,GO:0008474,GO:0016787,GO:0019391,GO:0102390	protein depalmitoylation|hydrolase activity, hydrolyzing O-glycosyl compounds|mitochondrion|cytosol|palmitoyl-(protein) hydrolase activity|hydrolase activity|glucuronoside catabolic process|mycophenolic acid acyl-glucuronide esterase activity			R-MMU-1430728,R-MMU-156580,R-MMU-156588,R-MMU-211859	Metabolism|Phase II - Conjugation of compounds|Glucuronidation|Biological oxidations
Abhd11	10.417982591889446	10.44631889514575	10.071899325909666	10.912002098984226	9.75897129086032	11.112053136594557	68758	abhydrolase domain containing 11	protein_coding			GO:0003824,GO:0005739,GO:0016787,GO:0044255,GO:0052689	catalytic activity|mitochondrion|hydrolase activity|cellular lipid metabolic process|carboxylic ester hydrolase activity
Abhd11os	0.049204465885891835	0.04962767334350767	0.35306132412926006	0.43648008395936905	0.3970997423219772	0.1527710841410171	69812	abhydrolase domain containing 11%2C opposite strand	non_coding			GO:0003674,GO:0005575,GO:0008150	molecular_function|cellular_component|biological_process
Abhd12	20.196460661750887	20.23888021578945	19.624782014510874	20.113652853732965	18.545867086465968	18.82953872501886	76192	abhydrolase domain containing 12	protein_coding			GO:0002084,GO:0004620,GO:0004622,GO:0005737,GO:0005739,GO:0005783,GO:0005789,GO:0006629,GO:0006660,GO:0007628,GO:0008474,GO:0009395,GO:0010996,GO:0016020,GO:0016787,GO:0032281,GO:0032839,GO:0046464,GO:0046475,GO:0047372,GO:0050727,GO:0052651	protein depalmitoylation|phospholipase activity|lysophospholipase activity|cytoplasm|mitochondrion|endoplasmic reticulum|endoplasmic reticulum membrane|lipid metabolic process|phosphatidylserine catabolic process|adult walking behavior|palmitoyl-(protein) hydrolase activity|phospholipid catabolic process|response to auditory stimulus|membrane|hydrolase activity|AMPA glutamate receptor complex|den…			R-MMU-109582,R-MMU-114508,R-MMU-162582,R-MMU-372790,R-MMU-388396,R-MMU-416476,R-MMU-426048,R-MMU-76002	Hemostasis|Effects of PIP2 hydrolysis|Signal Transduction|Signaling by GPCR|GPCR downstream signalling|G alpha (q) signalling events|Arachidonate production from DAG|Platelet activation, signaling and aggregation
Abhd12b	0.01614319746912462	0.008141022530102964	0.03309536221684102	0.0	0.03257051692273435	0.008353624460904258	100504285	abhydrolase domain containing 12B	protein_coding			GO:0004622,GO:0005789,GO:0006660,GO:0047372,GO:0052651	lysophospholipase activity|endoplasmic reticulum membrane|phosphatidylserine catabolic process|acylglycerol lipase activity|monoacylglycerol catabolic process
Abhd13	5.907195093809057	6.034633122256287	6.1866289322013035	6.463563404189332	6.3759380070275	6.8605942694737125	68904	abhydrolase domain containing 13	protein_coding			GO:0002084,GO:0005737,GO:0008474,GO:0016020,GO:0016787,GO:0032839	protein depalmitoylation|cytoplasm|palmitoyl-(protein) hydrolase activity|membrane|hydrolase activity|dendrite cytoplasm
Abhd14a	10.216181476308053	10.640509623650374	10.144457739307228	9.987256158392343	10.530434550981813	9.58055951392819	68644	abhydrolase domain containing 14A	protein_coding			GO:0005737,GO:0016020,GO:0016787	cytoplasm|membrane|hydrolase activity
Abhd14b	3.3268659561923983	3.7973051307111256	3.4951760397781824	3.920899053853813	3.98915164628069	4.631654620252202	76491	abhydrolase domain containing 14b	protein_coding			GO:0005634,GO:0005654,GO:0005730,GO:0005737,GO:0005829,GO:0016740,GO:0016746,GO:0016787,GO:0045944	nucleus|nucleoplasm|nucleolus|cytoplasm|cytosol|transferase activity|acyltransferase activity|hydrolase activity|positive regulation of transcription by RNA polymerase II
Abhd15	0.4770516083119707	0.6720891434639389	0.58214833816327	0.4925906354317287	0.6722217860175053	0.5329041613619145	67477	abhydrolase domain containing 15	protein_coding			GO:0005515,GO:0005576,GO:0016042,GO:0034338,GO:0044255,GO:0047372,GO:0060612	protein binding|extracellular region|lipid catabolic process|short-chain carboxylesterase activity|cellular lipid metabolic process|acylglycerol lipase activity|adipose tissue development
Abhd16a	13.71103562156754	14.911331085810305	14.159900636274596	13.412845065211856	13.900794344043694	13.80020311498128	193742	abhydrolase domain containing 16A	protein_coding	mmu00561	Glycerolipid metabolism	GO:0004620,GO:0006629,GO:0006660,GO:0016020,GO:0016787,GO:0047372,GO:0052651,GO:1905344	phospholipase activity|lipid metabolic process|phosphatidylserine catabolic process|membrane|hydrolase activity|acylglycerol lipase activity|monoacylglycerol catabolic process|prostaglandin catabolic process
Abhd17a	8.202520905371268	7.337713833826686	7.50659599148309	7.785281682406423	7.5811123899749235	7.396953489063543	216169	abhydrolase domain containing 17A	protein_coding			GO:0002084,GO:0005768,GO:0005886,GO:0008474,GO:0010008,GO:0014069,GO:0016020,GO:0016607,GO:0016787,GO:0042995,GO:0043231,GO:0045202,GO:0045211,GO:0055038,GO:0072657,GO:0098839,GO:0098944,GO:0098978,GO:0099175,GO:1902817,GO:1905668	protein depalmitoylation|endosome|plasma membrane|palmitoyl-(protein) hydrolase activity|endosome membrane|postsynaptic density|membrane|nuclear speck|hydrolase activity|cell projection|intracellular membrane-bounded organelle|synapse|postsynaptic membrane|recycling endosome membrane|protein localization to membrane|postsynaptic density membrane|postsynaptic recycling endosome membrane|glutamater…			R-MMU-162582,R-MMU-5673001,R-MMU-5683057,R-MMU-5684996,R-MMU-9648002	Signal Transduction|RAF/MAP kinase cascade|MAPK family signaling cascades|MAPK1/MAPK3 signaling|RAS processing
Abhd17b	8.159131258715304	7.5008118101640795	8.007086416849576	6.978478246219223	7.196443318629526	8.158127243002241	226016	abhydrolase domain containing 17B	protein_coding			GO:0002084,GO:0005768,GO:0005886,GO:0006508,GO:0008236,GO:0008474,GO:0010008,GO:0014069,GO:0016020,GO:0016787,GO:0042995,GO:0045202,GO:0045211,GO:0055038,GO:0098839,GO:0098944,GO:0098978,GO:0099175,GO:1902473,GO:1902817,GO:1902950,GO:1905668	protein depalmitoylation|endosome|plasma membrane|proteolysis|serine-type peptidase activity|palmitoyl-(protein) hydrolase activity|endosome membrane|postsynaptic density|membrane|hydrolase activity|cell projection|synapse|postsynaptic membrane|recycling endosome membrane|postsynaptic density membrane|postsynaptic recycling endosome membrane|glutamatergic synapse|regulation of postsynapse organiz…			R-MMU-162582,R-MMU-5673001,R-MMU-5683057,R-MMU-5684996,R-MMU-9648002	Signal Transduction|RAF/MAP kinase cascade|MAPK family signaling cascades|MAPK1/MAPK3 signaling|RAS processing
Abhd17c	13.818144240072847	13.426968815680913	13.510804533096602	13.803883104067028	15.392494480085578	15.529679017909466	70178	abhydrolase domain containing 17C	protein_coding			GO:0002084,GO:0005768,GO:0005886,GO:0008474,GO:0010008,GO:0014069,GO:0016020,GO:0016787,GO:0042995,GO:0045202,GO:0045211,GO:0098978,GO:0099175,GO:1902817,GO:1905668	protein depalmitoylation|endosome|plasma membrane|palmitoyl-(protein) hydrolase activity|endosome membrane|postsynaptic density|membrane|hydrolase activity|cell projection|synapse|postsynaptic membrane|glutamatergic synapse|regulation of postsynapse organization|negative regulation of protein localization to microtubule|positive regulation of protein localization to endosome			R-MMU-162582,R-MMU-5673001,R-MMU-5683057,R-MMU-5684996,R-MMU-9648002	Signal Transduction|RAF/MAP kinase cascade|MAPK family signaling cascades|MAPK1/MAPK3 signaling|RAS processing
Abhd18	0.9680242346743058	0.8984499255365034	0.9975571108717056	0.9338209321487828	0.8207115854812735	0.8899389930078782	269423	abhydrolase domain containing 18	protein_coding			GO:0003674,GO:0005575,GO:0005576,GO:0008150	molecular_function|cellular_component|extracellular region|biological_process
Abhd2	8.058317148816219	7.718039912112897	8.205930220027398	8.057440587898022	7.89767949554887	8.244858280037668	54608	abhydrolase domain containing 2	protein_coding			GO:0001669,GO:0003707,GO:0005886,GO:0006629,GO:0007340,GO:0008126,GO:0009611,GO:0014909,GO:0014912,GO:0016020,GO:0016042,GO:0016787,GO:0031410,GO:0032570,GO:0033878,GO:0036126,GO:0042562,GO:0043401,GO:0046464,GO:0047372,GO:0048240,GO:0051792,GO:0051793,GO:0052689,GO:0097524	acrosomal vesicle|nuclear steroid receptor activity|plasma membrane|lipid metabolic process|acrosome reaction|acetylesterase activity|response to wounding|smooth muscle cell migration|negative regulation of smooth muscle cell migration|membrane|lipid catabolic process|hydrolase activity|cytoplasmic vesicle|response to progesterone|hormone-sensitive lipase activity|sperm flagellum|hormone binding|…
Abhd3	0.3042678985876704	0.2880960340486311	0.22914487035143435	0.34886091179656786	0.2881528922704908	0.2634870625013335	106861	abhydrolase domain containing 3	protein_coding			GO:0004623,GO:0005575,GO:0006629,GO:0008126,GO:0008970,GO:0016020,GO:0016787,GO:0046470,GO:0047372,GO:0051792,GO:0051793,GO:0052689,GO:0052739,GO:0052740	phospholipase A2 activity|cellular_component|lipid metabolic process|acetylesterase activity|phospholipase A1 activity|membrane|hydrolase activity|phosphatidylcholine metabolic process|acylglycerol lipase activity|medium-chain fatty acid biosynthetic process|medium-chain fatty acid catabolic process|carboxylic ester hydrolase activity|phosphatidylserine 1-acylhydrolase activity|1-acyl-2-lysophosp…			R-MMU-1430728,R-MMU-1483191,R-MMU-1483206,R-MMU-1483257,R-MMU-556833	Metabolism|Synthesis of PC|Glycerophospholipid biosynthesis|Phospholipid metabolism|Metabolism of lipids
Abhd4	16.902629132472562	16.46951575634951	16.470969074910474	16.111680951520334	15.894159149367376	14.902960462832056	105501	abhydrolase domain containing 4	protein_coding			GO:0004622,GO:0005739,GO:0005811,GO:0006629,GO:0006654,GO:0016042,GO:0016787,GO:0042171,GO:0055088,GO:0070291,GO:0070292	lysophospholipase activity|mitochondrion|lipid droplet|lipid metabolic process|phosphatidic acid biosynthetic process|lipid catabolic process|hydrolase activity|lysophosphatidic acid acyltransferase activity|lipid homeostasis|N-acylethanolamine metabolic process|N-acylphosphatidylethanolamine metabolic process			R-MMU-1430728,R-MMU-1482839,R-MMU-1483206,R-MMU-1483257,R-MMU-556833	Metabolism|Acyl chain remodelling of PE|Glycerophospholipid biosynthesis|Phospholipid metabolism|Metabolism of lipids
Abhd5	9.738656940121906	9.121762015721973	9.257144848354523	9.353329212886496	9.427681016101817	9.359975853072436	67469	abhydrolase domain containing 5	protein_coding	mmu04923	Regulation of lipolysis in adipocytes	GO:0003841,GO:0004806,GO:0005515,GO:0005654,GO:0005737,GO:0005739,GO:0005811,GO:0005829,GO:0006629,GO:0006631,GO:0006654,GO:0008654,GO:0010891,GO:0010898,GO:0016740,GO:0016746,GO:0030154,GO:0042171,GO:0043231,GO:0050996,GO:0052689,GO:0055088,GO:0060229	1-acylglycerol-3-phosphate O-acyltransferase activity|triglyceride lipase activity|protein binding|nucleoplasm|cytoplasm|mitochondrion|lipid droplet|cytosol|lipid metabolic process|fatty acid metabolic process|phosphatidic acid biosynthetic process|phospholipid biosynthetic process|negative regulation of sequestering of triglyceride|positive regulation of triglyceride catabolic process|transferas…
Abhd6	0.6304721634610168	0.6446057409639063	0.6675164702296417	0.8172062701385364	0.5732895774412453	0.606021642488764	66082	abhydrolase domain containing 6	protein_coding	mmu04723	Retrograde endocannabinoid signaling	GO:0003824,GO:0004620,GO:0005739,GO:0005764,GO:0005765,GO:0005768,GO:0006629,GO:0009395,GO:0016020,GO:0016787,GO:0030336,GO:0031902,GO:0032281,GO:0045211,GO:0046464,GO:0046889,GO:0047372,GO:0052651,GO:0060292,GO:0098978,GO:0098982,GO:0099178,GO:0120163,GO:2000124,GO:2001311	catalytic activity|phospholipase activity|mitochondrion|lysosome|lysosomal membrane|endosome|lipid metabolic process|phospholipid catabolic process|membrane|hydrolase activity|negative regulation of cell migration|late endosome membrane|AMPA glutamate receptor complex|postsynaptic membrane|acylglycerol catabolic process|positive regulation of lipid biosynthetic process|acylglycerol lipase activit…			R-MMU-109582,R-MMU-114508,R-MMU-162582,R-MMU-372790,R-MMU-388396,R-MMU-416476,R-MMU-426048,R-MMU-76002	Hemostasis|Effects of PIP2 hydrolysis|Signal Transduction|Signaling by GPCR|GPCR downstream signalling|G alpha (q) signalling events|Arachidonate production from DAG|Platelet activation, signaling and aggregation
Abhd8	10.457152632500694	10.21689087228377	10.511890136920936	10.287984583865102	9.577797111777633	10.433876392409973	64296	abhydrolase domain containing 8	protein_coding			GO:0003824,GO:0016787	catalytic activity|hydrolase activity
Abi1	16.691760853752285	16.647596988912394	17.048663159983953	17.54621370865517	18.3206649558167	17.777199019201483	11308	abl interactor 1	protein_coding	mmu05132	Salmonella infection	GO:0001756,GO:0005515,GO:0005622,GO:0005634,GO:0005737,GO:0005856,GO:0014069,GO:0017124,GO:0030027,GO:0030296,GO:0031209,GO:0031252,GO:0032433,GO:0035591,GO:0035855,GO:0042995,GO:0043005,GO:0045202,GO:0048813,GO:0061098,GO:0072673,GO:0098978,GO:0099527	somitogenesis|protein binding|intracellular anatomical structure|nucleus|cytoplasm|cytoskeleton|postsynaptic density|SH3 domain binding|lamellipodium|protein tyrosine kinase activator activity|SCAR complex|cell leading edge|filopodium tip|signaling adaptor activity|megakaryocyte development|cell projection|neuron projection|synapse|dendrite morphogenesis|positive regulation of protein tyrosine ki…	WP572,WP88	EGFR1 signaling pathway|Toll-like receptor signaling	R-MMU-162582,R-MMU-168249,R-MMU-168256,R-MMU-194138,R-MMU-194315,R-MMU-195258,R-MMU-2029480,R-MMU-2029482,R-MMU-4420097,R-MMU-5663213,R-MMU-9006934,R-MMU-9012999,R-MMU-9013149,R-MMU-9013404,R-MMU-9013423,R-MMU-9716542	Signal Transduction|Innate Immune System|Immune System|Signaling by VEGF|Signaling by Rho GTPases|RHO GTPase Effectors|Fcgamma receptor (FCGR) dependent phagocytosis|Regulation of actin dynamics for phagocytic cup formation|VEGFA-VEGFR2 Pathway|RHO GTPases Activate WASPs and WAVEs|Signaling by Receptor Tyrosine Kinases|RHO GTPase cycle|RAC1 GTPase cycle|RAC2 GTPase cycle|RAC3 GTPase cycle|Signali…
Abi2	4.113408687300104	4.0095670253217355	4.122145893411168	4.4624857408725465	4.042849676950183	4.614275311160325	329165	abl interactor 2	protein_coding	mmu04810	Regulation of actin cytoskeleton	GO:0001764,GO:0005737,GO:0005829,GO:0005856,GO:0005884,GO:0005912,GO:0007399,GO:0007611,GO:0010592,GO:0016358,GO:0016477,GO:0016601,GO:0017124,GO:0030027,GO:0030425,GO:0031209,GO:0031267,GO:0031625,GO:0032433,GO:0035591,GO:0042802,GO:0042995,GO:0043010,GO:0043197,GO:0045186,GO:0045202,GO:0061001,GO:0061098,GO:0070064,GO:0070161,GO:0070309,GO:0098871,GO:0098974,GO:0098978,GO:0099173,GO:2000601	neuron migration|cytoplasm|cytosol|cytoskeleton|actin filament|adherens junction|nervous system development|learning or memory|positive regulation of lamellipodium assembly|dendrite development|cell migration|Rac protein signal transduction|SH3 domain binding|lamellipodium|dendrite|SCAR complex|small GTPase binding|ubiquitin protein ligase binding|filopodium tip|signaling adaptor activity|identic…	WP523	Regulation of actin cytoskeleton	R-MMU-162582,R-MMU-168249,R-MMU-168256,R-MMU-194138,R-MMU-194315,R-MMU-195258,R-MMU-2029480,R-MMU-2029482,R-MMU-4420097,R-MMU-5663213,R-MMU-9006934,R-MMU-9012999,R-MMU-9013149,R-MMU-9013404,R-MMU-9013423,R-MMU-9716542	Signal Transduction|Innate Immune System|Immune System|Signaling by VEGF|Signaling by Rho GTPases|RHO GTPase Effectors|Fcgamma receptor (FCGR) dependent phagocytosis|Regulation of actin dynamics for phagocytic cup formation|VEGFA-VEGFR2 Pathway|RHO GTPases Activate WASPs and WAVEs|Signaling by Receptor Tyrosine Kinases|RHO GTPase cycle|RAC1 GTPase cycle|RAC2 GTPase cycle|RAC3 GTPase cycle|Signali…
Abi3	0.06948213099566743	0.08129250604166981	0.037035998431995835	0.06848422264261828	0.07289732052340861	0.05177510759410882	66610	ABI family member 3	protein_coding			GO:0002357,GO:0005515,GO:0005622,GO:0005737,GO:0010593,GO:0017124,GO:0018108,GO:0030027,GO:0030334,GO:0031209,GO:0042802,GO:0061098,GO:1903077,GO:2000774	defense response to tumor cell|protein binding|intracellular anatomical structure|cytoplasm|negative regulation of lamellipodium assembly|SH3 domain binding|peptidyl-tyrosine phosphorylation|lamellipodium|regulation of cell migration|SCAR complex|identical protein binding|positive regulation of protein tyrosine kinase activity|negative regulation of protein localization to plasma membrane|positiv…
Abi3bp	73.92812363718538	73.56447264205192	69.23589821098733	38.54110879518815	39.89331912198179	40.258176421069905	320712	ABI family member 3 binding protein	protein_coding			GO:0005201,GO:0005518,GO:0005539,GO:0005614,GO:0008201,GO:0008285,GO:0010811,GO:0014069,GO:0030027,GO:0030036,GO:0030198,GO:0031012,GO:0043197,GO:0043198,GO:0051015,GO:0061001,GO:0062023,GO:0099151,GO:1904597,GO:1905209	extracellular matrix structural constituent|collagen binding|glycosaminoglycan binding|interstitial matrix|heparin binding|negative regulation of cell population proliferation|positive regulation of cell-substrate adhesion|postsynaptic density|lamellipodium|actin cytoskeleton organization|extracellular matrix organization|extracellular matrix|dendritic spine|dendritic shaft|actin filament binding…
Abitram	7.954422880287385	8.198521449152736	8.169960453538213	8.792239885233661	9.068076340569716	8.942511075550488	230234	actin binding transcription modulator	protein_coding			GO:0003779,GO:0003785,GO:0005634,GO:0016607,GO:0030027,GO:0030425,GO:0030426,GO:0030833,GO:0032433,GO:0042995,GO:0048813,GO:0051015,GO:0051489	actin binding|actin monomer binding|nucleus|nuclear speck|lamellipodium|dendrite|growth cone|regulation of actin filament polymerization|filopodium tip|cell projection|dendrite morphogenesis|actin filament binding|regulation of filopodium assembly
Abl1	9.064572288472592	9.403346994197127	8.773087855376906	9.72393652143002	9.702925555708086	10.27724285521561	11350	c-abl oncogene 1%2C non-receptor tyrosine kinase	protein_coding	mmu04012,mmu04014,mmu04110,mmu04722,mmu04360,mmu05200,mmu05206,mmu05208,mmu05220,mmu05416	ErbB signaling pathway|Ras signaling pathway|Cell cycle|Neurotrophin signaling pathway|Axon guidance|Pathways in cancer|MicroRNAs in cancer|Chemical carcinogenesis - reactive oxygen species|Chronic myeloid leukemia|Viral myocarditis	GO:0000166,GO:0000287,GO:0000400,GO:0000405,GO:0001726,GO:0001784,GO:0001843,GO:0001922,GO:0001934,GO:0002322,GO:0002333,GO:0003677,GO:0004672,GO:0004713,GO:0004715,GO:0005080,GO:0005515,GO:0005524,GO:0005634,GO:0005654,GO:0005730,GO:0005737,GO:0005739,GO:0005829,GO:0005856,GO:0006281,GO:0006468,GO:0006897,GO:0006909,GO:0006914,GO:0006915,GO:0006974,GO:0006979,GO:0007155,GO:0007173,GO:0007204,GO:…	nucleotide binding|magnesium ion binding|four-way junction DNA binding|bubble DNA binding|ruffle|phosphotyrosine residue binding|neural tube closure|B-1 B cell homeostasis|positive regulation of protein phosphorylation|B cell proliferation involved in immune response|transitional one stage B cell differentiation|DNA binding|protein kinase activity|protein tyrosine kinase activity|non-membrane spa…	WP488,WP407,WP1261	Alpha 6 beta 4 integrin signaling pathway|Kit receptor signaling pathway|ErbB signaling pathway	R-MMU-1266738,R-MMU-162582,R-MMU-1640170,R-MMU-168249,R-MMU-168256,R-MMU-194315,R-MMU-195258,R-MMU-2029480,R-MMU-2029482,R-MMU-212436,R-MMU-376176,R-MMU-422475,R-MMU-428890,R-MMU-453279,R-MMU-525793,R-MMU-5663213,R-MMU-5685938,R-MMU-5693532,R-MMU-5693538,R-MMU-5693565,R-MMU-5693567,R-MMU-5693606,R-MMU-69231,R-MMU-69236,R-MMU-69278,R-MMU-73857,R-MMU-73894,R-MMU-74160,R-MMU-8878171,R-MMU-8939236,R-…	Developmental Biology|Signal Transduction|Cell Cycle|Innate Immune System|Immune System|Signaling by Rho GTPases|RHO GTPase Effectors|Fcgamma receptor (FCGR) dependent phagocytosis|Regulation of actin dynamics for phagocytic cup formation|Generic Transcription Pathway|Signaling by ROBO receptors|Axon guidance|Role of ABL in ROBO-SLIT signaling|Mitotic G1 phase and G1/S transition|Myogenesis|RHO G…
Abl2	3.4321286490311604	3.507022249607876	3.7544589243459816	3.905688454984576	4.018271202067627	3.893480201536778	11352	v-abl Abelson murine leukemia viral oncogene 2 (arg%2C Abelson-related gene)	protein_coding	mmu04012,mmu04014,mmu05208,mmu05416	ErbB signaling pathway|Ras signaling pathway|Chemical carcinogenesis - reactive oxygen species|Viral myocarditis	GO:0000166,GO:0000287,GO:0001784,GO:0001843,GO:0001891,GO:0002118,GO:0004672,GO:0004713,GO:0004715,GO:0005515,GO:0005524,GO:0005737,GO:0005856,GO:0006468,GO:0006909,GO:0006930,GO:0007015,GO:0007155,GO:0007173,GO:0007204,GO:0007249,GO:0007266,GO:0007612,GO:0007628,GO:0008104,GO:0008542,GO:0009791,GO:0010863,GO:0010976,GO:0015629,GO:0016301,GO:0016310,GO:0016322,GO:0016740,GO:0018108,GO:0021587,GO:…	nucleotide binding|magnesium ion binding|phosphotyrosine residue binding|neural tube closure|phagocytic cup|aggressive behavior|protein kinase activity|protein tyrosine kinase activity|non-membrane spanning protein tyrosine kinase activity|protein binding|ATP binding|cytoplasm|cytoskeleton|protein phosphorylation|phagocytosis|substrate-dependent cell migration, cell extension|actin filament organ…
Ablim1	1.6218654429041806	1.7097367762490392	1.863651178272157	1.7616916707950698	1.6909938815724213	1.7225774110333143	226251	actin-binding LIM protein 1	protein_coding	mmu04360	Axon guidance	GO:0001725,GO:0003779,GO:0005515,GO:0005737,GO:0005856,GO:0006366,GO:0007010,GO:0007411,GO:0014069,GO:0015629,GO:0030027,GO:0030032,GO:0045944,GO:0046872,GO:0051015,GO:0060271	stress fiber|actin binding|protein binding|cytoplasm|cytoskeleton|transcription by RNA polymerase II|cytoskeleton organization|axon guidance|postsynaptic density|actin cytoskeleton|lamellipodium|lamellipodium assembly|positive regulation of transcription by RNA polymerase II|metal ion binding|actin filament binding|cilium assembly
Ablim2	0.08687612603997677	0.12048210257748496	0.08905289255081124	0.05351775226947314	0.043820320273888456	0.05619476353307477	231148	actin-binding LIM protein 2	protein_coding	mmu04360	Axon guidance	GO:0003779,GO:0005737,GO:0006366,GO:0007010,GO:0015629,GO:0030016,GO:0030032,GO:0045944,GO:0046872,GO:0051015	actin binding|cytoplasm|transcription by RNA polymerase II|cytoskeleton organization|actin cytoskeleton|myofibril|lamellipodium assembly|positive regulation of transcription by RNA polymerase II|metal ion binding|actin filament binding
Ablim3	0.2899673868504091	0.20169751409675948	0.25111047235367	0.15275669582447607	0.2572150840583829	0.16557185844721758	319713	actin binding LIM protein family%2C member 3	protein_coding	mmu04360	Axon guidance	GO:0001725,GO:0003779,GO:0005737,GO:0006366,GO:0007010,GO:0015629,GO:0030027,GO:0030032,GO:0045202,GO:0045944,GO:0046872,GO:0051015,GO:0060271,GO:0098978	stress fiber|actin binding|cytoplasm|transcription by RNA polymerase II|cytoskeleton organization|actin cytoskeleton|lamellipodium|lamellipodium assembly|synapse|positive regulation of transcription by RNA polymerase II|metal ion binding|actin filament binding|cilium assembly|glutamatergic synapse
Abr	7.276321513354947	7.37750386165283	7.526632870950136	7.800484061218633	6.915683705921088	7.575447481775693	109934	active BCR-related gene	protein_coding			GO:0002692,GO:0005085,GO:0005096,GO:0005829,GO:0005886,GO:0006909,GO:0007165,GO:0007420,GO:0016020,GO:0016477,GO:0030036,GO:0032496,GO:0035556,GO:0042472,GO:0042995,GO:0043114,GO:0043312,GO:0043314,GO:0043547,GO:0045202,GO:0050728,GO:0050766,GO:0050804,GO:0050885,GO:0051649,GO:0060313,GO:0090630,GO:0098685,GO:0098978,GO:0099092,GO:1905517,GO:1905522	negative regulation of cellular extravasation|guanyl-nucleotide exchange factor activity|GTPase activator activity|cytosol|plasma membrane|phagocytosis|signal transduction|brain development|membrane|cell migration|actin cytoskeleton organization|response to lipopolysaccharide|intracellular signal transduction|inner ear morphogenesis|cell projection|regulation of vascular permeability|neutrophil d…			R-MMU-162582,R-MMU-193648,R-MMU-193704,R-MMU-194315,R-MMU-204998,R-MMU-372790,R-MMU-388396,R-MMU-416482,R-MMU-73887,R-MMU-8980692,R-MMU-9012999,R-MMU-9013026,R-MMU-9013106,R-MMU-9013148,R-MMU-9013149,R-MMU-9013404,R-MMU-9013423,R-MMU-9716542	Signal Transduction|NRAGE signals death through JNK|p75 NTR receptor-mediated signalling|Signaling by Rho GTPases|Cell death signalling via NRAGE, NRIF and NADE|Signaling by GPCR|GPCR downstream signalling|G alpha (12/13) signalling events|Death Receptor Signaling|RHOA GTPase cycle|RHO GTPase cycle|RHOB GTPase cycle|RHOC GTPase cycle|CDC42 GTPase cycle|RAC1 GTPase cycle|RAC2 GTPase cycle|RAC3 GTP…
Abra	0.1954774467657451	0.02816553538224045	0.1001876629197673	0.06881070815351385	0.056342188184162485	0.15895591425947672	223513	actin-binding Rho activating protein	protein_coding			GO:0003779,GO:0005737,GO:0005856,GO:0005886,GO:0006366,GO:0006606,GO:0015031,GO:0015629,GO:0030016,GO:0030017,GO:0035025,GO:0045893,GO:0045944,GO:0051091	actin binding|cytoplasm|cytoskeleton|plasma membrane|transcription by RNA polymerase II|protein import into nucleus|protein transport|actin cytoskeleton|myofibril|sarcomere|positive regulation of Rho protein signal transduction|positive regulation of DNA-templated transcription|positive regulation of transcription by RNA polymerase II|positive regulation of DNA-binding transcription factor activi…
Abracl	12.384797535904749	13.166525580930605	12.151851535061185	18.640305928725887	17.50255383533658	17.292116288826385	73112	ABRA C-terminal like	protein_coding			GO:0003674,GO:0005575,GO:0032970	molecular_function|cellular_component|regulation of actin filament-based process
Abraxas1	4.158570987775375	3.9862227943656166	4.5474949352132805	4.505600866677358	4.1631424598271805	4.369581546398983	70681	BRCA1 A complex subunit	protein_coding	mmu03440	Homologous recombination	GO:0005634,GO:0006281,GO:0006282,GO:0006302,GO:0006325,GO:0006974,GO:0007095,GO:0008017,GO:0008608,GO:0010212,GO:0016604,GO:0031593,GO:0044818,GO:0045739,GO:0070531,GO:0070536,GO:0090307	nucleus|DNA repair|regulation of DNA repair|double-strand break repair|chromatin organization|DNA damage response|mitotic G2 DNA damage checkpoint signaling|microtubule binding|attachment of spindle microtubules to kinetochore|response to ionizing radiation|nuclear body|polyubiquitin modification-dependent protein binding|mitotic G2/M transition checkpoint|positive regulation of DNA repair|BRCA1-…			R-MMU-1640170,R-MMU-392499,R-MMU-5688426,R-MMU-5689901,R-MMU-5693532,R-MMU-5693538,R-MMU-5693565,R-MMU-5693567,R-MMU-5693571,R-MMU-5693606,R-MMU-5693607,R-MMU-597592,R-MMU-69473,R-MMU-69481,R-MMU-69620,R-MMU-73894	Cell Cycle|Metabolism of proteins|Deubiquitination|Metalloprotease DUBs|DNA Double-Strand Break Repair|Homology Directed Repair|Recruitment and ATM-mediated phosphorylation of repair and signaling proteins at DNA double strand breaks|HDR through Homologous Recombination (HRR) or Single Strand Annealing (SSA)|Nonhomologous End-Joining (NHEJ)|DNA Double Strand Break Response|Processing of DNA doubl…
Abraxas2	12.577307342162335	12.076924307599707	11.742577471656613	13.636338067277928	13.305241798007527	13.104715910772336	109359	BRISC complex subunit	protein_coding			GO:0000278,GO:0002931,GO:0005515,GO:0005634,GO:0005737,GO:0005813,GO:0005856,GO:0005874,GO:0007049,GO:0007059,GO:0008017,GO:0008608,GO:0030496,GO:0031593,GO:0031616,GO:0036449,GO:0043066,GO:0051301,GO:0070536,GO:0070552,GO:0071497,GO:0090307	mitotic cell cycle|response to ischemia|protein binding|nucleus|cytoplasm|centrosome|cytoskeleton|microtubule|cell cycle|chromosome segregation|microtubule binding|attachment of spindle microtubules to kinetochore|midbody|polyubiquitin modification-dependent protein binding|spindle pole centrosome|microtubule minus-end|negative regulation of apoptotic process|cell division|protein K63-linked deub…			R-MMU-392499,R-MMU-5688426,R-MMU-5689901,R-MMU-597592	Metabolism of proteins|Deubiquitination|Metalloprotease DUBs|Post-translational protein modification
Abt1	2.357529952118022	2.7007878783215014	2.64863906919232	2.5032520274948853	2.6511932975939905	2.8798857872184547	30946	activator of basal transcription 1	protein_coding			GO:0000447,GO:0000472,GO:0000480,GO:0003676,GO:0003677,GO:0003723,GO:0005634,GO:0005667,GO:0005730,GO:0006357,GO:0021522,GO:0034462	endonucleolytic cleavage in ITS1 to separate SSU-rRNA from 5.8S rRNA and LSU-rRNA from tricistronic rRNA transcript (SSU-rRNA, 5.8S rRNA, LSU-rRNA)|endonucleolytic cleavage to generate mature 5'-end of SSU-rRNA from (SSU-rRNA, 5.8S rRNA, LSU-rRNA)|endonucleolytic cleavage in 5'-ETS of tricistronic rRNA transcript (SSU-rRNA, 5.8S rRNA, LSU-rRNA)|nucleic acid binding|DNA binding|RNA binding|nucleus…
Abtb1	2.6998335191161504	3.2109354266604178	3.6669116556634886	2.760847962858377	2.7349404978165444	2.7126705231563006	80283	ankyrin repeat and BTB (POZ) domain containing 1	protein_coding			GO:0000151,GO:0003746,GO:0005730,GO:0005737,GO:0005829,GO:0005886,GO:0006412,GO:0006414	ubiquitin ligase complex|translation elongation factor activity|nucleolus|cytoplasm|cytosol|plasma membrane|translation|translational elongation
Abtb2	5.726847115503647	5.966644359860069	6.008659781927793	7.416182012570821	7.067730714319965	7.658664485788154	99382	ankyrin repeat and BTB (POZ) domain containing 2	protein_coding			GO:0046982,GO:0097237	protein heterodimerization activity|cellular response to toxic substance
Abtb3	1.1767931376915657	1.202825116943184	1.1577689704161789	1.2065363809540566	1.6136314548381192	1.250562649098263	74007	ankyrin repeat and BTB domain containing 3	protein_coding			GO:0016020,GO:0046982,GO:0060395	membrane|protein heterodimerization activity|SMAD protein signal transduction
Acaa1a	29.784905443244728	28.818483012444123	28.32503763932941	25.236405055468804	26.25370342651584	28.598173451569647	113868	acetyl-Coenzyme A acyltransferase 1A	protein_coding	mmu00071,mmu00592,mmu01040,mmu00280,mmu04146,mmu03320	Fatty acid degradation|alpha-Linolenic acid metabolism|Biosynthesis of unsaturated fatty acids|Valine, leucine and isoleucine degradation|Peroxisome|PPAR signaling pathway	GO:0000038,GO:0003985,GO:0003988,GO:0005739,GO:0005777,GO:0005782,GO:0006629,GO:0006631,GO:0006635,GO:0007584,GO:0008206,GO:0008775,GO:0010124,GO:0016401,GO:0016740,GO:0016746,GO:0016747,GO:0048545,GO:0050633	very long-chain fatty acid metabolic process|acetyl-CoA C-acetyltransferase activity|acetyl-CoA C-acyltransferase activity|mitochondrion|peroxisome|peroxisomal matrix|lipid metabolic process|fatty acid metabolic process|fatty acid beta-oxidation|response to nutrient|bile acid metabolic process|acetate CoA-transferase activity|phenylacetate catabolic process|palmitoyl-CoA oxidase activity|transfer…	WP4347,WP662,WP4348,WP2316	Eicosanoid metabolism via cyclooxygenases (COX)|Amino acid metabolism|Eicosanoid metabolism via lipoxygenases (LOX)|PPAR signaling pathway
Acaa1b	3.2180599340549803	3.1571176122543942	3.625183238827223	3.0094608963468397	3.368256742909628	3.148630231180188	235674	acetyl-Coenzyme A acyltransferase 1B	protein_coding	mmu00071,mmu00592,mmu01040,mmu00280,mmu04146,mmu03320	Fatty acid degradation|alpha-Linolenic acid metabolism|Biosynthesis of unsaturated fatty acids|Valine, leucine and isoleucine degradation|Peroxisome|PPAR signaling pathway	GO:0000038,GO:0003985,GO:0003988,GO:0005739,GO:0005777,GO:0006629,GO:0006631,GO:0006635,GO:0008206,GO:0008775,GO:0010124,GO:0016401,GO:0016740,GO:0016746,GO:0016747,GO:0050633	very long-chain fatty acid metabolic process|acetyl-CoA C-acetyltransferase activity|acetyl-CoA C-acyltransferase activity|mitochondrion|peroxisome|lipid metabolic process|fatty acid metabolic process|fatty acid beta-oxidation|bile acid metabolic process|acetate CoA-transferase activity|phenylacetate catabolic process|palmitoyl-CoA oxidase activity|transferase activity|acyltransferase activity|ac…	WP2316	PPAR signaling pathway	R-MMU-1430728,R-MMU-168249,R-MMU-168256,R-MMU-2046104,R-MMU-2046106,R-MMU-390247,R-MMU-390918,R-MMU-556833,R-MMU-6798695,R-MMU-8978868,R-MMU-9033241,R-MMU-9609507	Metabolism|Innate Immune System|Immune System|alpha-linolenic (omega3) and linoleic (omega6) acid metabolism|alpha-linolenic acid (ALA) metabolism|Beta-oxidation of very long chain fatty acids|Peroxisomal lipid metabolism|Metabolism of lipids|Neutrophil degranulation|Fatty acid metabolism|Peroxisomal protein import|Protein localization
Acaa2	12.03869265341487	11.861013929098332	11.348399704154785	14.549336131978967	15.834352225088839	13.4438554044095	52538	acetyl-Coenzyme A acyltransferase 2 (mitochondrial 3-oxoacyl-Coenzyme A thiolase)	protein_coding	mmu00062,mmu00071,mmu00280	Fatty acid elongation|Fatty acid degradation|Valine, leucine and isoleucine degradation	GO:0003985,GO:0003986,GO:0003988,GO:0005739,GO:0005743,GO:0005759,GO:0006084,GO:0006629,GO:0006631,GO:0006635,GO:0016290,GO:0016740,GO:0016746,GO:0016747,GO:0016787,GO:0047617,GO:0071456,GO:0102991,GO:1901029,GO:1902109	acetyl-CoA C-acetyltransferase activity|acetyl-CoA hydrolase activity|acetyl-CoA C-acyltransferase activity|mitochondrion|mitochondrial inner membrane|mitochondrial matrix|acetyl-CoA metabolic process|lipid metabolic process|fatty acid metabolic process|fatty acid beta-oxidation|palmitoyl-CoA hydrolase activity|transferase activity|acyltransferase activity|acyltransferase activity, transferring g…	WP336,WP2318	Fatty acid biosynthesis|Fatty acid oxidation	R-MMU-1430728,R-MMU-556833,R-MMU-77289,R-MMU-8978868	Metabolism|Metabolism of lipids|Mitochondrial Fatty Acid Beta-Oxidation|Fatty acid metabolism
Acaca	16.739496961555634	16.70641468154603	16.865323254508088	17.894686257527415	18.17772444989757	18.40969735189141	107476	acetyl-Coenzyme A carboxylase alpha	protein_coding	mmu00620,mmu00640,mmu00061,mmu04152,mmu04910,mmu04922,mmu04936	Pyruvate metabolism|Propanoate metabolism|Fatty acid biosynthesis|AMPK signaling pathway|Insulin signaling pathway|Glucagon signaling pathway|Alcoholic liver disease	GO:0000166,GO:0001650,GO:0001894,GO:0003824,GO:0003989,GO:0005515,GO:0005524,GO:0005737,GO:0005739,GO:0005829,GO:0006084,GO:0006629,GO:0006631,GO:0006633,GO:0008152,GO:0008610,GO:0009374,GO:0014070,GO:0015629,GO:0016874,GO:0019538,GO:0019900,GO:0042802,GO:0046872,GO:0051289,GO:0055088,GO:0071380	nucleotide binding|fibrillar center|tissue homeostasis|catalytic activity|acetyl-CoA carboxylase activity|protein binding|ATP binding|cytoplasm|mitochondrion|cytosol|acetyl-CoA metabolic process|lipid metabolic process|fatty acid metabolic process|fatty acid biosynthetic process|metabolic process|lipid biosynthetic process|biotin binding|response to organic cyclic compound|actin cytoskeleton|liga…	WP683,WP336,WP2841,WP3855	Leptin and adiponectin|Fatty acid biosynthesis|Focal adhesion: PI3K-Akt-mTOR signaling pathway|Dysregulated miRNA targeting in insulin/PI3K-AKT signaling	R-MMU-1430728,R-MMU-163685,R-MMU-163765,R-MMU-196780,R-MMU-196849,R-MMU-196854,R-MMU-200425,R-MMU-556833,R-MMU-75105,R-MMU-8978868	Metabolism|Integration of energy metabolism|ChREBP activates metabolic gene expression|Biotin transport and metabolism|Metabolism of water-soluble vitamins and cofactors|Metabolism of vitamins and cofactors|Carnitine metabolism|Metabolism of lipids|Fatty acyl-CoA biosynthesis|Fatty acid metabolism
Acacb	0.32467000338337143	0.34701248841727833	0.29555064556812194	0.24597557967202316	0.2859751689707956	0.23069627307749935	100705	acetyl-Coenzyme A carboxylase beta	protein_coding	mmu00620,mmu00640,mmu00061,mmu04152,mmu04910,mmu04922,mmu04920,mmu04936,mmu04931	Pyruvate metabolism|Propanoate metabolism|Fatty acid biosynthesis|AMPK signaling pathway|Insulin signaling pathway|Glucagon signaling pathway|Adipocytokine signaling pathway|Alcoholic liver disease|Insulin resistance	GO:0000166,GO:0003824,GO:0003989,GO:0005524,GO:0005634,GO:0005739,GO:0006084,GO:0006629,GO:0006631,GO:0006633,GO:0008152,GO:0009374,GO:0010629,GO:0010884,GO:0010906,GO:0014070,GO:0016874,GO:0031667,GO:0031999,GO:0042802,GO:0043086,GO:0046322,GO:0046872,GO:0050995,GO:0051289,GO:0060421,GO:0097009,GO:2001295	nucleotide binding|catalytic activity|acetyl-CoA carboxylase activity|ATP binding|nucleus|mitochondrion|acetyl-CoA metabolic process|lipid metabolic process|fatty acid metabolic process|fatty acid biosynthetic process|metabolic process|biotin binding|negative regulation of gene expression|positive regulation of lipid storage|regulation of glucose metabolic process|response to organic cyclic compo…	WP336	Fatty acid biosynthesis	R-MMU-1430728,R-MMU-163685,R-MMU-163765,R-MMU-196780,R-MMU-196849,R-MMU-196854,R-MMU-200425,R-MMU-556833,R-MMU-8978868	Metabolism|Integration of energy metabolism|ChREBP activates metabolic gene expression|Biotin transport and metabolism|Metabolism of water-soluble vitamins and cofactors|Metabolism of vitamins and cofactors|Carnitine metabolism|Metabolism of lipids|Fatty acid metabolism
Acad10	1.90171343498375	1.7778788986695735	1.8975524244235304	1.4198119491915788	1.5870222752659913	1.660839555376577	71985	acyl-Coenzyme A dehydrogenase family%2C member 10	protein_coding			GO:0003995,GO:0005737,GO:0005739,GO:0016491,GO:0016627,GO:0033539,GO:0050660	acyl-CoA dehydrogenase activity|cytoplasm|mitochondrion|oxidoreductase activity|oxidoreductase activity, acting on the CH-CH group of donors|fatty acid beta-oxidation using acyl-CoA dehydrogenase|flavin adenine dinucleotide binding			R-MMU-1430728,R-MMU-556833,R-MMU-77289,R-MMU-8978868	Metabolism|Metabolism of lipids|Mitochondrial Fatty Acid Beta-Oxidation|Fatty acid metabolism
Acad11	7.549501508413732	7.711102375969053	7.678203375900684	7.22307467545055	6.663945331144958	7.6759419960974515	102632	acyl-Coenzyme A dehydrogenase family%2C member 11	protein_coding			GO:0003995,GO:0004466,GO:0005634,GO:0005737,GO:0005739,GO:0005777,GO:0006629,GO:0006631,GO:0016020,GO:0016491,GO:0016627,GO:0017099,GO:0031966,GO:0033539,GO:0050660,GO:0070991	acyl-CoA dehydrogenase activity|long-chain-acyl-CoA dehydrogenase activity|nucleus|cytoplasm|mitochondrion|peroxisome|lipid metabolic process|fatty acid metabolic process|membrane|oxidoreductase activity|oxidoreductase activity, acting on the CH-CH group of donors|very-long-chain-acyl-CoA dehydrogenase activity|mitochondrial membrane|fatty acid beta-oxidation using acyl-CoA dehydrogenase|flavin a…			R-MMU-1430728,R-MMU-556833,R-MMU-77289,R-MMU-8978868	Metabolism|Metabolism of lipids|Mitochondrial Fatty Acid Beta-Oxidation|Fatty acid metabolism
Acad12	1.0979508916686609	1.5277940760707938	1.6673498187922549	1.1523234539790506	1.09735724247034	1.1152709999275352	338350	acyl-Coenzyme A dehydrogenase family%2C member 12	protein_coding			GO:0003995,GO:0005737,GO:0005739,GO:0033539	acyl-CoA dehydrogenase activity|cytoplasm|mitochondrion|fatty acid beta-oxidation using acyl-CoA dehydrogenase
Acad8	8.287956346474406	8.248578982823142	8.166868169027723	8.518307718208384	7.637188440454836	8.088394734967514	66948	acyl-Coenzyme A dehydrogenase family%2C member 8	protein_coding	mmu00280	Valine, leucine and isoleucine degradation	GO:0003995,GO:0005739,GO:0006629,GO:0009083,GO:0016491,GO:0016627,GO:0050660	acyl-CoA dehydrogenase activity|mitochondrion|lipid metabolic process|branched-chain amino acid catabolic process|oxidoreductase activity|oxidoreductase activity, acting on the CH-CH group of donors|flavin adenine dinucleotide binding			R-MMU-1430728,R-MMU-70895,R-MMU-71291	Metabolism|Branched-chain amino acid catabolism|Metabolism of amino acids and derivatives
Acad9	7.329389173648352	6.692293011878703	7.513034205089197	7.791205249458319	7.74087099372563	7.533703691753257	229211	acyl-Coenzyme A dehydrogenase family%2C member 9	protein_coding			GO:0001676,GO:0003995,GO:0004466,GO:0005634,GO:0005739,GO:0005743,GO:0016020,GO:0016491,GO:0016627,GO:0030425,GO:0031966,GO:0032981,GO:0050660,GO:0051791,GO:0070991	long-chain fatty acid metabolic process|acyl-CoA dehydrogenase activity|long-chain-acyl-CoA dehydrogenase activity|nucleus|mitochondrion|mitochondrial inner membrane|membrane|oxidoreductase activity|oxidoreductase activity, acting on the CH-CH group of donors|dendrite|mitochondrial membrane|mitochondrial respiratory chain complex I assembly|flavin adenine dinucleotide binding|medium-chain fatty a…			R-MMU-1428517,R-MMU-1430728,R-MMU-163200,R-MMU-611105,R-MMU-6799198	The citric acid (TCA) cycle and respiratory electron transport|Metabolism|Respiratory electron transport, ATP synthesis by chemiosmotic coupling, and heat production by uncoupling proteins.|Respiratory electron transport|Complex I biogenesis
Acadl	19.840917840538008	19.056211324919783	17.502893451993234	20.551808653231763	21.302321905876084	19.68456987648629	11363	acyl-Coenzyme A dehydrogenase%2C long-chain	protein_coding	mmu00071,mmu03320	Fatty acid degradation|PPAR signaling pathway	GO:0000062,GO:0001659,GO:0003995,GO:0004466,GO:0005737,GO:0005739,GO:0005759,GO:0006629,GO:0006631,GO:0009062,GO:0009409,GO:0016401,GO:0016491,GO:0016627,GO:0019254,GO:0031966,GO:0033539,GO:0042413,GO:0042758,GO:0042802,GO:0044242,GO:0045717,GO:0046322,GO:0050660,GO:0090181,GO:0120162	fatty-acyl-CoA binding|temperature homeostasis|acyl-CoA dehydrogenase activity|long-chain-acyl-CoA dehydrogenase activity|cytoplasm|mitochondrion|mitochondrial matrix|lipid metabolic process|fatty acid metabolic process|fatty acid catabolic process|response to cold|palmitoyl-CoA oxidase activity|oxidoreductase activity|oxidoreductase activity, acting on the CH-CH group of donors|carnitine metabol…	WP401,WP1269,WP2316	Mitochondrial long chain fatty acid beta-oxidation|Fatty acid beta-oxidation|PPAR signaling pathway	R-MMU-1430728,R-MMU-556833,R-MMU-77285,R-MMU-77286,R-MMU-77289,R-MMU-77310,R-MMU-8978868	Metabolism|Metabolism of lipids|Beta oxidation of myristoyl-CoA to lauroyl-CoA|mitochondrial fatty acid beta-oxidation of saturated fatty acids|Mitochondrial Fatty Acid Beta-Oxidation|Beta oxidation of lauroyl-CoA to decanoyl-CoA-CoA|Fatty acid metabolism
Acadm	13.94762866649068	14.861827492539275	14.884149628145675	15.793532513132682	16.393363513655824	18.028272134326297	11364	acyl-Coenzyme A dehydrogenase%2C medium chain	protein_coding	mmu00071,mmu00280,mmu03320,mmu04936	Fatty acid degradation|Valine, leucine and isoleucine degradation|PPAR signaling pathway|Alcoholic liver disease	GO:0000062,GO:0001889,GO:0003995,GO:0005737,GO:0005739,GO:0005759,GO:0005978,GO:0006082,GO:0006111,GO:0006629,GO:0006631,GO:0006635,GO:0007507,GO:0009409,GO:0009437,GO:0009791,GO:0016491,GO:0016627,GO:0016853,GO:0019254,GO:0030424,GO:0031966,GO:0033539,GO:0042594,GO:0042802,GO:0045329,GO:0050660,GO:0051791,GO:0051793,GO:0055007,GO:0070991	fatty-acyl-CoA binding|liver development|acyl-CoA dehydrogenase activity|cytoplasm|mitochondrion|mitochondrial matrix|glycogen biosynthetic process|organic acid metabolic process|regulation of gluconeogenesis|lipid metabolic process|fatty acid metabolic process|fatty acid beta-oxidation|heart development|response to cold|carnitine metabolic process|post-embryonic development|oxidoreductase activi…	WP401,WP1269,WP662,WP2318,WP2316	Mitochondrial long chain fatty acid beta-oxidation|Fatty acid beta-oxidation|Amino acid metabolism|Fatty acid oxidation|PPAR signaling pathway	R-MMU-1430728,R-MMU-556833,R-MMU-77286,R-MMU-77288,R-MMU-77289,R-MMU-77346,R-MMU-77348,R-MMU-8978868	Metabolism|Metabolism of lipids|mitochondrial fatty acid beta-oxidation of saturated fatty acids|mitochondrial fatty acid beta-oxidation of unsaturated fatty acids|Mitochondrial Fatty Acid Beta-Oxidation|Beta oxidation of decanoyl-CoA to octanoyl-CoA-CoA|Beta oxidation of octanoyl-CoA to hexanoyl-CoA|Fatty acid metabolism
Acads	9.61723651406068	9.275332531313332	9.871691721261204	10.633204659735076	9.940765608260726	11.137856223471656	11409	acyl-Coenzyme A dehydrogenase%2C short chain	protein_coding	mmu00640,mmu00650,mmu00071,mmu00280,mmu00410	Propanoate metabolism|Butanoate metabolism|Fatty acid degradation|Valine, leucine and isoleucine degradation|beta-Alanine metabolism	GO:0000062,GO:0003995,GO:0004085,GO:0005654,GO:0005739,GO:0005759,GO:0005813,GO:0006629,GO:0006631,GO:0016491,GO:0016627,GO:0016937,GO:0031966,GO:0033539,GO:0042802,GO:0046359,GO:0050660	fatty-acyl-CoA binding|acyl-CoA dehydrogenase activity|butyryl-CoA dehydrogenase activity|nucleoplasm|mitochondrion|mitochondrial matrix|centrosome|lipid metabolic process|fatty acid metabolic process|oxidoreductase activity|oxidoreductase activity, acting on the CH-CH group of donors|short-chain-acyl-CoA dehydrogenase activity|mitochondrial membrane|fatty acid beta-oxidation using acyl-CoA dehyd…	WP401,WP1269,WP2318	Mitochondrial long chain fatty acid beta-oxidation|Fatty acid beta-oxidation|Fatty acid oxidation	R-MMU-1430728,R-MMU-556833,R-MMU-77286,R-MMU-77289,R-MMU-77350,R-MMU-77352,R-MMU-8978868	Metabolism|Metabolism of lipids|mitochondrial fatty acid beta-oxidation of saturated fatty acids|Mitochondrial Fatty Acid Beta-Oxidation|Beta oxidation of hexanoyl-CoA to butanoyl-CoA|Beta oxidation of butanoyl-CoA to acetyl-CoA|Fatty acid metabolism
Acadsb	18.97340664835316	18.654846745162605	18.853739850988607	15.955887842866224	17.1240368272806	16.031533520970928	66885	acyl-Coenzyme A dehydrogenase%2C short/branched chain	protein_coding	mmu00071,mmu00280	Fatty acid degradation|Valine, leucine and isoleucine degradation	GO:0003853,GO:0003995,GO:0005739,GO:0006550,GO:0006629,GO:0006631,GO:0006637,GO:0009055,GO:0016491,GO:0016627,GO:0016937,GO:0042802,GO:0050660,GO:0102035	2-methylacyl-CoA dehydrogenase activity|acyl-CoA dehydrogenase activity|mitochondrion|isoleucine catabolic process|lipid metabolic process|fatty acid metabolic process|acyl-CoA metabolic process|electron transfer activity|oxidoreductase activity|oxidoreductase activity, acting on the CH-CH group of donors|short-chain-acyl-CoA dehydrogenase activity|identical protein binding|flavin adenine dinucle…			R-MMU-1430728,R-MMU-70895,R-MMU-71291	Metabolism|Branched-chain amino acid catabolism|Metabolism of amino acids and derivatives
Acadvl	25.97402106864949	26.526308946632643	26.878395399237213	26.121865678758702	25.4312620625535	26.14843282029749	11370	acyl-Coenzyme A dehydrogenase%2C very long chain	protein_coding	mmu00071,mmu04936	Fatty acid degradation|Alcoholic liver disease	GO:0000062,GO:0001659,GO:0003995,GO:0004466,GO:0005654,GO:0005730,GO:0005739,GO:0005743,GO:0006629,GO:0006631,GO:0006635,GO:0009062,GO:0009409,GO:0016020,GO:0016491,GO:0016627,GO:0017099,GO:0031966,GO:0033539,GO:0042645,GO:0042802,GO:0045717,GO:0046322,GO:0050660,GO:0090181	fatty-acyl-CoA binding|temperature homeostasis|acyl-CoA dehydrogenase activity|long-chain-acyl-CoA dehydrogenase activity|nucleoplasm|nucleolus|mitochondrion|mitochondrial inner membrane|lipid metabolic process|fatty acid metabolic process|fatty acid beta-oxidation|fatty acid catabolic process|response to cold|membrane|oxidoreductase activity|oxidoreductase activity, acting on the CH-CH group of …	WP401,WP1269,WP2318	Mitochondrial long chain fatty acid beta-oxidation|Fatty acid beta-oxidation|Fatty acid oxidation	R-MMU-1430728,R-MMU-556833,R-MMU-77286,R-MMU-77289,R-MMU-77305,R-MMU-8978868	Metabolism|Metabolism of lipids|mitochondrial fatty acid beta-oxidation of saturated fatty acids|Mitochondrial Fatty Acid Beta-Oxidation|Beta oxidation of palmitoyl-CoA to myristoyl-CoA|Fatty acid metabolism
Acan	1484.29544732912	1483.2353642345342	1457.5416242688034	1184.4985026456845	1141.0738963355593	1206.659554093543	11595	aggrecan	protein_coding			GO:0001501,GO:0001502,GO:0002052,GO:0002063,GO:0005509,GO:0005515,GO:0005540,GO:0005576,GO:0005604,GO:0005615,GO:0007155,GO:0007417,GO:0007507,GO:0010001,GO:0030166,GO:0030199,GO:0030246,GO:0030336,GO:0031012,GO:0043025,GO:0045202,GO:0046872,GO:0072534,GO:0098966,GO:0098978,GO:0098982	skeletal system development|cartilage condensation|positive regulation of neuroblast proliferation|chondrocyte development|calcium ion binding|protein binding|hyaluronic acid binding|extracellular region|basement membrane|extracellular space|cell adhesion|central nervous system development|heart development|glial cell differentiation|proteoglycan biosynthetic process|collagen fibril organization|…	WP1270,WP2432	Endochondral ossification|Spinal cord injury	R-MMU-1430728,R-MMU-1474228,R-MMU-1474244,R-MMU-1630316,R-MMU-1638074,R-MMU-2022854,R-MMU-2022857,R-MMU-3000178,R-MMU-71387	Metabolism|Degradation of the extracellular matrix|Extracellular matrix organization|Glycosaminoglycan metabolism|Keratan sulfate/keratin metabolism|Keratan sulfate biosynthesis|Keratan sulfate degradation|ECM proteoglycans|Metabolism of carbohydrates
Acap1	0.009347352941848757	0.0	0.0	0.0	0.0	0.00967395416293168	216859	ArfGAP with coiled-coil%2C ankyrin repeat and PH domains 1	protein_coding	mmu04144	Endocytosis	GO:0003674,GO:0005096,GO:0005737,GO:0005768,GO:0006629,GO:0007165,GO:0008150,GO:0016020,GO:0016042,GO:0046872	molecular_function|GTPase activator activity|cytoplasm|endosome|lipid metabolic process|signal transduction|biological_process|membrane|lipid catabolic process|metal ion binding
Acap2	3.7946144217338103	3.8515982745991533	3.996914425717636	3.9003158848482777	4.139702474657582	4.023797960107026	78618	ArfGAP with coiled-coil%2C ankyrin repeat and PH domains 2	protein_coding	mmu04144	Endocytosis	GO:0001726,GO:0005096,GO:0005515,GO:0005737,GO:0005768,GO:0010008,GO:0016020,GO:0030029,GO:0031267,GO:0032456,GO:0046872,GO:0080025,GO:1990090	ruffle|GTPase activator activity|protein binding|cytoplasm|endosome|endosome membrane|membrane|actin filament-based process|small GTPase binding|endocytic recycling|metal ion binding|phosphatidylinositol-3,5-bisphosphate binding|cellular response to nerve growth factor stimulus
Acap3	3.5584687274285494	3.7383894785169582	3.360990031986015	4.047787223405485	4.23694008550583	3.8700646082822097	140500	ArfGAP with coiled-coil%2C ankyrin repeat and PH domains 3	protein_coding	mmu04144	Endocytosis	GO:0001764,GO:0005096,GO:0010975,GO:0030426	neuron migration|GTPase activator activity|regulation of neuron projection development|growth cone
Acat1	25.27326924023351	24.475432732560037	25.13642310199848	24.593971196511536	25.046833732285997	25.937416993207563	110446	acetyl-Coenzyme A acetyltransferase 1	protein_coding	mmu00620,mmu00630,mmu00650,mmu00071,mmu00280,mmu00310,mmu00380,mmu00900,mmu04975	Pyruvate metabolism|Glyoxylate and dicarboxylate metabolism|Butanoate metabolism|Fatty acid degradation|Valine, leucine and isoleucine degradation|Lysine degradation|Tryptophan metabolism|Terpenoid backbone biosynthesis|Fat digestion and absorption	GO:0003985,GO:0005739,GO:0005743,GO:0005759,GO:0005783,GO:0006085,GO:0006550,GO:0006629,GO:0006631,GO:0006635,GO:0015936,GO:0015937,GO:0016453,GO:0016740,GO:0016746,GO:0016747,GO:0019899,GO:0030955,GO:0034736,GO:0042802,GO:0046356,GO:0046872,GO:0046952,GO:0120225,GO:1902860	acetyl-CoA C-acetyltransferase activity|mitochondrion|mitochondrial inner membrane|mitochondrial matrix|endoplasmic reticulum|acetyl-CoA biosynthetic process|isoleucine catabolic process|lipid metabolic process|fatty acid metabolic process|fatty acid beta-oxidation|coenzyme A metabolic process|coenzyme A biosynthetic process|C-acetyltransferase activity|transferase activity|acyltransferase activi…	WP543,WP79,WP4346,WP1269	Synthesis and degradation of ketone bodies|Tryptophan metabolism|Cholesterol metabolism with Bloch and Kandutsch-Russell pathways|Fatty acid beta-oxidation	R-MMU-1430728,R-MMU-556833,R-MMU-70895,R-MMU-71291,R-MMU-74182,R-MMU-77108,R-MMU-77111	Metabolism|Metabolism of lipids|Branched-chain amino acid catabolism|Metabolism of amino acids and derivatives|Ketone body metabolism|Utilization of Ketone Bodies|Synthesis of Ketone Bodies
Acat2	9.362121399290595	9.837084576518981	8.734210433833537	9.613121095551293	9.623834675132215	8.511812170348897	110460	acetyl-Coenzyme A acetyltransferase 2	protein_coding	mmu00620,mmu00630,mmu00650,mmu00071,mmu00280,mmu00310,mmu00380,mmu00900,mmu04975	Pyruvate metabolism|Glyoxylate and dicarboxylate metabolism|Butanoate metabolism|Fatty acid degradation|Valine, leucine and isoleucine degradation|Lysine degradation|Tryptophan metabolism|Terpenoid backbone biosynthesis|Fat digestion and absorption	GO:0003985,GO:0005737,GO:0005739,GO:0006635,GO:0016740,GO:0016746,GO:0016747,GO:0045797	acetyl-CoA C-acetyltransferase activity|cytoplasm|mitochondrion|fatty acid beta-oxidation|transferase activity|acyltransferase activity|acyltransferase activity, transferring groups other than amino-acyl groups|positive regulation of intestinal cholesterol absorption	WP4346	Cholesterol metabolism with Bloch and Kandutsch-Russell pathways	R-MMU-1430728,R-MMU-191273,R-MMU-556833,R-MMU-8957322	Metabolism|Cholesterol biosynthesis|Metabolism of lipids|Metabolism of steroids
Acat3	0.3114206701638724	0.2675659838023151	0.18916955281187328	0.28421112931667	0.2559831906670036	0.1313081673348326	224530	acetyl-Coenzyme A acetyltransferase 3	protein_coding	mmu00620,mmu00630,mmu00650,mmu00071,mmu00280,mmu00310,mmu00380,mmu00900,mmu04975	Pyruvate metabolism|Glyoxylate and dicarboxylate metabolism|Butanoate metabolism|Fatty acid degradation|Valine, leucine and isoleucine degradation|Lysine degradation|Tryptophan metabolism|Terpenoid backbone biosynthesis|Fat digestion and absorption	GO:0003985,GO:0005737,GO:0005739,GO:0006635	acetyl-CoA C-acetyltransferase activity|cytoplasm|mitochondrion|fatty acid beta-oxidation
Acbd3	29.49999812980148	29.26760222822247	31.35077609617971	31.214075596697413	30.21006934799686	30.435380202683177	170760	acyl-Coenzyme A binding domain containing 3	protein_coding	mmu05132	Salmonella infection	GO:0000062,GO:0000139,GO:0005739,GO:0005794,GO:0006629,GO:0006694,GO:0016020,GO:0034237	fatty-acyl-CoA binding|Golgi membrane|mitochondrion|Golgi apparatus|lipid metabolic process|steroid biosynthetic process|membrane|protein kinase A regulatory subunit binding			R-MMU-199991,R-MMU-199992,R-MMU-432722,R-MMU-5653656	Membrane Trafficking|trans-Golgi Network Vesicle Budding|Golgi Associated Vesicle Biogenesis|Vesicle-mediated transport
Acbd5	8.578033662453876	9.363711951605222	9.262270457255076	8.881024079871715	9.301412289462183	8.654000846275414	74159	acyl-Coenzyme A binding domain containing 5	protein_coding			GO:0000062,GO:0005654,GO:0005737,GO:0005777,GO:0006631,GO:0006914,GO:0008289,GO:0016020,GO:0030242	fatty-acyl-CoA binding|nucleoplasm|cytoplasm|peroxisome|fatty acid metabolic process|autophagy|lipid binding|membrane|autophagy of peroxisome			R-MMU-1430728,R-MMU-162582,R-MMU-194315,R-MMU-390918,R-MMU-556833,R-MMU-8978868,R-MMU-8980692,R-MMU-9012999,R-MMU-9013106,R-MMU-9603798,R-MMU-9609507,R-MMU-9716542	Metabolism|Signal Transduction|Signaling by Rho GTPases|Peroxisomal lipid metabolism|Metabolism of lipids|Fatty acid metabolism|RHOA GTPase cycle|RHO GTPase cycle|RHOC GTPase cycle|Class I peroxisomal membrane protein import|Protein localization|Signaling by Rho GTPases, Miro GTPases and RHOBTB3
Acbd6	11.152807440885882	10.582485449146343	10.51105810874988	10.992629859315986	10.848026054690292	10.477275933908864	72482	acyl-Coenzyme A binding domain containing 6	protein_coding			GO:0000062,GO:0003674,GO:0005737,GO:0008150,GO:0008289	fatty-acyl-CoA binding|molecular_function|cytoplasm|biological_process|lipid binding			R-MMU-1430728,R-MMU-556833,R-MMU-77289,R-MMU-8978868	Metabolism|Metabolism of lipids|Mitochondrial Fatty Acid Beta-Oxidation|Fatty acid metabolism
Acbd7	0.1802361387761606	0.09089317462180893	0.06158404397859061	0.029607928636505836	0.030303704389650275	0.031088946711643688	78245	acyl-Coenzyme A binding domain containing 7	protein_coding			GO:0000062,GO:0005575,GO:0006631,GO:0008289	fatty-acyl-CoA binding|cellular_component|fatty acid metabolic process|lipid binding			R-MMU-1430728,R-MMU-556833,R-MMU-77289,R-MMU-8978868	Metabolism|Metabolism of lipids|Mitochondrial Fatty Acid Beta-Oxidation|Fatty acid metabolism
Accs	1.4314598451458305	1.693655412218492	1.475388708340669	1.3992727897603388	1.4718270900081276	1.5995054365787431	329470	1-aminocyclopropane-1-carboxylate synthase (non-functional)	protein_coding			GO:0003824,GO:0005575,GO:0006520,GO:0008483,GO:0009058,GO:0030170,GO:0042802	catalytic activity|cellular_component|amino acid metabolic process|transaminase activity|biosynthetic process|pyridoxal phosphate binding|identical protein binding
Accsl	0.0	0.0	0.008364400003062307	0.0	0.0	0.0	381411	1-aminocyclopropane-1-carboxylate synthase (non-functional)-like	protein_coding			GO:0003824,GO:0005575,GO:0006520,GO:0008483,GO:0009058,GO:0030170	catalytic activity|cellular_component|amino acid metabolic process|transaminase activity|biosynthetic process|pyridoxal phosphate binding
Acd	14.66317624280318	14.479894716185527	13.206782698101994	16.266714129269918	15.30282283184365	13.619865980153019	497652	adrenocortical dysplasia	protein_coding			GO:0000723,GO:0000781,GO:0000783,GO:0001501,GO:0001655,GO:0003677,GO:0005515,GO:0005634,GO:0005654,GO:0005694,GO:0005697,GO:0006886,GO:0007004,GO:0016233,GO:0016604,GO:0030326,GO:0031848,GO:0032202,GO:0032206,GO:0032211,GO:0032212,GO:0035282,GO:0042162,GO:0044877,GO:0051973,GO:0060381,GO:0070182,GO:0070187,GO:0070198,GO:0070200	telomere maintenance|chromosome, telomeric region|nuclear telomere cap complex|skeletal system development|urogenital system development|DNA binding|protein binding|nucleus|nucleoplasm|chromosome|telomerase holoenzyme complex|intracellular protein transport|telomere maintenance via telomerase|telomere capping|nuclear body|embryonic limb morphogenesis|protection from non-homologous end joining at …			R-MMU-157579,R-MMU-1640170,R-MMU-171319,R-MMU-174411,R-MMU-174414,R-MMU-174417,R-MMU-174430,R-MMU-174437,R-MMU-180786,R-MMU-73886	Telomere Maintenance|Cell Cycle|Telomere Extension By Telomerase|Polymerase switching on the C-strand of the telomere|Processive synthesis on the C-strand of the telomere|Telomere C-strand (Lagging Strand) Synthesis|Telomere C-strand synthesis initiation|Removal of the Flap Intermediate from the C-strand|Extension of Telomeres|Chromosome Maintenance
Ace	2.0134582495264057	1.5254216019218838	1.8451522556255608	1.0700058629967562	1.1606724506865258	1.4164142881890769	11421	angiotensin I converting enzyme (peptidyl-dipeptidase A) 1	protein_coding	mmu04924,mmu04614,mmu05171,mmu05142,mmu05410,mmu05415	Renin secretion|Renin-angiotensin system|Coronavirus disease - COVID-19|Chagas disease|Hypertrophic cardiomyopathy|Diabetic cardiomyopathy	GO:0001822,GO:0002003,GO:0002446,GO:0003081,GO:0003084,GO:0003779,GO:0004175,GO:0004180,GO:0004222,GO:0005515,GO:0005516,GO:0005576,GO:0005615,GO:0005737,GO:0005764,GO:0005768,GO:0005886,GO:0006508,GO:0006518,GO:0007283,GO:0008217,GO:0008233,GO:0008237,GO:0008238,GO:0008240,GO:0008241,GO:0008270,GO:0008584,GO:0009792,GO:0009897,GO:0009925,GO:0010608,GO:0010629,GO:0010814,GO:0010815,GO:0014910,GO:…	kidney development|angiotensin maturation|neutrophil mediated immunity|regulation of systemic arterial blood pressure by renin-angiotensin|positive regulation of systemic arterial blood pressure|actin binding|endopeptidase activity|carboxypeptidase activity|metalloendopeptidase activity|protein binding|calmodulin binding|extracellular region|extracellular space|cytoplasm|lysosome|endosome|plasma …	WP396,WP4965	ACE inhibitor pathway|Deregulation of renin-angiotensin system by SARS-CoV infection	R-MMU-2022377,R-MMU-2980736,R-MMU-392499	Metabolism of Angiotensinogen to Angiotensins|Peptide hormone metabolism|Metabolism of proteins
Ace2	0.02024875139337113	0.013615273893966438	0.020756103711302758	0.0	0.0	0.006985417656196482	70008	angiotensin I converting enzyme (peptidyl-dipeptidase A) 2	protein_coding	mmu04614,mmu04974,mmu05171	Renin-angiotensin system|Protein digestion and absorption|Coronavirus disease - COVID-19	GO:0001618,GO:0003051,GO:0003081,GO:0004175,GO:0004180,GO:0004181,GO:0005515,GO:0005576,GO:0005615,GO:0005737,GO:0005886,GO:0006508,GO:0008233,GO:0008237,GO:0008241,GO:0009986,GO:0015827,GO:0016020,GO:0016324,GO:0016787,GO:0022898,GO:0031526,GO:0042802,GO:0042995,GO:0046718,GO:0046813,GO:0046872,GO:0048662,GO:0051957,GO:0060452,GO:0070373,GO:0098670,GO:1903598,GO:1903779,GO:1905737,GO:2000272	virus receptor activity|angiotensin-mediated drinking behavior|regulation of systemic arterial blood pressure by renin-angiotensin|endopeptidase activity|carboxypeptidase activity|metallocarboxypeptidase activity|protein binding|extracellular region|extracellular space|cytoplasm|plasma membrane|proteolysis|peptidase activity|metallopeptidase activity|peptidyl-dipeptidase activity|cell surface|try…	WP4965	Deregulation of renin-angiotensin system by SARS-CoV infection	R-MMU-2022377,R-MMU-2980736,R-MMU-392499	Metabolism of Angiotensinogen to Angiotensins|Peptide hormone metabolism|Metabolism of proteins
Acer2	0.052241434618373266	0.05620348057022386	0.032130236987980704	0.06865485150990452	0.09134868081444124	0.03244006599823409	230379	alkaline ceramidase 2	protein_coding	mmu00600,mmu04071	Sphingolipid metabolism|Sphingolipid signaling pathway	GO:0000139,GO:0001953,GO:0005794,GO:0006629,GO:0006665,GO:0006672,GO:0006919,GO:0006974,GO:0008284,GO:0010506,GO:0016020,GO:0016787,GO:0016811,GO:0017040,GO:0030330,GO:0032526,GO:0033629,GO:0042981,GO:0046512,GO:0046514,GO:0046872,GO:0060049,GO:0071633,GO:0102121	Golgi membrane|negative regulation of cell-matrix adhesion|Golgi apparatus|lipid metabolic process|sphingolipid metabolic process|ceramide metabolic process|activation of cysteine-type endopeptidase activity involved in apoptotic process|DNA damage response|positive regulation of cell population proliferation|regulation of autophagy|membrane|hydrolase activity|hydrolase activity, acting on carbon…			R-MMU-1430728,R-MMU-1660661,R-MMU-428157,R-MMU-556833	Metabolism|Sphingolipid de novo biosynthesis|Sphingolipid metabolism|Metabolism of lipids
Acer3	7.4426431883008926	7.5361414606704855	7.766965576988066	8.038784816266897	8.440020961008043	8.646620692233581	66190	alkaline ceramidase 3	protein_coding	mmu00600	Sphingolipid metabolism	GO:0000139,GO:0005509,GO:0005783,GO:0005789,GO:0005794,GO:0006629,GO:0006665,GO:0006672,GO:0006954,GO:0008270,GO:0008284,GO:0016020,GO:0016787,GO:0016811,GO:0017040,GO:0042552,GO:0043067,GO:0046512,GO:0046514,GO:0046872,GO:0070774,GO:0071602,GO:0071633,GO:0102121	Golgi membrane|calcium ion binding|endoplasmic reticulum|endoplasmic reticulum membrane|Golgi apparatus|lipid metabolic process|sphingolipid metabolic process|ceramide metabolic process|inflammatory response|zinc ion binding|positive regulation of cell population proliferation|membrane|hydrolase activity|hydrolase activity, acting on carbon-nitrogen (but not peptide) bonds, in linear amides|N-acy…			R-MMU-1430728,R-MMU-1660661,R-MMU-428157,R-MMU-556833	Metabolism|Sphingolipid de novo biosynthesis|Sphingolipid metabolism|Metabolism of lipids
Ache	0.005447792945736475	0.005494649395871088	0.027921463694899087	0.005369551273981019	0.005495733812029136	0.0	11423	acetylcholinesterase	protein_coding	mmu00564,mmu04725	Glycerophospholipid metabolism|Cholinergic synapse	GO:0001919,GO:0003990,GO:0004104,GO:0005515,GO:0005518,GO:0005576,GO:0005604,GO:0005615,GO:0005635,GO:0005788,GO:0005794,GO:0005886,GO:0006581,GO:0007155,GO:0007416,GO:0008291,GO:0009986,GO:0016020,GO:0016787,GO:0017171,GO:0019695,GO:0030424,GO:0030425,GO:0031594,GO:0031623,GO:0032868,GO:0033265,GO:0042135,GO:0042166,GO:0042734,GO:0042802,GO:0042803,GO:0043025,GO:0043083,GO:0043236,GO:0043621,GO:…	regulation of receptor recycling|acetylcholinesterase activity|cholinesterase activity|protein binding|collagen binding|extracellular region|basement membrane|extracellular space|nuclear envelope|endoplasmic reticulum lumen|Golgi apparatus|plasma membrane|acetylcholine catabolic process|cell adhesion|synapse assembly|acetylcholine metabolic process|cell surface|membrane|hydrolase activity|serine …	WP522,WP175	Biogenic amine synthesis|Acetylcholine synthesis
Acin1	28.876901037048373	29.314838191449045	28.414841701294296	34.333203252348675	34.18227581128577	33.33232632433618	56215	apoptotic chromatin condensation inducer 1	protein_coding	mmu03040,mmu03013,mmu03015	Spliceosome|Nucleocytoplasmic transport|mRNA surveillance pathway	GO:0003676,GO:0005634,GO:0005654,GO:0005730,GO:0005829,GO:0005886,GO:0006397,GO:0006915,GO:0008380,GO:0016607,GO:0030263,GO:0035145,GO:0043065,GO:0048025,GO:0061574	nucleic acid binding|nucleus|nucleoplasm|nucleolus|cytosol|plasma membrane|mRNA processing|apoptotic process|RNA splicing|nuclear speck|apoptotic chromosome condensation|exon-exon junction complex|positive regulation of apoptotic process|negative regulation of mRNA splicing, via spliceosome|ASAP complex	WP310	mRNA processing	R-MMU-109581,R-MMU-111465,R-MMU-5357801,R-MMU-72163,R-MMU-72172,R-MMU-72203,R-MMU-75153,R-MMU-8953854	Apoptosis|Apoptotic cleavage of cellular proteins|Programmed Cell Death|mRNA Splicing - Major Pathway|mRNA Splicing|Processing of Capped Intron-Containing Pre-mRNA|Apoptotic execution phase|Metabolism of RNA
Ackr1	0.12692467554400302	0.0	0.021684149621008474	0.020850295402664042	0.14938188930856838	0.17514598353799607	13349	atypical chemokine receptor 1 (Duffy blood group)	protein_coding	mmu05144	Malaria	GO:0004930,GO:0005768,GO:0006954,GO:0007165,GO:0007186,GO:0016020,GO:0019956,GO:0019957,GO:0032642,GO:0070098	G protein-coupled receptor activity|endosome|inflammatory response|signal transduction|G protein-coupled receptor signaling pathway|membrane|chemokine binding|C-C chemokine binding|regulation of chemokine production|chemokine-mediated signaling pathway	WP1396,WP41	GPCRs, non-odorant |GPCRs, other
Ackr2	0.007756063348974124	0.007822773225647487	0.0079503991201869	0.0152893401975399	0.007824317116999865	0.0	59289	atypical chemokine receptor 2	protein_coding			GO:0004930,GO:0004950,GO:0005044,GO:0005515,GO:0005654,GO:0005768,GO:0005829,GO:0005884,GO:0005886,GO:0006935,GO:0006954,GO:0006955,GO:0007165,GO:0007186,GO:0007204,GO:0009897,GO:0016020,GO:0016493,GO:0019722,GO:0019957,GO:0031965,GO:0043231,GO:0060326	G protein-coupled receptor activity|chemokine receptor activity|scavenger receptor activity|protein binding|nucleoplasm|endosome|cytosol|actin filament|plasma membrane|chemotaxis|inflammatory response|immune response|signal transduction|G protein-coupled receptor signaling pathway|positive regulation of cytosolic calcium ion concentration|external side of plasma membrane|membrane|C-C chemokine re…	WP1396,WP189	GPCRs, non-odorant |GPCRs, class A rhodopsin-like	R-MMU-162582,R-MMU-372790,R-MMU-373076,R-MMU-375276,R-MMU-380108,R-MMU-500792	Signal Transduction|Signaling by GPCR|Class A/1 (Rhodopsin-like receptors)|Peptide ligand-binding receptors|Chemokine receptors bind chemokines|GPCR ligand binding
Ackr3	4.4203840493543485	4.884027029303177	4.131016473210528	6.706919529106942	6.683604153575303	5.928723462590929	12778	atypical chemokine receptor 3	protein_coding	mmu04060,mmu04061	Cytokine-cytokine receptor interaction|Viral protein interaction with cytokine and cytokine receptor	GO:0001525,GO:0001570,GO:0004930,GO:0005044,GO:0005768,GO:0005886,GO:0005905,GO:0006935,GO:0006955,GO:0007155,GO:0007165,GO:0007186,GO:0007204,GO:0007275,GO:0008285,GO:0009897,GO:0009986,GO:0015026,GO:0016020,GO:0016493,GO:0016494,GO:0019722,GO:0019956,GO:0019957,GO:0019958,GO:0021557,GO:0031623,GO:0043231,GO:0060326,GO:0070098,GO:0070374,GO:1902230,GO:1905322	angiogenesis|vasculogenesis|G protein-coupled receptor activity|scavenger receptor activity|endosome|plasma membrane|clathrin-coated pit|chemotaxis|immune response|cell adhesion|signal transduction|G protein-coupled receptor signaling pathway|positive regulation of cytosolic calcium ion concentration|multicellular organism development|negative regulation of cell population proliferation|external …	WP1396,WP385,WP189	GPCRs, non-odorant |Myometrial relaxation and contraction pathways|GPCRs, class A rhodopsin-like	R-MMU-162582,R-MMU-372790,R-MMU-373076,R-MMU-375276,R-MMU-380108,R-MMU-388396,R-MMU-418594,R-MMU-500792	Signal Transduction|Signaling by GPCR|Class A/1 (Rhodopsin-like receptors)|Peptide ligand-binding receptors|Chemokine receptors bind chemokines|GPCR downstream signalling|G alpha (i) signalling events|GPCR ligand binding
[truncated: 21,687 more rows]
