# Supplementary material for: Cold exposure promotes the progression of osteoarthritis through downregulating APOE in cartilage
Source: EMBO Mol Med. 2025 Jul 15;17(8):2137–62. doi: 10.1038/s44321-025-00268-6 (PMC12340072; doi:10.1038/s44321-025-00268-6)
Supplement: Supplementary file 9 — Source data Fig. 5 [file 44321_2025_268_MOESM9_ESM.zip]

Archive with 65 entries (40 files):
- Figure 5/
- Figure 5/5A/
- Figure 5/5A/5A.pdf
- Figure 5/5A/~$WB.pptx
- Figure 5/5B/
- Figure 5/5B/5B.pdf
- Figure 5/5C/
- Figure 5/5C/5C.xlsx
- Figure 5/5D/
- Figure 5/5D/5D.xlsx
- Figure 5/5E/
- Figure 5/5E/Apoe +-/
- Figure 5/5E/Apoe +-/IL-1+33+RGX-104.tif
- Figure 5/5E/Apoe +-/IL-1+33.tif
- Figure 5/5E/Apoe +-/IL-1.tif
- Figure 5/5E/Apoe flox/
- Figure 5/5E/Apoe flox/IL-1+33+RGX-104.tif
- Figure 5/5E/Apoe flox/IL-1+33.tif
- Figure 5/5E/Apoe flox/IL-1.tif
- Figure 5/5F/
- Figure 5/5F/Apoe +-/
- Figure 5/5F/Apoe +-/IL-1+33+RGX.tif
- Figure 5/5F/Apoe +-/IL-1+33.tif
- Figure 5/5F/Apoe +-/IL-1.tif
- Figure 5/5F/Apoe flox/
- Figure 5/5F/Apoe flox/IL-1+33+RGX.tif
- Figure 5/5F/Apoe flox/IL-1+33.tif
- Figure 5/5F/Apoe flox/IL-1.tif
- Figure 5/5G/
- Figure 5/5G/Apoe +-/
- Figure 5/5G/Apoe +-/IL-1+33+RGX-104.tif
- Figure 5/5G/Apoe +-/IL-1+33.tif
- Figure 5/5G/Apoe +-/IL-1.tif
- Figure 5/5G/Apoe flox/
- Figure 5/5G/Apoe flox/IL-1+33+RGX-104.tif
- Figure 5/5G/Apoe flox/IL-1+33.tif
- Figure 5/5G/Apoe flox/IL-1.tif
- Figure 5/5H/
- Figure 5/5H/Apoe +-/
- Figure 5/5H/Apoe +-/IL-1+33+RGX-104.tif
- Figure 5/5H/Apoe +-/IL-1+33.tif
- Figure 5/5H/Apoe +-/IL-1.tif
- Figure 5/5H/Apoe flox/
- Figure 5/5H/Apoe flox/IL-1+33+RGX-104.tif
- Figure 5/5H/Apoe flox/IL-1+33.tif
- Figure 5/5H/Apoe flox/IL-1.tif
- Figure 5/5I/
- Figure 5/5I/Apoe +-/
- Figure 5/5I/Apoe +-/IL-1+33+RGX-104.tif
- Figure 5/5I/Apoe +-/IL-1+33.tif
- Figure 5/5I/Apoe +-/IL-1.tif
- Figure 5/5I/Apoe flox/
- Figure 5/5I/Apoe flox/IL-1+33+RGX-104.tif
- Figure 5/5I/Apoe flox/IL-1+33.tif
- Figure 5/5I/Apoe flox/IL-1.tif
- Figure 5/5J/
- Figure 5/5J/5J.xlsx
- Figure 5/5K/
- Figure 5/5K/5K.xlsx
- Figure 5/5L/
- Figure 5/5L/5L.xlsx
- Figure 5/5M/
- Figure 5/5M/5M.xlsx
- Figure 5/5N/
- Figure 5/5N/5N.xlsx
