# Supplementary material for: Cold exposure promotes the progression of osteoarthritis through downregulating APOE in cartilage
Source: EMBO Mol Med. 2025 Jul 15;17(8):2137–62. doi: 10.1038/s44321-025-00268-6 (PMC12340072; doi:10.1038/s44321-025-00268-6)
Supplement: Supplementary file 9 — Source data Fig. 5 [file 44321_2025_268_MOESM9_ESM.zip › Figure 5/5C/5C.xlsx]

## Sheet: Sheet1
APOE/β-Actin	33℃ + IL-1	+Vehicle	+RGX-104
	1.01391	0.599874	0.880994
	0.950516	0.669425	1.00393
	1.03558	0.635301	0.977535
COLII/β-Actin	1.0212	0.555506	0.933921
	1.01525	0.600899	0.975101
	0.963549	0.565172	0.957765
MMP13/β-Actin	1.0477	1.35755	0.895155
	1.02942	1.40679	0.837929
	0.922889	1.48768	0.933597
LXRβ/β-Actin	0.996753	0.873985	1.747
	0.910036	0.974343	1.79669
	1.09321	1.01332	1.7733
NOX2/β-Actin	1.01971	1.77757	1.14837
	1.06254	1.73351	1.25309
	0.917743	1.8079	1.17563
