# Supplementary material for: Cold exposure promotes the progression of osteoarthritis through downregulating APOE in cartilage
Source: EMBO Mol Med. 2025 Jul 15;17(8):2137–62. doi: 10.1038/s44321-025-00268-6 (PMC12340072; doi:10.1038/s44321-025-00268-6)
Supplement: Supplementary file 9 — Source data Fig. 5 [file 44321_2025_268_MOESM9_ESM.zip › Figure 5/5D/5D.xlsx]

## Sheet: Sheet1
APOE/β-Actin	IL-1	33℃+IL-1+Vehicle	+RGX-104
	1.02531	0.450652	0.886675
	0.991615	0.392644	0.869898
	0.983081	0.405041	0.789226
COLII/β-Actin	1.03255	0.432077	0.903157
	0.98855	0.366448	0.884177
	0.978895	0.380473	0.792907
MMP13/β-Actin	1.00708	1.55232	0.948929
	1.07348	1.42395	1.12128
	0.919439	1.6625	1.01091
LXRβ/β-Actin	1.04956	0.979592	1.8307
	0.962099	1.05831	1.91312
	0.988338	1.00583	1.88063
NOX2/β-Actin	0.93578	1.76147	1.11927
	1.00917	1.7156	1.14679
	1.05505	1.69725	1.09174
