# Supplementary material for: Cold exposure promotes the progression of osteoarthritis through downregulating APOE in cartilage
Source: EMBO Mol Med. 2025 Jul 15;17(8):2137–62. doi: 10.1038/s44321-025-00268-6 (PMC12340072; doi:10.1038/s44321-025-00268-6)
Supplement: Supplementary file 9 — Source data Fig. 5 [file 44321_2025_268_MOESM9_ESM.zip › Figure 5/5J/5J.xlsx]

## Sheet: Sheet1
Apoe f/f			Apoe +/-
33℃ + IL-1	33℃ + IL-1+vehicle	33℃ + IL-1+RGX-104	33℃ + IL-1	33℃ + IL-1+vehicle	33℃ + IL-1+RGX-104
0.98654	0.397714	0.929674	0.878932	0.319049	0.851842
1.00221	0.422072	0.995657	0.933313	0.335074	0.957136
1.01125	0.431219	0.919212	0.869576	0.34377	0.941837
