# Supplementary material for: Cold exposure promotes the progression of osteoarthritis through downregulating APOE in cartilage
Source: EMBO Mol Med. 2025 Jul 15;17(8):2137–62. doi: 10.1038/s44321-025-00268-6 (PMC12340072; doi:10.1038/s44321-025-00268-6)
Supplement: Supplementary file 9 — Source data Fig. 5 [file 44321_2025_268_MOESM9_ESM.zip › Figure 5/5K/5K.xlsx]

## Sheet: Sheet1
Apoe f/f			Apoe +/-
33℃ + IL-1	33℃ + IL-1+vehicle	33℃ + IL-1+RGX-104	33℃ + IL-1	33℃ + IL-1+vehicle	33℃ + IL-1+RGX-104
0.619901	0.957648	0.782331	1.07491	1.32254	0.946688
0.729808	1.00729	0.699228	1.17277	1.26203	0.919062
0.700291	1.01953	0.792173	0.997417	1.35122	0.823333
