# Supplementary material for: Cold exposure promotes the progression of osteoarthritis through downregulating APOE in cartilage
Source: EMBO Mol Med. 2025 Jul 15;17(8):2137–62. doi: 10.1038/s44321-025-00268-6 (PMC12340072; doi:10.1038/s44321-025-00268-6)
Supplement: Supplementary file 9 — Source data Fig. 5 [file 44321_2025_268_MOESM9_ESM.zip › Figure 5/5L/5L.xlsx]

## Sheet: Sheet1
Apoe f/f			Apoe +/-
33℃ + IL-1	33℃ + IL-1+vehicle	33℃ + IL-1+RGX-104	33℃ + IL-1	33℃ + IL-1+vehicle	33℃ + IL-1+RGX-104
1.05734	1.96197	1.06222	1.66419	2.42467	1.52011
1.04197	1.91357	1.10807	1.42469	2.22066	1.52594
0.900685	2.15731	0.96231	1.45156	2.13501	1.36224
