# Supplementary material for: Cold exposure promotes the progression of osteoarthritis through downregulating APOE in cartilage
Source: EMBO Mol Med. 2025 Jul 15;17(8):2137–62. doi: 10.1038/s44321-025-00268-6 (PMC12340072; doi:10.1038/s44321-025-00268-6)
Supplement: Supplementary file 9 — Source data Fig. 5 [file 44321_2025_268_MOESM9_ESM.zip › Figure 5/5M/5M.xlsx]

## Sheet: Sheet1
Apoe f/f			Apoe +/-
33℃ + IL-1	33℃ + IL-1+vehicle	33℃ + IL-1+RGX-104	33℃ + IL-1	33℃ + IL-1+vehicle	33℃ + IL-1+RGX-104
0.997212	0.706817	1.00982	0.687328	0.543535	0.893136
1.03647	0.6863	0.998452	0.674566	0.523402	0.830602
0.966317	0.672782	1.05058	0.650696	0.517541	0.868361
