# Supplementary material for: Cold exposure promotes the progression of osteoarthritis through downregulating APOE in cartilage
Source: EMBO Mol Med. 2025 Jul 15;17(8):2137–62. doi: 10.1038/s44321-025-00268-6 (PMC12340072; doi:10.1038/s44321-025-00268-6)
Supplement: Supplementary file 9 — Source data Fig. 5 [file 44321_2025_268_MOESM9_ESM.zip › Figure 5/5N/5N.xlsx]

## Sheet: Sheet1
Apoe f/f			Apoe +/-
33℃ + IL-1	33℃ + IL-1+vehicle	33℃ + IL-1+RGX-104	33℃ + IL-1	33℃ + IL-1+vehicle	33℃ + IL-1+RGX-104
0.907173	1.40144	1.14487	1.57305	1.93543	1.3854
1.06801	1.47409	1.02326	1.71625	1.84688	1.34497
1.02482	1.49199	1.15928	1.45963	1.97739	1.16953
