# Supplementary material for: Cold exposure promotes the progression of osteoarthritis through downregulating APOE in cartilage
Source: EMBO Mol Med. 2025 Jul 15;17(8):2137–62. doi: 10.1038/s44321-025-00268-6 (PMC12340072; doi:10.1038/s44321-025-00268-6)
Supplement: Supplementary file 10 — Source data Fig. 6 [file 44321_2025_268_MOESM10_ESM.zip]

Archive with 69 entries (59 files):
- Figure 6/
- Figure 6/6B/
- Figure 6/6B/6B.xlsx
- Figure 6/6B/Apoe +-.tif
- Figure 6/6B/Apoe flox.tif
- Figure 6/6C/
- Figure 6/6C/LTDMM RGX-104 Apoe +-.jpg
- Figure 6/6C/LTDMM RGX-104 Apoe fl.jpg
- Figure 6/6C/LTDMM vehicle Apoe +-.jpg
- Figure 6/6C/LTDMM Vehicle Apoe fl.jpg
- Figure 6/6C/LXRβ.xlsx
- Figure 6/6C/RTDMM Apoe +-.jpg
- Figure 6/6C/RTDMM Apoe fl.jpg
- Figure 6/6D/
- Figure 6/6D/APOE.xlsx
- Figure 6/6D/LTDMM RGX-104 Apoe +-.tiff
- Figure 6/6D/LTDMM RGX-104 Apoe flox.tif
- Figure 6/6D/LTDMM Vehicle Apoe +-.tif
- Figure 6/6D/LTDMM Vehicle Apoe flox.tif
- Figure 6/6D/RTDMM Apoe +-.tif
- Figure 6/6D/RTDMM Apoe flox.tif
- Figure 6/6E/
- Figure 6/6E/LTDMM RGX-104 Apoe +-.tif
- Figure 6/6E/LTDMM RGX-104 Apoe flox.tif
- Figure 6/6E/LTDMM Vehicle Apoe +-.tif
- Figure 6/6E/LTDMM vehicle Apoeflox.tif
- Figure 6/6E/OARSI.xlsx
- Figure 6/6E/RT DMM Apoe +-.tif
- Figure 6/6E/RT DMM Apoeflox.tif
- Figure 6/6F/
- Figure 6/6F/COL2.xlsx
- Figure 6/6F/LTDMM RGX-104 Apoe +-.tif
- Figure 6/6F/LTDMM RGX-104 Apoe flox.tif
- Figure 6/6F/LTDMM Vehicle Apoe +-.tif
- Figure 6/6F/LTDMM Vehicle Apoe flox.tif
- Figure 6/6F/RTDMM Apoe +-.tif
- Figure 6/6F/RTDMM Apoe flox.tif
- Figure 6/6G/
- Figure 6/6G/LTDMM  Vehicle Apoe +-.tif
- Figure 6/6G/LTDMM RGX-104 Apoe +-.tif
- Figure 6/6G/LTDMM RGX-104 Apoe flox.tif
- Figure 6/6G/LTDMM Vehicle Apoe flox.tif
- Figure 6/6G/MMP13.xlsx
- Figure 6/6G/RTDMM Apoe +-.tif
- Figure 6/6G/RTDMM Apoe flox.tif
- Figure 6/6H/
- Figure 6/6H/LTDMM RGX-104 Apoe +-.jpg
- Figure 6/6H/LTDMM RGX-104 Apoe fl.jpg
- Figure 6/6H/LTDMM vehicle Apoe +-.jpg
- Figure 6/6H/LTDMM vehicle Apoe fl.jpg
- Figure 6/6H/NOX2.xlsx
- Figure 6/6H/RTDMM Apoe fl.jpg
- Figure 6/6H/RTDMM Apole +-.jpg
- Figure 6/6I/
- Figure 6/6I/BODIPY.xlsx
- Figure 6/6I/LTDMM RGX-104 Apoe +-.tif
- Figure 6/6I/LTDMM RGX-104 Apoe flox.tif
- Figure 6/6I/LTDMM Vehicle Apoe +-.tif
- Figure 6/6I/LTDMM Vehicle Apoe flox.tif
- Figure 6/6I/RTDMM Apoe +-.tif
- Figure 6/6I/RTDMM Apoe flox.tif
- Figure 6/6J/
- Figure 6/6J/LTDMM RGX-104 Apoe +-.tif
- Figure 6/6J/LTDMM RGX-104 Apoe flox.tif
- Figure 6/6J/LTDMM Vehicle Apoe +-.tif
- Figure 6/6J/LTDMM Vehicle Apoe flox.tif
- Figure 6/6J/RTDMM Apoe +-.tif
- Figure 6/6J/RTDMM Apoe flox.tif
- Figure 6/6J/TUNEL.xlsx
