# Supplementary material for: Cold exposure promotes the progression of osteoarthritis through downregulating APOE in cartilage
Source: EMBO Mol Med. 2025 Jul 15;17(8):2137–62. doi: 10.1038/s44321-025-00268-6 (PMC12340072; doi:10.1038/s44321-025-00268-6)
Supplement: Supplementary file 10 — Source data Fig. 6 [file 44321_2025_268_MOESM10_ESM.zip › Figure 6/6B/6B.xlsx]

## Sheet: Sheet1
Apoe f/f	Apoe +/-
1.01812	0.632883
0.950504	0.55118
0.920716	0.725064
1.2216	0.543953
0.889059	0.59055
