# Supplementary material for: Cold exposure promotes the progression of osteoarthritis through downregulating APOE in cartilage
Source: EMBO Mol Med. 2025 Jul 15;17(8):2137–62. doi: 10.1038/s44321-025-00268-6 (PMC12340072; doi:10.1038/s44321-025-00268-6)
Supplement: Supplementary file 10 — Source data Fig. 6 [file 44321_2025_268_MOESM10_ESM.zip › Figure 6/6D/APOE.xlsx]

## Sheet: Sheet1
Apoe f/f			Apoe +/-
RTDMM	LTDMM+Vehicle	LTDMM+RGX-104	RTDMM	LTDMM+Vehicle	LTDMM+RGX-104
1.0035	0.802631	1.5024	0.846943	0.510297	1.3655
0.983064	0.74165	1.56596	0.868853	0.576028	1.33158
0.968913	0.658103	1.50947	0.605606	0.362579	1.52332
1.01979	0.72194	1.58027	0.78828	0.438205	1.45385
1.02473	0.647727	1.7448	0.676265	0.560479	1.03402
