# Supplementary material for: Cold exposure promotes the progression of osteoarthritis through downregulating APOE in cartilage
Source: EMBO Mol Med. 2025 Jul 15;17(8):2137–62. doi: 10.1038/s44321-025-00268-6 (PMC12340072; doi:10.1038/s44321-025-00268-6)
Supplement: Supplementary file 10 — Source data Fig. 6 [file 44321_2025_268_MOESM10_ESM.zip › Figure 6/6E/OARSI.xlsx]

## Sheet: Sheet1
Apoe f/f			Apoe +/-
RTDMM	LTDMM+Vehicle	LTDMM+RGX-104	RTDMM	LTDMM+Vehicle	LTDMM+RGX-104
3	5	2	5	6	3
3	5	3	5	5	3
3	5	3	3	5	3
2	4	2	4	6	2
2	4	1	4	6	2
