# Supplementary material for: Cold exposure promotes the progression of osteoarthritis through downregulating APOE in cartilage
Source: EMBO Mol Med. 2025 Jul 15;17(8):2137–62. doi: 10.1038/s44321-025-00268-6 (PMC12340072; doi:10.1038/s44321-025-00268-6)
Supplement: Supplementary file 11 — Figure EV3 Source Data [file 44321_2025_268_MOESM11_ESM.zip]

Archive with 22 entries (15 files):
- Figure EV3/
- Figure EV3/EV3A/
- Figure EV3/EV3A/Apoe cko.jpg
- Figure EV3/EV3A/Apoe fl.jpg
- Figure EV3/EV3A/Apoe-Acan verication of cko.xlsx
- Figure EV3/EV3C/
- Figure EV3/EV3C/Mean intensity of RHLH.xlsx
- Figure EV3/EV3D/
- Figure EV3/EV3D/contact area.xlsx
- Figure EV3/EV3E/
- Figure EV3/EV3E/NAV1.7.xlsx
- Figure EV3/EV3F/
- Figure EV3/EV3F/TAC1.xlsx
- Figure EV3/EV3G/
- Figure EV3/EV3G/NAV1.7 Apoe cko DMM.jpg
- Figure EV3/EV3G/NAV1.7 Apoe cko Sham.jpg
- Figure EV3/EV3G/NAV1.7 Apoe fl DMM.jpg
- Figure EV3/EV3G/NAV1.7 Apoe fl Sham.jpg
- Figure EV3/EV3G/TAC1 Apoe cko DMM.jpg
- Figure EV3/EV3G/TAC1 Apoe cko Sham.jpg
- Figure EV3/EV3G/TAC1 Apoe fl DMM.jpg
- Figure EV3/EV3G/TAC1 Apoe fl Sham.jpg
