# Supplementary material for: Cold exposure promotes the progression of osteoarthritis through downregulating APOE in cartilage
Source: EMBO Mol Med. 2025 Jul 15;17(8):2137–62. doi: 10.1038/s44321-025-00268-6 (PMC12340072; doi:10.1038/s44321-025-00268-6)
Supplement: Supplementary file 11 — Figure EV3 Source Data [file 44321_2025_268_MOESM11_ESM.zip › Figure EV3/EV3A/Apoe-Acan verication of cko.xlsx]

## Sheet: Sheet1
Relative level of APOE/ACAN (fold change)
Apoe f/f	Apoe -/-
1.02081	0.0208127
0.971259	0.0218038
1.0109	0.0178394
1.03072	0.0308028
1.11001	0.0198216
0.961348	0.0138751
0.921705	0.012884
1.07037	0.0237859
0.911794	0.0190287
0.99108	0.012884
