# Supplementary material for: Cold exposure promotes the progression of osteoarthritis through downregulating APOE in cartilage
Source: EMBO Mol Med. 2025 Jul 15;17(8):2137–62. doi: 10.1038/s44321-025-00268-6 (PMC12340072; doi:10.1038/s44321-025-00268-6)
Supplement: Supplementary file 11 — Figure EV3 Source Data [file 44321_2025_268_MOESM11_ESM.zip › Figure EV3/EV3C/Mean intensity of RHLH.xlsx]

## Sheet: Sheet1
	Apoe f/f		Apoe -/-
	SHAM	DMM	SHAM	DMM
Mean intensity ratio of RH/LH (fold change)	1.19883	0.808967	1.0039	0.789474
	0.964912	0.769981	1.09162	0.721248
	1.07212	0.711501	0.925926	0.692008
	0.867446	0.818713	0.974659	0.847953
	0.896686	0.721248	0.79922	0.760234
