# Supplementary material for: Cold exposure promotes the progression of osteoarthritis through downregulating APOE in cartilage
Source: EMBO Mol Med. 2025 Jul 15;17(8):2137–62. doi: 10.1038/s44321-025-00268-6 (PMC12340072; doi:10.1038/s44321-025-00268-6)
Supplement: Supplementary file 11 — Figure EV3 Source Data [file 44321_2025_268_MOESM11_ESM.zip › Figure EV3/EV3D/contact area.xlsx]

## Sheet: Sheet1
	Apoe f/f		Apoe -/-
	SHAM	DMM	SHAM	DMM
Contact area of RH/LH (fold change)	1.0371	0.682258	1.00323	0.712903
	0.932258	0.845161	1.0371	0.783871
	1.05484	0.783871	0.95	0.827419
	0.975806	0.725806	0.840323	0.806452
	1.00161	0.830645	0.967742	0.690323
