# Supplementary material for: Cold exposure promotes the progression of osteoarthritis through downregulating APOE in cartilage
Source: EMBO Mol Med. 2025 Jul 15;17(8):2137–62. doi: 10.1038/s44321-025-00268-6 (PMC12340072; doi:10.1038/s44321-025-00268-6)
Supplement: Supplementary file 11 — Figure EV3 Source Data [file 44321_2025_268_MOESM11_ESM.zip › Figure EV3/EV3E/NAV1.7.xlsx]

## Sheet: Sheet1
	Apoe f/f		Apoe -/-
	SHAM	DMM	SHAM	DMM
Relative level of NaV1.7/ACAN (fold change)	0.967118	2.79497	1.17021	2.66925
	1.17021	2.9207	0.98646	2.76596
	0.918762	2.66925	0.880077	3.08511
	0.860735	3.01741	1.03482	3.04642
	1.08317	2.89168	1.09284	2.59188
