# Supplementary material for: Cold exposure promotes the progression of osteoarthritis through downregulating APOE in cartilage
Source: EMBO Mol Med. 2025 Jul 15;17(8):2137–62. doi: 10.1038/s44321-025-00268-6 (PMC12340072; doi:10.1038/s44321-025-00268-6)
Supplement: Supplementary file 11 — Figure EV3 Source Data [file 44321_2025_268_MOESM11_ESM.zip › Figure EV3/EV3F/TAC1.xlsx]

## Sheet: Sheet1
	Apoe f/f		Apoe -/-
	SHAM	DMM	SHAM	DMM
Relative level of TAC1/ACAN (fold change)	1.05436	2.19306	1.12465	2.32427
	0.909091	2.0806	1.03093	2.39925
	0.834114	1.89316	0.937207	1.94002
	1.14339	2.05248	0.823334	1.72446
	1.05904	1.95876	0.862231	1.82755
