# Supplementary material for: Cold exposure promotes the progression of osteoarthritis through downregulating APOE in cartilage
Source: EMBO Mol Med. 2025 Jul 15;17(8):2137–62. doi: 10.1038/s44321-025-00268-6 (PMC12340072; doi:10.1038/s44321-025-00268-6)
Supplement: Supplementary file 12 — Figure EV4 Source Data [file 44321_2025_268_MOESM12_ESM.zip]

Archive with 6 entries (5 files):
- Figure EV4/
- Figure EV4/average time of rearing movement.xlsx
- Figure EV4/rearing movements counts.xlsx
- Figure EV4/rest time.xlsx
- Figure EV4/speed.xlsx
- Figure EV4/total distance.xlsx
