# Supplementary material for: Cold exposure promotes the progression of osteoarthritis through downregulating APOE in cartilage
Source: EMBO Mol Med. 2025 Jul 15;17(8):2137–62. doi: 10.1038/s44321-025-00268-6 (PMC12340072; doi:10.1038/s44321-025-00268-6)
Supplement: Supplementary file 12 — Figure EV4 Source Data [file 44321_2025_268_MOESM12_ESM.zip › Figure EV4/average time of rearing movement.xlsx]

## Sheet: Sheet1
	Room temperature					Low temperature
Apoe f/f	40.48	25.5	30.72	34.31	34.56	40.49	50.65	30.73	19.1	30.38
Apoe -/-	26.85	29.44	59.56	42.39	36.59	28.9	37.17	36.85	49.41	58.35
