# Supplementary material for: Cold exposure promotes the progression of osteoarthritis through downregulating APOE in cartilage
Source: EMBO Mol Med. 2025 Jul 15;17(8):2137–62. doi: 10.1038/s44321-025-00268-6 (PMC12340072; doi:10.1038/s44321-025-00268-6)
Supplement: Supplementary file 12 — Figure EV4 Source Data [file 44321_2025_268_MOESM12_ESM.zip › Figure EV4/rearing movements counts.xlsx]

## Sheet: Sheet1
	Room temperature					Low temperature
Apoe f/f	5	13	7	10	6	5	7	7	14	10
Apoe -/-	11	10	5	7	8	10	8	8	6	5
