# Supplementary material for: Cold exposure promotes the progression of osteoarthritis through downregulating APOE in cartilage
Source: EMBO Mol Med. 2025 Jul 15;17(8):2137–62. doi: 10.1038/s44321-025-00268-6 (PMC12340072; doi:10.1038/s44321-025-00268-6)
Supplement: Supplementary file 12 — Figure EV4 Source Data [file 44321_2025_268_MOESM12_ESM.zip › Figure EV4/rest time.xlsx]

## Sheet: Sheet1
	Room temperature					Low temperature
Apoe f/f	3.66	4.97	6.48	8.23	6.52	3.58	3.13	6.45	9.44	8.62
Apoe -/-	4.64	5.63	2.19	3.3	7.32	11.01	2.64	5.24	3.52	8.23
