# Supplementary material for: Cold exposure promotes the progression of osteoarthritis through downregulating APOE in cartilage
Source: EMBO Mol Med. 2025 Jul 15;17(8):2137–62. doi: 10.1038/s44321-025-00268-6 (PMC12340072; doi:10.1038/s44321-025-00268-6)
Supplement: Supplementary file 12 — Figure EV4 Source Data [file 44321_2025_268_MOESM12_ESM.zip › Figure EV4/speed.xlsx]

## Sheet: Sheet1
	Room temperature					Low temperature
Apoe f/f	45.73	55.53	59.87	49.28	43.32	58.94	57.07	49.91	36.69	44.23
Apoe -/-	56.54	38.62	56.78	44.54	50.51	48.66	37.88	42.49	58.62	51.98
