# Supplementary material for: Cold exposure promotes the progression of osteoarthritis through downregulating APOE in cartilage
Source: EMBO Mol Med. 2025 Jul 15;17(8):2137–62. doi: 10.1038/s44321-025-00268-6 (PMC12340072; doi:10.1038/s44321-025-00268-6)
Supplement: Supplementary file 12 — Figure EV4 Source Data [file 44321_2025_268_MOESM12_ESM.zip › Figure EV4/total distance.xlsx]

## Sheet: Sheet1
	Room temperature					Low temperature
Apoe f/f	1441.94	1395.84	1466.18	1508.26	1469.65	1428.22	1372.07	1267.17	1370.67	1356.87
Apoe -/-	1486.32	1358.67	1403.49	1436.25	1315.18	1359.69	1236.36	1374.59	1258.64	1159.39
